# Supplementary material for: Global Transcriptome Analysis and Identification of Differentially Expressed Genes in Strawberry after Preharvest Application of Benzothiadiazole and Chitosan
Source: Front Plant Sci. 2017 Feb 24;8:235. doi: 10.3389/fpls.2017.00235 (PMC5323413; doi:10.3389/fpls.2017.00235)
Supplement: Supplementary file 2 [file Table_2.xlsx]

## Sheet: Supp. Table 1
Table S2: Differentially expressed genes (fold-change;|FC| ≥2) detected in strawberry fruit as the comparison between the water control and the chitosan and BTH treatments at 6, 12 and 24 hours post-treatment (hpt). Transcripts with kilobase per million mapped reads (RPKM) < 0.5 were not considered in this analysis.
Gene ID	Gene Description	Transcript_id	Transcript length	Chromosome		Region		RPKM_Water_6 hpt	RPKM_BTH_6_hpt	RPKM_chitosan_6_hpt	* FC_BTH_6_hpt_versus_Water_6_hpt	* FC_chitosan_6_hpt_versus_Water_6_hpt*	RPKM_Water_12 hpt	RPKM_BTH_12_hpt	RPKM_chitosan_12_hpt	* FC_BTH_12_hpt_versus_Water_12_hpt	* FC_chitosan_12_hpt_versus_Water_12_hpt	RPKM_Water_24 hpt	RPKM_BTH_24_hpt	RPKM_chitosan_24_hpt	* FC_BTH_24_hpt_versus_Water_24_hpt	* FC_chitosan_24_hpt_versus_Water_24_hpt
LOC101314149	uncharacterized LOC101314149, transcript variant X3	XM_011460657.1	2040	NW_004440458		join(21367153..21367287,21367397..21367504,21367594..21367710,21367881..21368115,21368236..21368387,21368468..21368823,21368906..21369005,21369142..21369390,21369493..21369609,21369706..21370176)		2.93	4.52	2.79	1.54	-1.05	3.23	1.61	2.04	-2	-1.58	0.72	0.86	0.67	1.2	-1.08
LOC101311767	putative zinc finger protein At1g68190, transcript variant X2	XM_011465775.1	2164	NW_004440461		complement(join(3908345..3908587,3908683..3908924,3909365..3909718,3909790..3910321,3910711..3911503))		0.03	0.84	0.19	26.15	5.85	0.47	0.43	0.27	-1.08	-1.7	0.25	0.75	0.56	3.05	2.3
LOC101293377	alpha-amylase/subtilisin inhibitor-like	XM_004294125.2	881	NW_004440459		11120476..11121356		0.32	7.37	2.38	23.38	7.55	2.97	9.59	1.69	3.23	-1.76	0.91	0.46	4.32	-1.96	4.76
LOC101295187	(-)-germacrene D synthase-like	XM_004309029.1	1155	NW_004440463		complement(join(20417737..20417962,20418137..20418512,20418767..20419040,20419326..20419435,20420929..20420990,20421796..20421902))		0.06	1.21	0.41	20.11	6.82	0.12	0.65	0.05	5.55	-2.4	0.35	0.12	0.47	-2.95	1.36
LOC101312525	reticuline oxidase-like protein	XM_004295402.2	2214	NW_004440459		join(4942532..4944100,4946888..4947532)		0.03	0.6	0.24	19.11	7.8	0.03	0.45	0.07	14.8	2.21	0.42	0.12	0.92	-3.44	2.19
LOC101292011	NAC transcription factor 29	XM_004297460.2	985	NW_004440460		complement(join(19938594..19939059,19939152..19939420,19939536..19939785))		0.05	0.92	0.76	18.4	15.2	0.55	0.44	1.06	-1.24	1.93	0.14	0.96	0.97	7.13	7.14
LOC101294208	auxin-binding protein ABP19a-like	XM_004287582.2	1000	NW_004440457		6696048..6697047		0.35	6.22	3.18	17.9	9.16	0.4	9.88	0.15	24.51	-2.71	0.67	0.14	0.95	-4.91	1.43
LOC101298893	basic blue protein-like	XM_011466579.1	632	NW_004440461		join(17030975..17031178,17031339..17031766)		0.05	0.88	0.21	17.6	4.2	0.43	0.2	0.7	-2.16	1.66	0.84	2.36	1.29	2.8	1.53
LOC101296447	hyoscyamine 6-dioxygenase-like	XM_004309465.2	1491	NW_004443397		join(312175..312623,312714..312961,313189..313510,313630..314101)		0.19	3.23	0.54	17.35	2.92	0.5	13.21	0.3	26.65	-1.66	0.09	14.73	0.27	164.93	3.06
LOC101308768	flavonol synthase 3-like	XM_004300274.2	1415	NW_004440461		join(22793722..22794090,22794190..22794428,22794538..22794865,22795020..22795498)		0.39	6.76	2.82	17.22	7.19	0.33	3.07	0.21	9.25	-1.58	0.75	0.29	0.67	-2.62	-1.12
LOC101299560	early nodulin-like protein 3	XM_004294303.2	973	NW_004440459		join(13876114..13876403,13876809..13877491)		0.05	0.86	0.28	17.2	5.6	0.41	0.26	0.46	-1.62	1.11	0.27	0.42	0.28	1.53	1.02
LOC101292801	probable receptor-like protein kinase At1g67000, transcript variant X1	XM_004300923.2	2183	NW_004440461		join(4142269..4143139,4144132..4144173,4144403..4145672)		0.03	0.51	0.4	16.09	13.3	1.02	0.51	0.95	-1.98	-1.07	0.24	0.56	0.12	2.29	-1.96
LOC101313832	F-box protein At4g22390-like, transcript variant X2	XM_011460145.1	1537	NW_004440457		join(3467586..3467852,3468224..3469126,3470236..3470602)		0.05	0.73	0.13	16.09	2.92	0.04	0.24	0.1	5.55	2.21	0.05	0.35	0.27	7	5.4
LOC101306646	non-specific lipid-transfer protein 1-like	XM_004302578.2	669	NW_004440462		complement(join(6686668..6686916,6687008..6687427))		0.05	0.73	0.1	14.6	2	0.1	0.93	0.67	9.25	6.63	0.05	3.65	1.42	73	28.4
LOC101315306	small heat shock protein, chloroplastic-like	XM_004309973.2	1217	NW_004443448		complement(join(476596..477329,477411..477893))		0.29	4.13	0.06	14.48	-5.13	0.11	0.97	0.12	8.79	1.11	0.05	0.05	0.22	1	4.4
LOC105349445	very-long-chain 3-oxoacyl-CoA reductase 1-like	XM_011459128.1	693	NW_004443448		complement(338862..339554)		0.05	0.71	0.29	14.2	5.8	0.29	0.54	0.86	1.85	2.95	0.96	0.78	0.98	-1.23	1.02
LOC101311321	uncharacterized GTP-binding protein At5g64813, transcript variant X2	XM_011470633.1	1427	NW_004440457		join(20715424..20715524,20715980..20716071,20716165..20716306,20716623..20716927,20718810..20718863,20718949..20719082,20719275..20719873)		0.05	0.64	0.38	13.07	7.8	0.24	0.09	0.52	-2.7	2.21	0.56	0.85	0.76	1.53	1.36
LOC101300138	protein PLANT CADMIUM RESISTANCE 2-like	XM_004297406.2	1173	NW_004440460		complement(join(19354521..19354978,19355372..19355584,19355684..19355755,19355842..19356271))		0.05	0.65	0.4	13	8	0.86	1.69	1.52	1.97	1.77	0.91	1.85	1.62	2.04	1.79
LOC101304411	probable LRR receptor-like serine/threonine-protein kinase At1g67720	XM_011470378.1	657	NW_004440462		join(34281466..34281567,34282411..34282614,34282770..34283120)		0.05	0.64	0.1	12.8	2	0.31	0.05	0.05	-6.2	-6.2	0.05	0.21	0.21	4.2	4.2
LOC101293158	helicase protein MOM1-like, transcript variant X2	XM_011472661.1	7041	NW_004443411		complement(join(38982..40039,40166..40579,44214..44439,44518..46815,47334..47438,47664..47860,47998..48907,50171..50374,54530..54690,54798..54991,55852..55937,56970..57051,57857..58211,58367..58904,60325..60537))		1.63	2.44	1.59	1.5	-1.03	3.76	1.88	1.75	-2	-2.15	1.36	1.6	1.6	1.17	1.18
LOC101292997	uncharacterized LOC101292997	XM_004298497.1	561	NW_004440460		20097431..20097991		0.05	0.62	0.24	12.4	4.8	0.05	0.44	0.05	8.8	1	0.05	0.05	0.05	1	1
LOC101291920	1-aminocyclopropane-1-carboxylate synthase	XM_004298784.2	2050	NW_004440461		complement(join(1845221..1846508,1846985..1847145,1847271..1847402,1847488..1847956))		0.03	0.41	0.4	12.07	11.7	0.03	0.61	0.07	18.5	2.21	0.19	0.13	0.07	-1.47	-2.94
LOC101293779	remorin, transcript variant X2	XM_011464733.1	1200	NW_004440460		join(17513213..17513314,17513439..17513533,17513613..17513873,17513967..17514324,17514554..17514635,17514711..17515012)		0.06	0.7	0.34	12.07	5.85	0.28	0.36	0.12	1.29	-2.26	0.05	0.45	0.34	9	6.8
LOC101296639	PLASMODESMATA CALLOSE-BINDING PROTEIN 5-like, transcript variant X1	XM_011461752.1	671	NW_004440459		complement(join(1214568..1215073,1215191..1215355))		0.1	1.25	0.4	12.07	3.9	0.4	0.09	0.05	-4.33	-8	0.2	0.81	0.61	4.07	3.06
LOC101314470	uncharacterized LOC101314470, transcript variant X2	XM_011467020.1	1685	NW_004440461		complement(join(24486951..24487270,24487374..24487412,24489282..24489326,24489548..24489640,24489912..24490022,24490108..24490181,24490270..24490714,24490818..24490856,24490945..24490989,24491183..24491276,24491380..24491490,24491555..24491628,24491704..24491898))		0.08	0.95	0.52	11.57	6.34	0.68	0.88	0.44	1.31	-1.54	0.63	0.4	0.64	-1.57	1.02
LOC101305072	U3 small nucleolar ribonucleoprotein protein MPP10, transcript variant X2	XM_011465722.1	1982	NW_004440461		join(3162516..3163237,3163344..3163393,3163593..3163761,3163886..3164023,3164285..3164353,3164451..3164492,3164669..3164737,3164929..3165000,3165090..3165143,3165280..3165421,3165793..3166247)		0.42	4.79	2.94	11.4	6.99	2.44	1.82	1.05	-1.34	-2.33	2.15	0.96	2.12	-2.25	-1.01
LOC101300617	oxygen-evolving enhancer protein 3, chloroplastic-like, transcript variant X1 (PsbQ)	XM_004297721.2	1372	NW_004440460		join(22791402..22792209,22792877..22793127,22793452..22793764)		0.05	0.56	0.35	11.2	7	0.24	0.05	0.4	-5.41	1.66	0.05	0.05	0.3	1	6
LOC101297459	uncharacterized LOC101297459, transcript variant X1	XM_004303109.2	605	NW_004440462		join(15155787..15156116,15156337..15156611)		0.11	1.27	1.12	11.06	9.75	0.44	1.34	0.25	3.01	-1.81	0.05	0.22	0.05	4.4	1
LOC101299555	uncharacterized LOC101299555	XM_011461701.1	620	NW_004440459		join(618233..618411,618584..618734,618859..619148)		0.11	1.24	1.31	11.06	11.7	1.52	0.9	0.72	-1.68	-2.11	0.86	1.75	0.44	2.04	-1.96
LOC101303785	uncharacterized LOC101303785, transcript variant X2	XM_011462549.1	1709	NW_004440459		join(11387138..11387325,11388069..11389168,11389626..11390046)		0.04	0.45	0.12	11.06	2.92	0.9	0.69	0.96	-1.31	1.06	0.78	0.56	1.59	-1.4	2.04
LOC101305403	cytochrome P450 81E8-like	XM_004287940.2	2021	NW_004440457		join(10312933..10314143,10314450..10315259)		0.27	0.31	0.27	1.13	-1.03	0.8	0.4	1.1	-2	1.38	0.46	0.74	0.34	1.6	-1.37
LOC101311764	uncharacterized LOC101311764, transcript variant X2	XM_011466414.1	520	NW_004440461		complement(join(13749894..13750017,13751670..13752065))		0.05	0.54	0.65	10.8	13	0.39	0.12	0.05	-3.24	-7.8	0.26	0.26	0.26	1.02	1.02
LOC101314005	cold and drought-regulated protein CORA-like	XM_004303313.2	658	NW_004440462		join(19069928..19070123,19070324..19070785)		0.05	0.53	0.31	10.6	6.2	0.31	0.05	1.58	-6.2	5.16	0.2	1.85	0.62	9.16	3.06
LOC105350034	uncharacterized LOC105350034	XM_011461376.1	528	NW_004440458		complement(3487666..3488193)		0.05	0.53	0.05	10.6	1	0.13	0.05	0.05	-2.6	-2.6	0.05	0.05	0.05	1	1
LOC101296547	pathogenesis-related protein PR-4-like	XM_004293583.2	707	NW_004440459		2291191..2291897		0.59	6.12	5.27	10.39	8.94	1.52	12.74	1.05	8.38	-1.45	0.75	1.53	1.15	2.04	1.53
LOC101291268	uncharacterized LOC101291268	XM_004305650.1	411	NW_004440462		23265087..23265497		0.05	0.51	0.33	10.2	6.6	0.65	1.21	0.72	1.85	1.11	0.32	0.33	1.65	1.02	5.1
LOC101310144	uncharacterized LOC101310144, transcript variant X1	XM_004304540.2	1269	NW_004440462		complement(join(36764901..36765145,36765258..36765309,36765494..36765601,36765718..36765861,36765957..36766049,36766399..36766521,36766620..36766742,36766890..36767048,36767394..36767615))		0.05	0.55	0.37	10.06	6.82	0.26	0.24	0.59	-1.08	2.21	0.1	0.21	0.21	2.04	2.04
LOC105350239	agamous-like MADS-box protein AGL62	XM_011461875.1	785	NW_004440459		2298213..2298997		0.09	0.89	0.34	10.06	3.9	0.43	0.24	0.19	-1.8	-2.26	0.17	0.35	0.05	2.04	-3.4
LOC101296212	protein SRG1-like	XM_004302541.2	1325	NW_004440462		join(7529530..7530076,7530364..7531141)		0.1	1	0.41	9.55	3.9	0.15	0.61	0.11	4.01	-1.36	0.1	0.1	0.41	1.02	4.08
LOC101301008	alpha-galactosidase	XM_004299700.2	1600	NW_004440461		complement(join(13299080..13299350,13299472..13299612,13300293..13300342,13300466..13300556,13300661..13300743,13300858..13300922,13301085..13301168,13301294..13301359,13301457..13301515,13301625..13301700,13301864..13301967,13302214..13302248,13302351..13302407,13302522..13302580,13303154..13303512))		0.09	0.83	0.13	9.55	1.46	0.13	0.43	0.09	3.39	-1.36	0.33	0.05	0.17	-6.6	-1.96
LOC101302783	vesicle-associated protein 1-3, transcript variant X2	XM_011470867.1	796	NW_004440463		join(7175058..7175238,7175580..7175650,7175750..7175831,7176038..7176153,7176251..7176409,7176496..7176537,7177984..7178084,7178370..7178413)		0.17	1.67	0.51	9.55	2.92	0.34	0.47	1.12	1.39	3.32	0.17	1.02	0.85	6.11	5.1
LOC101291314	TMV resistance protein N-like	XM_004293484.2	7101	NW_004440459		join(2386787..2387581,2388072..2388251,2388356..2388924,2389025..2390180,2390298..2390621,2390736..2391866,2392029..2394974)		0.09	0.81	0.05953	9.16	-9.23	0.09	0.08	0.05	-1.08	-1.8	0.05	0.08	0.04	1.6	0.8
LOC101297632	major allergen Pru ar 1-like	XM_004296835.2	906	NW_004440460		complement(join(11887303..11887836,11887965..11888336))		0.46	4.16	3.21	9.05	6.99	0.52	2.19	0.66	4.23	1.26	0.88	0.75	0.6	-1.18	-1.47
LOC101301470	serine/arginine-rich splicing factor SR45, transcript variant X2	XM_004294150.2	1495	NW_004440459		complement(join(11404442..11404540,11404763..11404808,11404956..11405022,11405339..11405373,11405460..11405532,11406079..11406195,11406596..11406661,11406751..11406961,11407054..11407210,11407302..11407382,11407459..11407505,11408166..11408254,11408860..11408919,11409465..11409811))		0.23	2.1	0.27	9.05	1.17	0.49	1	0.7	2.02	1.41	1.25	1.36	0.91	1.09	-1.37
LOC105353333	uncharacterized LOC105353333	XM_011472400.1	927	NW_004440457		complement(join(5792678..5793018,5801528..5802113))		0.07	0.68	0.22	9.05	2.92	0.07	0.2	0.16	2.77	2.21	0.14	0.15	0.05	1.02	-2.8
LOC101304400	xyloglucan endotransglucosylase/hydrolase 2-like	XM_004303812.2	2179	NW_004440462		complement(join(26767109..26767656,26767785..26767978,26768090..26769526))		0.29	2.56	0.81	8.94	2.82	0.77	0.83	1.23	1.07	1.59	1.04	1.55	0.62	1.5	-1.67
LOC101294357	UDP-glycosyltransferase 74B1-like	XM_004297619.2	2064	NW_004440460		complement(join(22003233..22004177,22004321..22005439))		13.79	121.16	17.41	8.78	1.26	27.5	360.77	9.93	13.12	-2.77	6.97	116.36	8.88	16.7	1.28
LOC105349424	uncharacterized LOC105349424, transcript variant X3	XM_011459085.1	656	NW_004443447		complement(join(411277..411365,411448..411603,411743..412153))		0.05	0.43	0.31	8.6	6.2	0.31	0.66	0.45	2.16	1.47	0.41	0.05	0.05	-8.2	-8.2
LOC101301759	uncharacterized LOC101301759, transcript variant X2	XM_011462553.1	2303	NW_004440459		complement(join(11418934..11419154,11423113..11423409,11423684..11424184,11424345..11424585,11425020..11425163,11425276..11425783,11426245..11426300,11427003..11427337))		0.06	0.52	0.56	8.55	9.26	0.61	0.38	1.81	-1.62	2.95	0.52	0.12	0.24	-4.42	-2.2
LOC105351923	probable serine/threonine-protein kinase At1g18390	XM_011467530.1	828	NW_004440461		complement(25418961..25419788)		0.05	0.42	0.41	8.4	8.2	1.05	0.68	1.43	-1.56	1.36	0.32	0.49	0.82	1.53	2.55
LOC105349964	uncharacterized LOC105349964	XM_011461119.1	517	NW_004440458		complement(join(29505601..29505868,29506363..29506505,29509391..29509496))		0.05	0.41	0.26	8.2	5.2	0.39	0.36	0.57	-1.08	1.47	0.26	1.05	0.26	4.07	1.02
LOC101295278	uncharacterized LOC101295278, transcript variant X5	XM_011465962.1	2191	NW_004440457		join(11139320..11139432,11139525..11139631,11140013..11140120,11140228..11140344,11140493..11141035,11141115..11141443,11141527..11141626,11141881..11141940,11142090..11142173,11142289..11142405,11142728..11143240)		0.03	0.25	0.22	8.05	6.82	0.09	0.34	0.27	3.7	2.95	0.12	0.99	0.06	8.14	-1.96
LOC101298118	translation initiation factor eIF-2B subunit beta-like, transcript variant X1	XM_011463988.1	1336	NW_004440460		join(553973..554202,554454..554690,554886..555012,555353..555460,555551..555653,555737..555862,556035..556228,556747..556957)		0.05	0.42	0.15	8.05	2.92	0.3	0.09	0.11	-3.24	-2.71	0.6	0.2	0.2	-2.95	-2.94
LOC101298592	ethylene-responsive transcription factor 1B	XM_004296313.2	1473	NW_004440460		98194..99666		0.05	0.38	0.46	8.05	9.75	0.23	1.56	0.4	6.84	1.77	0.27	0.28	0.18	1.02	-1.47
LOC101298839	protein TRANSPARENT TESTA 12-like	XM_011465006.1	917	NW_004440457		complement(join(9842822..9843105,9843315..9843401,9843567..9843924,9844065..9844252))		0.08	0.61	0.59	8.05	7.8	0.07	1.56	0.05	21.27	-1.4	0.05	0.44	0.05	8.8	1
LOC101303522	(-)-isopiperitenone reductase-like	XM_011467314.1	465	NW_004440461		1171609..1172073		0.15	1.2	0.87	8.05	5.85	1.59	4.41	0.32	2.77	-4.98	1.15	0.29	0.58	-3.93	-1.96
LOC101304656	BAHD acyltransferase At5g47980-like	XM_004294161.2	2858	NW_004440459		11496238..11499095		0.05	0.39	0.47	8.05	9.75	0.47	0.3	0.1	-1.54	-4.52	0.33	0.76	0.29	2.33	-1.14
LOC101308914	uncharacterized LOC101308914, transcript variant X1	XM_011469184.1	706	NW_004440457		complement(join(17676585..17677149,17677715..17677855))		0.1	0.79	1.05	8.05	10.72	0.57	1.14	0.42	2	-1.36	1.7	1.34	0.96	-1.26	-1.76
LOC101312813	reticuline oxidase-like protein	XM_004295403.2	1864	NW_004440459		4968182..4970045		0.04	0.3	0.33	8.05	8.77	0.07	0.27	0.24	3.7	3.32	0.14	0.36	1.24	2.55	8.67
LOC105351472	uncharacterized LOC105351472	XM_011465811.1	1018	NW_004440461		4375896..4376913		0.07	0.55	0.53	8.05	7.8	0.66	0.67	0.29	1.02	-2.26	0.78	0.27	0.27	-2.95	-2.94
LOC105350771	G-type lectin S-receptor-like serine/threonine-protein kinase RKS1	XM_011463686.1	531	NW_004440459		complement(join(3928285..3928324,3928494..3928984))		0.05	0.39	0.38	7.8	7.6	0.25	0.59	0.56	2.31	2.21	0.25	0.26	0.51	1.02	2.04
LOC101308329	uncharacterized LOC101308329, transcript variant X3	XM_011471091.1	1561	NW_004440463		join(11037428..11037841,11037924..11038114,11038191..11038236,11039089..11039171,11039277..11039393,11040165..11040874)		0.13	1.03	0.13	7.71	-1.03	0.95	0.92	1.62	-1.03	1.71	0.09	0.26	0.61	3.05	7.14
LOC101300810	myb-related protein Myb4-like	XM_004296321.2	1286	NW_004440460		join(212337..212678,212798..212927,213480..214293)		0.05	0.38	0.21	7.6	4.2	0.21	1.11	0.35	5.32	1.66	0.41	0.11	0.32	-3.93	-1.31
LOC101303273	E3 ubiquitin-protein ligase RNF181-like	XM_004288841.1	366	NW_004440457		complement(4944806..4945171)		0.05	0.38	0.92	7.6	18.4	0.05	1.87	0.05	37.4	1	0.05	0.05	0.05	1	1
LOC101292517	pentatricopeptide repeat-containing protein At5g14770, mitochondrial, transcript variant X4	XM_011468516.1	3269	NW_004440462		complement(join(13855977..13855996,13857042..13857106,13857304..13860404,13860971..13861053))		0.04	0.32	0.19	7.54	4.39	0.29	0.23	0.41	-1.26	1.42	0.33	0.79	0.25	2.42	-1.31
LOC101309118	protein FAR1-RELATED SEQUENCE 5, transcript variant X2	XM_011458954.1	807	NW_004443442		complement(join(119297..119337,120228..120445,121580..122004,122216..122338))		0.17	1.3	1.34	7.54	7.8	2.08	1.46	1.1	-1.42	-1.88	0.33	1.01	0.67	3.05	2.04
LOC101292860	uncharacterized LOC101292860, transcript variant X2	XM_011472659.1	2815	NW_004443411		complement(join(22800..25148,26049..26514))		0.12	0.92	0.72	7.44	5.85	0.64	0.79	0.47	1.23	-1.36	0.95	1.06	0.58	1.12	-1.63
LOC101300067	uncharacterized LOC101300067	XM_004301989.2	1082	NW_004440462		join(414751..415032,415128..415280,415375..415455,415544..415675,415767..415850,416213..416562)		0.58	4.26	2.88	7.37	4.98	0.99	8.96	0.05	9.02	-19.8	0.74	0.05	0.75	-14.8	1.02
LOC101304151	allene oxide synthase-like	XM_011460075.1	1944	NW_004440458		12200154..12202097		0.82	6	3.48	7.3	4.24	1	7.96	0.61	7.94	-1.64	0.62	0.63	1.12	1.02	1.81
LOC101296191	transcription factor JUNGBRUNNEN 1-like	XM_004295427.2	1001	NW_004440459		complement(join(5288727..5289166,5289428..5289738,5290069..5290318))		0.28	2.02	0.81	7.29	2.92	1.68	2.61	1.63	1.55	-1.03	0.66	1.62	1.22	2.44	1.84
LOC101300744	folylpolyglutamate synthase, transcript variant X9	XM_011469048.1	1697	NW_004440462		complement(join(23306937..23306975,23307626..23307684,23308466..23308544,23308712..23309194,23309797..23309874,23310002..23310048,23310270..23310330,23310550..23310606,23311863..23311946,23312627..23312687,23313167..23313276,23313675..23313740,23313851..23314050,23314391..23314553,23314898..23315007))		0.16	1.19	0.6	7.29	3.66	0.36	0.73	0.09	2.06	-4.07	0.39	0.32	0.08	-1.23	-4.9
LOC101311945	lecithin-cholesterol acyltransferase-like 4, transcript variant X1	XM_011462167.1	2148	NW_004440459		complement(join(5508332..5508966,5509090..5509294,5509448..5509605,5509850..5510032,5510199..5510299,5510523..5510574,5510730..5510865,5510991..5511109,5511501..5511592,5512094..5512560))		0.71	5.1	2.33	7.18	3.28	3.97	3.18	3.46	-1.25	-1.15	1.49	5.62	7.91	3.78	5.31
LOC101299990	probable inactive 2-oxoglutarate-dependent dioxygenase AOP2	XM_004306656.2	1255	NW_004440463		join(4086798..4087318,4087426..4087750,4088089..4088497)		2.27	16.19	12.3	7.14	5.42	7.17	21.68	5.56	3.02	-1.29	10.08	5.51	7.25	-1.83	-1.39
LOC101312963	ABC transporter G family member 11-like	XM_004288126.2	2343	NW_004440457		join(13133422..13133995,13134584..13134663,13134826..13135290,13135385..13135471,13135580..13135705,13135820..13136011,13136099..13136185,13136341..13137072)		0.36	2.53	2.48	7.12	6.99	0.34	2.49	0.51	7.24	1.47	0.28	0.35	0.17	1.22	-1.63
LOC101296030	uncharacterized LOC101296030, transcript variant X1	XM_004306403.2	1799	NW_004440463		join(414766..415113,416311..416471,417743..419032)		7.64	8.5	12.45	1.11	1.63	5.12	2.56	1.73	-2	-2.95	62.6	102.38	100.58	1.64	1.61
LOC101300386	probable pectinesterase/pectinesterase inhibitor 17	XM_004306891.2	1920	NW_004440463		join(7087555..7088614,7089321..7090180)		0.07	0.51	0.49	7.04	6.82	0.17	0.42	0.31	2.4	1.77	0.07	0.35	0.57	5.09	8.16
LOC101304338	serine/threonine-protein phosphatase 6 regulatory ankyrin repeat subunit A-like, transcript variant X1	XM_011471636.1	1985	NW_004440463		join(18497265..18498507,18498894..18499635)		0.07	0.49	0.48	7.04	6.82	0.37	0.63	0.9	1.68	2.41	0.47	0.48	0.82	1.02	1.75
LOC101311802	LOB domain-containing protein 21	XM_004307629.2	1032	NW_004440463		complement(18421808..18422839)		0.07	0.47	0.26	7.04	3.9	0.46	0.54	0.05	1.19	-9.2	0.26	1.05	0.79	4.07	3.06
LOC101311866	survival of motor neuron-related-splicing factor 30, transcript variant X3	XM_011466639.1	1452	NW_004440461		join(17783566..17783781,17784849..17784917,17785181..17785404,17785561..17785680,17785975..17786057,17786170..17786245,17787309..17787494,17787584..17787712,17788097..17788445)		0.57	4.04	1.12	7.04	1.95	1.8	1.71	3.68	-1.05	2.04	6.14	4.01	2.81	-1.53	-2.19
LOC101298344	uncharacterized LOC101298344, transcript variant X2	XM_004304417.2	2484	NW_004440462		join(35215920..35216363,35216454..35216567,35216806..35216939,35217028..35217303,35217382..35217729,35218034..35218151,35218665..35218725,35218813..35218863,35218975..35219028,35219367..35219486,35219827..35219951,35220304..35220355,35220474..35220612,35220816..35221263)		0.34	2.33	1.44	6.96	4.31	0.89	1.33	1.2	1.49	1.34	0.54	1.8	1.31	3.36	2.45
LOC101291183	deacetoxyvindoline 4-hydroxylase-like	XM_004307948.2	1397	NW_004440463		join(21547147..21547800,21547919..21548240,21548333..21548753)		0.45	3.1	2.57	6.93	5.74	0.67	18.37	0.43	27.28	-1.58	0.48	0.05	0.78	-9.6	1.63
LOC101314866	dnaJ homolog subfamily A member 3, mitochondrial-like, transcript variant X2	XM_011468072.1	1108	NW_004440462		join(6061847..6062233,6062402..6062470,6062668..6062766,6062908..6062975,6063187..6063434,6063920..6064156)		0.94	1.01	1.28	1.07	1.36	1.46	0.73	1.88	-2	1.29	0.48	0.37	0.61	-1.31	1.28
LOC101304232	BON1-associated protein 1	XM_004308353.2	1096	NW_004440463		5649446..5650541		1.52	10.19	4.57	6.7	3.01	3.92	20.12	1.9	5.13	-2.07	1.82	1.98	1.74	1.09	-1.05
LOC101292277	BTB/POZ domain-containing protein At2g30600, transcript variant X1	XM_004291180.2	2814	NW_004440458		complement(join(22701410..22701808,22701907..22701975,22702307..22702387,22702466..22702540,22702639..22702771,22703366..22703424,22703517..22703564,22703683..22703895,22704252..22704413,22704759..22704989,22705126..22705455,22705670..22706683))		0.72	4.69	4.4	6.55	6.15	3.96	2.45	4.12	-1.62	1.04	1.7	1.35	1.01	-1.26	-1.68
LOC101291793	myosin heavy chain kinase C	XM_004292418.2	3100	NW_004440458		complement(12170363..12173462)		0.09	0.59	0.46	6.54	5.12	0.54	0.62	0.38	1.15	-1.41	0.6	0.31	0.31	-1.96	-1.96
LOC101299089	uncharacterized LOC101299089, transcript variant X1	XM_004299455.2	1687	NW_004440461		complement(join(9828841..9829942,9830056..9830327,9830437..9830599,9830729..9830878))		1.85	12.05	3.37	6.5	1.82	4.78	5.19	8.63	1.09	1.81	8.29	11.33	4.99	1.37	-1.66
LOC101310043	peroxidase 44	XM_004303989.2	1329	NW_004440462		join(28874354..28874681,28874808..28875808)		0.05	0.32	0.31	6.4	6.2	0.2	0.05	0.34	-4.33	1.66	0.1	0.2	0.61	2.04	6.12
LOC101310753	toll/interleukin-1 receptor-like protein	XM_004289152.1	660	NW_004440457		10507138..10507797		0.05	0.32	0.05	6.4	1	0.92	0.47	0.45	-1.95	-2.04	0.2	0.21	0.41	1.02	2.04
LOC101307400	salicylic acid-binding protein 2-like, transcript variant X1	XM_004300509.2	1024	NW_004440461		complement(join(26150428..26150863,26150989..26151117,26151200..26151658))		0.2	1.3	0.33	6.37	1.62	0.05	1.09	0.05	21.8	1	0.13	0.05	0.05	-2.6	-2.6
LOC101309810	F-box/FBD/LRR-repeat protein At1g13570-like, transcript variant X1	XM_011463518.1	1554	NW_004440459		complement(join(26514983..26516437,26517257..26517355))		3.84	3.37	5.62	-1.14	1.46	9.34	4.68	8.89	-2	-1.05	4.03	6.54	3.5	1.62	-1.15
LOC101297265	uncharacterized LOC101297265, transcript variant X2	XM_011468406.1	2493	NW_004440462		complement(join(11357997..11359369,11359973..11360059,11360142..11361174))		0.25	1.57	0.79	6.26	3.14	1.97	1.27	2.44	-1.55	1.24	0.96	2.34	2.02	2.43	2.1
LOC101306140	carbon catabolite repressor protein 4 homolog 4, transcript variant X2	XM_011466997.1	1815	NW_004440461		join(23958792..23959257,23959344..23959447,23959538..23959578,23960236..23960285,23961793..23961862,23962266..23962387,23962839..23962972,23963937..23964084,23964192..23964339,23964871..23965402)		0.96	5.96	2.98	6.24	3.12	3.33	2.23	2.05	-1.5	-1.63	3.96	4.56	3.74	1.15	-1.06
LOC101299748	probable NAD(P)H dehydrogenase (quinone) FQR1-like 3, transcript variant X2	XM_011462636.1	992	NW_004440459		complement(join(12678324..12678736,12678953..12679218,12679341..12679434,12679576..12679692,12680426..12680527))		1.61	10	2.66	6.21	1.65	4.13	3.32	4.79	-1.24	1.16	3.09	6.28	5.48	2.04	1.77
LOC101315264	uncharacterized LOC101315264	XM_011470244.1	909	NW_004440462		complement(join(21176133..21176503,21176622..21177159))		0.05	0.31	0.3	6.2	6	0.22	0.55	0.05	2.47	-4.4	0.29	0.45	0.15	1.53	-1.96
LOC101291176	uncharacterized LOC101291176, transcript variant X2	XM_011470927.1	1966	NW_004440463		complement(join(8152059..8152595,8153356..8153732,8154761..8154817,8154911..8155221,8156251..8156734,8157237..8157436))		1.38	8.42	2.27	6.11	1.65	3.11	4.49	3.02	1.44	-1.03	2.64	5.45	2.28	2.06	-1.16
LOC101302865	programmed cell death protein 2, transcript variant X1	XM_004306509.2	1659	NW_004440463		join(2038589..2038662,2039050..2039346,2039431..2039514,2039622..2039752,2039839..2039930,2040099..2040187,2040292..2040406,2040560..2040714,2040861..2040931,2041033..2041147,2041282..2041717)		1.46	8.92	7.92	6.09	5.4	7.45	9.33	4.21	1.25	-1.77	8.1	2.37	7.04	-3.42	-1.15
LOC101290854	MADS-box transcription factor 23-like, transcript variant X3	XM_004297539.2	1114	NW_004440460		complement(join(20224823..20225202,20225340..20225425,20225554..20225595,20225726..20225767,20225919..20226018,20226108..20226169,20226570..20226663,20226789..20227096))		0.06	0.38	0.3	6.03	4.87	0.18	0.39	0.53	2.16	2.95	0.12	0.12	0.05	1.02	-2.4
LOC101291987	pleiotropic drug resistance protein 1-like	XM_011460921.1	4890	NW_004440458		join(24463723..24464291,24464430..24464550,24464648..24464736,24464825..24464909,24465003..24465162,24465253..24465329,24465473..24465526,24465623..24466015,24466116..24466397,24466525..24466841,24466929..24467089,24467186..24467289,24467380..24467536,24467624..24467731,24467817..24467980,24468174..24468506,24468633..24468923,24469013..24469096,24469209..24469342,24469535..24469762,24469871..2447…		0.1	0.6	0.36	6.03	3.62	0.25	1.75	0.06	7.09	-4.07	0.08	0.08	0.11	1.02	1.36
LOC101294746	uncharacterized LOC101294746, transcript variant X1	XM_011464148.1	1157	NW_004440460		join(5392641..5393062,5393181..5393336,5393986..5394066,5394145..5394270,5394377..5394463,5394807..5395091)		0.06	0.36	0.41	6.03	6.82	0.29	0.16	0.05	-1.8	-5.8	0.23	0.12	0.59	-1.96	2.55
LOC101297706	uncharacterized LOC101297706, transcript variant X2	XM_011462376.1	620	NW_004440459		join(8595788..8596120,8596484..8596537,8596843..8596936,8597546..8597584,8597694..8597793)		0.11	0.68	1.75	6.03	15.6	1.08	0.6	1.68	-1.8	1.55	1.72	0.87	0.88	-1.96	-1.96
LOC101300601	uncharacterized LOC101300601	XM_004293351.2	1093	NW_004440459		complement(join(1298183..1298787,1300278..1300765))		0.06	0.38	0.25	6.03	3.9	0.61	0.34	0.05	-1.8	-12.2	0.05	0.25	0.37	5	7.4
LOC101306095	uncharacterized LOC101306095	XM_004308696.1	1041	NW_004440463		complement(14276467..14277507)		0.07	0.4	0.52	6.03	7.8	0.65	0.42	0.57	-1.54	-1.13	0.51	0.91	0.65	1.78	1.28
LOC101306516	uncharacterized LOC101306516, transcript variant X2	XM_004297174.2	1320	NW_004440460		complement(join(17210147..17210564,17211610..17211823,17211901..17212009,17212342..17212517,17212615..17212706,17213025..17213335))		0.11	0.63	0.41	6.03	3.9	0.41	0.75	0.56	1.85	1.38	0.4	0.31	0.51	-1.31	1.28
LOC105352431	protein GLUTAMINE DUMPER 1-like	XM_011469543.1	1087	NW_004440462		30540505..30541591		0.06	0.39	0.19	6.03	2.92	0.19	0.29	0.14	1.54	-1.36	0.12	0.87	0.05	7.13	-2.4
LOC101312215	ethylene-responsive transcription factor ABR1-like, transcript variant X2	XM_004290446.2	1912	NW_004440458		complement(join(13836644..13837751,13838294..13839097))		0.22	1.28	1.31	5.87	6.01	0.32	0.62	0.31	1.95	-1.02	0.63	0.21	0.14	-2.95	-4.41
LOC101314209	uncharacterized LOC101314209, transcript variant X2	XM_004287648.2	930	NW_004440457		complement(join(7478491..7479182,7479546..7479783))		0.37	2.18	1.31	5.83	3.51	1.59	2.74	2.08	1.72	1.31	1.15	3.21	1.02	2.8	-1.12
LOC101302650	common plant regulatory factor 1-like, transcript variant X1	XM_011465652.1	1415	NW_004440461		join(2252582..2252752,2253002..2253094,2253223..2253274,2253366..2253417,2253540..2253712,2254113..2254316,2254571..2255240)		0.15	0.84	0.48	5.7	3.25	0.28	0.35	0.52	1.23	1.84	0.28	0.57	0.38	2.04	1.36
LOC101295486	isoflavone reductase-like protein	XM_004291816.2	1288	NW_004440458		complement(join(32378234..32378575,32378667..32378870,32378967..32379204,32379321..32379455,32379545..32379913))		0.27	1.52	1.47	5.63	5.46	1.25	1.06	0.92	-1.18	-1.36	1.03	2.74	0.74	2.65	-1.4
LOC101312416	RNA pseudouridine synthase 6, chloroplastic, transcript variant X3	XM_011461665.1	1726	NW_004440459		complement(join(279478..279943,280065..280234,280628..280739,280862..280916,280992..281107,281225..281306,281385..281639,281749..281874,282296..282639))		0.05	0.28	0.59	5.6	11.8	0.16	0.14	0.26	-1.08	1.66	0.54	0.47	0.39	-1.15	-1.37
LOC101313697	methionine aminopeptidase 1B, chloroplastic, transcript variant X1	XM_011464638.1	1807	NW_004440460		complement(join(16262035..16262338,16262633..16262788,16262987..16263034,16263421..16263518,16264004..16264083,16264293..16264364,16264796..16264837,16264919..16265080,16265594..16265831,16266140..16266221,16266308..16266832))		0.58	3.21	0.94	5.56	1.62	2.23	3.06	1.23	1.37	-1.81	1.99	0.68	1.73	-2.95	-1.15
LOC101291801	bidirectional sugar transporter SWEET2, transcript variant X1	XM_011462532.1	1371	NW_004440459		join(11045297..11045636,11046759..11046795,11047340..11047556,11047658..11047816,11047925..11048044,11048173..11048305,11048594..11048958)		0.1	0.56	0.35	5.53	3.41	0.15	0.73	0.32	4.93	2.21	0.39	0.3	0.79	-1.31	2.04
LOC101292176	major allergen Pru ar 1-like	XM_004290776.2	879	NW_004440458		complement(join(18337688..18338195,18338290..18338660))		0.79	4.37	3.39	5.53	4.29	2.52	6.01	0.68	2.38	-3.73	0.91	0.77	1.39	-1.18	1.53
LOC101296361	dirigent protein 22-like	XM_004294922.2	823	NW_004440459		complement(23577757..23578579)		0.17	0.93	0.82	5.53	4.87	0.33	0.98	0.18	3.01	-1.81	0.16	0.66	0.17	4.07	1.02
LOC101304597	E3 ubiquitin-protein ligase PUB23	XM_004303358.2	2292	NW_004440462		complement(20217678..20219969)		0.24	1.34	1.12	5.53	4.63	0.59	1.6	0.91	2.73	1.55	0.46	0.3	0.47	-1.57	1.02
LOC101309461	probable C-terminal domain small phosphatase	XM_004302991.2	1432	NW_004440462		join(13320686..13321232,13321332..13321413,13321548..13321614,13321734..13321898,13322021..13322081,13322239..13322748)		0.1	0.54	0.57	5.53	5.85	0.47	0.17	0.41	-2.7	-1.13	0.65	1.23	0.95	1.89	1.46
LOC101310353	uncharacterized LOC101310353	XM_004307624.2	869	NW_004440463		join(18442252..18442389,18442850..18442910,18443063..18443153,18443257..18443334,18443419..18443472,18443585..18443643,18444240..18444627)		0.16	0.88	0.16	5.53	-1.03	0.31	0.36	0.34	1.16	1.11	0.31	0.16	0.16	-1.96	-1.96
LOC101313513	peroxisome biogenesis protein 3-2, transcript variant X1	XM_004299501.2	1367	NW_004440461		join(10272435..10272631,10272741..10272925,10273060..10273190,10274179..10274306,10274554..10274781,10275023..10275520)		0.1	0.56	0.45	5.53	4.39	0.49	0.32	0.43	-1.54	-1.13	1.27	1.39	0.89	1.1	-1.42
LOC101313951	hydroxyacyl-thioester dehydratase type 2, mitochondrial, transcript variant X2	XM_011459029.1	1327	NW_004443445		join(499023..499315,499563..499644,500322..500736,500838..500953,501051..501471)		0.1	0.58	0.26	5.53	2.44	0.3	0.14	0.34	-2.16	1.11	1.3	1.23	0.41	-1.06	-3.18
LOC101294195	GPN-loop GTPase 3-like, transcript variant X5	XM_011469251.1	1225	NW_004440462		complement(join(26303497..26303862,26304322..26304377,26305045..26305138,26305251..26305381,26305490..26305593,26306403..26306488,26306629..26306710,26306813..26306921,26307094..26307177,26307521..26307633))		0.28	1.54	1.38	5.43	4.87	0.77	0.81	1.82	1.06	2.37	0.76	1	1.66	1.31	2.19
LOC101312235	uncharacterized LOC101312235, transcript variant X4	XM_011463340.1	2509	NW_004440459		complement(join(23285674..23286363,23286480..23286623,23286707..23286919,23287014..23287559,23287918..23288415,23288598..23288635,23288808..23288931,23289039..23289106,23289525..23289712))		3.35	18.01	2.89	5.38	-1.16	6.75	8.17	5.15	1.21	-1.31	6.9	4.7	4.01	-1.47	-1.72
LOC101295951	WD repeat-containing protein WRAP73, transcript variant X2	XM_004307734.2	1957	NW_004440463		complement(join(19558405..19559178,19560058..19560165,19560291..19560363,19560452..19560673,19560780..19561268,19562418..19562708))		0.57	3.03	2.49	5.34	4.39	1.99	1.71	0.83	-1.16	-2.38	0.88	2.63	1.39	2.98	1.57
LOC101298313	putative methyltransferase DDB_G0268948	XM_011465541.1	1303	NW_004440461		join(1242627..1242920,1243030..1243198,1243289..1244128)		1.76	9.38	6.18	5.33	3.52	3.14	16.83	1.6	5.35	-1.97	2.45	0.83	2.29	-2.95	-1.07
LOC101300600	pentatricopeptide repeat-containing protein At4g13650, transcript variant X2	XM_011461011.1	4484	NW_004440458		join(26640728..26640973,26641171..26641336,26641441..26644654,26645112..26645270,26645376..26645454,26645786..26645879,26646721..26647246)		0.06	0.33	0.2	5.28	3.17	0.19	0.19	0.07	-1	-2.94	0.3	0.3	0.61	1.02	2.04
LOC101293688	phospholipase D gamma 1-like, transcript variant X2	XM_004300694.2	3441	NW_004440461		join(746053..747761,748043..748153,748757..748951,749387..749689,749780..749848,749953..750103,750479..750627,750878..751054,751169..751366,751655..752033)		0.34	1.81	1.42	5.27	4.13	2.56	3.32	0.86	1.3	-2.96	1.04	1.38	1.07	1.32	1.02
LOC101315163	homeobox-leucine zipper protein GLABRA 2, transcript variant X1	XM_011468385.1	2749	NW_004440462		join(10948602..10948833,10948976..10949265,10949779..10949896,10949976..10950170,10950279..10950653,10950733..10950834,10950936..10951145,10951366..10951540,10951620..10951891,10952002..10952088,10952167..10952859)		1.36	7.19	4.19	5.27	3.07	4.69	6.49	7.94	1.38	1.69	1.94	14.84	8.85	7.66	4.57
LOC101310956	pathogenesis-related protein PR-4-like	XM_004291631.2	867	NW_004440458		complement(29265147..29266013)		1.76	9.18	6.56	5.21	3.72	3.41	37.91	1.54	11.12	-2.21	1.84	1.25	2.66	-1.47	1.45
LOC101297319	probable WRKY transcription factor 40, transcript variant X2	XM_004291906.2	2111	NW_004440458		join(33088505..33089340,33089490..33089558,33089682..33090089,33090242..33090358,33090475..33091155)		0.05	0.26	0.16	5.2	3.2	0.1	0.56	0.28	5.86	2.95	0.13	0.45	0.13	3.56	1.02
LOC101309511	uncharacterized LOC101309511	XM_004292901.1	546	NW_004440458		complement(23315550..23316095)		0.05	0.26	0.12	5.2	2.4	0.05	0.05	0.05	1	1	0.05	0.05	0.5	1	10
LOC105352032	uncharacterized LOC105352032	XM_011467940.1	1322	NW_004440457		14592416..14593737		0.68	3.49	3.28	5.11	4.8	0.56	4.18	0.67	7.48	1.21	0.81	0.51	2.16	-1.57	2.68
LOC101313911	actin-like, transcript variant X2	XM_011469744.1	1545	NW_004440462		join(33562240..33562370,33562744..33562814,33562931..33563324,33563817..33564430,33564825..33565159)		2.34	11.89	19.89	5.09	8.51	11.35	8.24	15.67	-1.38	1.38	27.14	23.6	16.53	-1.15	-1.64
LOC101292757	uncharacterized LOC101292757, transcript variant X5	XM_011460127.1	1564	NW_004440458		complement(join(12966256..12966785,12969904..12970059,12970830..12970903,12973283..12973475,12973888..12973951,12974126..12974672))		0.09	0.45	0.22	5.03	2.44	0.56	1.11	1.14	1.99	2.04	0.6	0.69	1.3	1.16	2.19
LOC101293036	12-oxophytodienoate reductase 3-like	XM_004287578.2	1704	NW_004440457		join(6680265..6680706,6680799..6680939,6681086..6681216,6681320..6681502,6681698..6682504)		0.12	0.61	0.32	5.03	2.6	0.08	0.36	0.05	4.62	-1.6	0.08	0.08	0.48	1.02	6.12
LOC101293938	bromo adjacent homology domain-containing 1 protein, transcript variant X2	XM_011459427.1	894	NW_004440458		join(1065881..1066299,1066377..1066722,1067035..1067103,1068899..1068958)		0.08	0.39	0.23	5.03	2.92	1.05	0.69	0.33	-1.51	-3.17	0.3	0.45	0.76	1.53	2.55
LOC101294590	histone H3-like centromeric protein cnp1, transcript variant X2	XM_011470643.1	627	NW_004440463		join(3808072..3808261,3808365..3808390,3808779..3808821,3808947..3808994,3809126..3809250,3809745..3809842,3810772..3810847,3811195..3811215)		0.11	0.56	0.11	5.03	-1.03	0.21	0.2	0.24	-1.08	1.11	0.05	0.05	0.65	1	13
LOC101295454	vestitone reductase-like, transcript variant X1	XM_004306876.2	1464	NW_004440463		complement(join(6842159..6842543,6842641..6842836,6843027..6843560,6844352..6844700))		0.05	0.24	0.14	5.03	2.92	0.41	0.59	0.41	1.44	-1.02	0.27	0.93	0.37	3.39	1.36
LOC101294061	uncharacterized LOC101294061	XM_004297301.2	1163	NW_004440460		complement(18395484..18396646)		0.72	1.74	1.05	2.43	1.46	2.25	1.12	1.53	-2.01	-1.47	1.03	0.93	0.7	-1.11	-1.47
LOC101297955	protein RADIALIS-like 4	XM_004287840.2	590	NW_004440457		join(9317081..9317491,9318174..9318352)		0.12	0.59	0.23	5.03	1.95	0.68	0.5	0.76	-1.36	1.11	0.05	0.23	0.69	4.6	13.8
LOC101299783	ATP-dependent 6-phosphofructokinase 6-like	XM_004302796.2	2160	NW_004440462		complement(join(10197395..10197990,10198239..10198393,10198479..10198527,10198826..10199091,10199618..10199747,10199836..10199904,10200072..10200125,10200233..10200391,10200687..10200824,10200912..10200974,10201099..10201138,10201225..10201271,10202561..10202954))		0.16	0.81	0.47	5.03	2.92	0.53	2.62	0.07	4.95	-7.69	0.18	0.31	0.06	1.7	-2.94
LOC101304573	uncharacterized LOC101304573, transcript variant X2	XM_004298906.2	1507	NW_004440461		join(3141825..3141976,3142684..3143047,3143179..3143212,3143319..3143510,3143609..3143698,3143793..3143858,3143949..3144040,3144127..3144174,3144266..3144734)		0.05	0.23	0.13	5.03	2.92	0.13	0.08	0.1	-1.62	-1.36	0.62	0.45	0.09	-1.38	-6.86
LOC101305234	BTB/POZ domain-containing protein At1g03010, transcript variant X2	XM_011472693.1	2292	NW_004443419		join(150294..150581,150658..150724,150857..152053,152142..152881)		0.03	0.15	0.18	5.03	5.85	0.26	0.16	0.71	-1.62	2.7	0.35	1.12	1.01	3.22	2.89
LOC101309873	TOM1-like protein 2, transcript variant X2	XM_011469802.1	2542	NW_004440457		join(19021821..19022787,19022925..19022994,19023774..19023902,19024617..19024695,19024936..19025034,19025122..19025235,19026141..19026280,19026513..19026588,19027993..19028078,19028645..19028809,19029005..19029621)		1.15	2.69	2.45	2.35	2.14	6.29	3.13	6.43	-2.01	1.02	5.87	2.35	2.89	-2.5	-2.03
LOC101308275	N-(5'-phosphoribosyl)anthranilate isomerase 1, chloroplastic-like, transcript variant X1	XM_011464552.1	1361	NW_004440460		join(14741096..14741328,14741620..14742143,14742242..14742405,14742518..14742957)		0.1	0.51	0.2	5.03	1.95	0.44	0.27	0.33	-1.62	-1.36	0.29	0.4	0.4	1.36	1.36
LOC101308345	uncharacterized LOC101308345	XM_004291625.2	257	NW_004440458		28948922..28949178		0.27	1.36	0.05	5.03	-5.4	0.52	0.73	0.58	1.39	1.11	0.05	0.53	0.53	10.6	10.6
LOC101311941	la-related protein 6C	XM_004292405.2	2380	NW_004440458		complement(join(11736787..11737317,11737523..11737654,11737761..11737829,11737897..11737944,11738044..11738122,11738250..11738329,11738420..11738491,11738596..11738690,11738771..11738852,11739652..11740843))		0.03	0.15	0.03	5.03	-1.03	0.34	0.05	0.31	-6.49	-1.09	0.17	0.4	0.51	2.38	3.06
LOC101312554	photosynthetic NDH subunit of subcomplex B 2, chloroplastic	XM_004303150.2	1317	NW_004440462		join(16105753..16106293,16106761..16107198,16107384..16107721)		0.05	0.27	0.41	5.03	7.8	0.2	0.8	0.45	3.93	2.21	0.2	0.21	0.05	1.02	-4
LOC101313965	jacalin-related lectin 3-like, transcript variant X2	XM_004294973.2	920	NW_004440459		join(24301599..24301748,24301849..24302094,24302456..24302979)		0.08	0.38	0.52	5.03	6.82	0.37	0.34	0.97	-1.08	2.65	0.72	0.44	0.44	-1.64	-1.63
LOC101314245	uncharacterized protein At2g34160-like, transcript variant X1	XM_011460893.1	858	NW_004440458		complement(join(24239591..24239924,24240796..24240860,24240948..24241158,24241259..24241506))		0.73	3.66	3.63	5.03	4.98	0.78	1.01	2.42	1.29	3.1	1.24	1.58	0.47	1.27	-2.61
LOC105351566	extensin-like	XM_011466325.1	2323	NW_004440461		12284069..12286391		0.06	0.3	0.12	5.03	1.95	0.03	0.19	0.58	6.47	19.9	0.11	0.05	0.12	-2.2	1.02
LOC105353219	RING-H2 finger protein ATL64-like	XM_011472183.1	504	NW_004440463		4021309..4021812		0.14	0.69	0.54	5.03	3.9	0.53	0.86	0.88	1.62	1.66	0.05	0.27	0.27	5.4	5.4
LOC101296851	transcription factor bHLH35	XM_004296450.2	1106	NW_004440460		complement(join(4132264..4132614,4134673..4134843,4134986..4135219,4135445..4135610,4135742..4135925))		0.05	0.25	0.18	5	3.6	0.05	0.79	0.27	15.8	5.4	0.12	0.12	0.05	1.02	-2.4
LOC101298643	U-box domain-containing protein 33, transcript variant X1	XM_011470710.1	3561	NW_004440463		complement(join(5002464..5002891,5003079..5003843,5004162..5004689,5004996..5005136,5005320..5005770,5006055..5006159,5006312..5006433,5006505..5006626,5007138..5008036))		1.09	5.43	2.97	4.97	2.72	6.07	3.3	5	-1.84	-1.21	2.43	4.57	6.9	1.88	2.84
LOC101294178	transcription factor MYB108-like	XM_004300468.2	1361	NW_004440461		complement(join(25498040..25498915,25499013..25499142,25499286..25499640))		0.77	3.8	2.09	4.96	2.73	1.63	7.49	2.4	4.6	1.47	1.56	1.89	1.3	1.21	-1.21
LOC105350478	zinc finger BED domain-containing protein RICESLEEPER 1-like, transcript variant X1	XM_011462527.1	2810	NW_004440459		join(10990208..10990559,10991413..10993406,10993506..10993969)		1.46	2.26	2.17	1.55	1.49	6.79	3.38	2.22	-2.01	-3.06	1.37	4.24	3.14	3.09	2.29
LOC101314061	polyphenol oxidase, chloroplastic-like	XM_004293478.2	3634	NW_004440459		3040067..3043700		2.39	11.47	6.87	4.8	2.88	3.66	13.35	0.98	3.65	-3.73	2.05	1.08	2.54	-1.9	1.24
LOC101292341	probable methyltransferase PMT13, transcript variant X2	XM_011470761.1	1800	NW_004440463		complement(join(5686842..5686884,5686987..5687079,5687608..5687982,5688173..5688434,5688522..5688732,5688807..5689010,5689733..5690344))		0.15	0.74	0.19	4.78	1.22	0.37	0.17	0.33	-2.16	-1.13	0.3	0.3	0.23	1.02	-1.31
LOC101293815	uncharacterized LOC101293815, transcript variant X1	XM_011470639.1	2609	NW_004440463		complement(join(3767651..3768303,3768412..3768828,3768914..3768973,3769065..3769556,3769686..3770672))		0.11	0.51	0.52	4.78	4.87	0.98	1.69	1.82	1.73	1.86	0.97	0.52	0.83	-1.87	-1.16
LOC101308797	1-aminocyclopropane-1-carboxylate synthase 1-like	XM_004306687.2	2668	NW_004440463		join(4378836..4379796,4379877..4380008,4380094..4380254,4381057..4382470)		0.18	0.86	0.36	4.74	1.95	0.35	1.37	0.33	3.9	-1.06	0.25	0.3	1.32	1.22	5.31
LOC101291831	uncharacterized LOC101291831	XM_004300460.2	1868	NW_004440461		complement(join(25420583..25421149,25421240..25421339,25421528..25421722,25421829..25421989,25423969..25424530,25424668..25424743,25424907..25425113))		0.11	0.52	0.51	4.69	4.55	0.68	1.96	0.24	2.87	-2.86	0.43	0.65	0.51	1.53	1.19
LOC105352789	uncharacterized LOC105352789	XM_011470490.1	978	NW_004440463		complement(921685..922662)		0.43	2	1.32	4.69	3.09	0.82	2.54	0.76	3.08	-1.09	0.54	1.39	0.83	2.55	1.53
LOC101307013	rab9 effector protein with kelch motifs, transcript variant X2	XM_011466269.1	2090	NW_004440461		complement(join(11198958..11199459,11200281..11200384,11200470..11200652,11200912..11201012,11201586..11201738,11202190..11202274,11202817..11202908,11203538..11203594,11203993..11204100,11204235..11204290,11204379..11204475,11204599..11204627,11204717..11204852,11205576..11205673,11205785..11206073))		0.27	1.24	0.52	4.65	1.95	0.32	0.42	0.71	1.29	2.21	1.85	0.78	0.71	-2.37	-2.58
LOC101307658	gibberellin-regulated protein 1	XM_004291315.2	651	NW_004440458		join(23328893..23329130,23329221..23329260,23329348..23329720)		44.16	204.99	82.87	4.64	1.88	81.01	47.34	60.91	-1.71	-1.33	146.21	285.01	84.3	1.95	-1.73
LOC101305382	alkylated DNA repair protein alkB homolog 8, transcript variant X1	XM_004301893.2	1460	NW_004440461		join(27951107..27951137,27951728..27952839,27953765..27953907,27954007..27954180)		1.09	5.07	2.55	4.63	2.33	1.66	3.49	6.92	2.11	4.18	1.82	4.55	3.26	2.49	1.79
LOC101304348	casein kinase I-like, transcript variant X4	XM_011460695.1	2246	NW_004440458		complement(join(21847071..21847370,21847462..21847599,21847735..21847909,21848015..21848149,21848289..21848419,21848569..21848638,21848775..21848857,21848977..21849103,21849237..21849321,21849517..21849580,21849662..21849723,21849861..21849931,21850049..21850144,21850252..21850400,21850510..21850579,21850783..21850823,21850931..21851379))		0.43	1.99	1.24	4.6	2.85	1.7	1.38	1.59	-1.23	-1.07	2.37	1.45	0.6	-1.64	-3.92
LOC101305219	peroxisomal membrane protein 11B	XM_004307766.2	1200	NW_004440463		complement(19826795..19827994)		0.05	0.23	0.05	4.6	1	0.17	0.05	0.62	-3.24	3.68	0.05	0.56	0.23	11.2	4.6
LOC101312541	SKP1-like protein 1B	XM_004299895.2	612	NW_004440461		16452883..16453494		0.05	0.23	0.44	4.6	8.8	0.11	0.1	0.73	-1.08	6.63	0.05	0.22	0.22	4.4	4.4
LOC101298436	soluble inorganic pyrophosphatase 1, transcript variant X2	XM_011468293.1	1449	NW_004440462		complement(join(9471511..9471916,9472177..9472258,9472353..9472473,9472543..9472608,9472920..9473027,9473107..9473172,9473572..9473600,9473702..9473920,9474690..9475041))		2.01	2.65	4.2	1.32	2.09	5.33	2.66	5.43	-2.01	1.02	4.32	11.79	3.94	2.73	-1.1
LOC101308804	vacuolar protein sorting-associated protein 20 homolog 2-like, transcript variant X1	XM_004307148.2	1162	NW_004440463		join(12103375..12103520,12105274..12106289)		1.31	6.01	3.73	4.57	2.84	1.45	1.71	1.92	1.18	1.33	3.09	2.22	2.22	-1.4	-1.39
LOC101291175	laccase-15-like, transcript variant X1	XM_004288054.2	2038	NW_004440457		complement(join(12303760..12305098,12305391..12305519,12305607..12305851,12305950..12306101,12306197..12306369))		0.61	2.78	1.56	4.53	2.55	0.63	3.08	1.17	4.92	1.86	0.91	0.93	2.33	1.02	2.55
LOC101295227	serine racemase, transcript variant X3	XM_011465544.1	1365	NW_004440461		complement(join(1256781..1257202,1257346..1257532,1257633..1257709,1257951..1258199,1258287..1258373,1258475..1258667,1258968..1259117))		0.1	0.46	0.35	4.53	3.41	0.2	0.09	0.76	-2.16	3.87	0.29	0.3	0.3	1.02	1.02
LOC101297434	F-box/kelch-repeat protein At1g23390	XM_004298436.2	1729	NW_004440460		18816338..18818066		0.08	0.36	0.31	4.53	3.9	0.12	0.57	0.17	4.93	1.47	0.08	0.05	0.39	-1.6	5.1
LOC101302916	zinc finger protein ZAT11-like	XM_004294555.2	1105	NW_004440459		complement(18173554..18174658)		0.13	0.57	0.43	4.53	3.41	0.18	0.11	0.54	-1.62	2.95	0.12	0.37	0.12	3.05	1.02
LOC101305714	serine/threonine-protein kinase Aurora-1-like	XM_011472637.1	1024	NW_004443405		complement(join(24519..24574,24999..25085,25489..25577,26625..26633,26754..26850,27060..27155,27244..27339,27497..27624,30780..30822,30934..31256))		0.14	0.61	0.33	4.53	2.44	0.46	0.12	0.15	-3.78	-3.17	0.26	0.4	0.27	1.53	1.02
LOC101306922	protein LOW PSII ACCUMULATION 3, chloroplastic, transcript variant X2	XM_011466760.1	1541	NW_004440461		complement(join(20012391..20012927,20013035..20013152,20013389..20013487,20013994..20014186,20014815..20014915,20015012..20015051,20015152..20015199,20015756..20016160))		0.09	0.41	0.04	4.53	-2.05	0.22	0.24	0.39	1.11	1.77	0.17	0.44	0.53	2.55	3.06
LOC101313207	glucan endo-1,3-beta-glucosidase-like	XM_004297197.2	1257	NW_004440460		join(17380302..17380462,17380862..17381957)		0.33	1.5	1.08	4.53	3.25	0.86	3.56	0.83	4.16	-1.03	0.42	0.32	0.54	-1.31	1.28
LOC101306166	pyridoxine/pyridoxamine 5'-phosphate oxidase 2	XM_004306599.2	1214	NW_004440463		join(3201976..3202412,3202570..3202619,3202686..3202743,3202842..3202874,3203026..3203121,3203895..3204062,3204150..3204521)		0.34	0.4	0.28	1.17	-1.23	0.72	0.36	0.37	-2.01	-1.96	0.11	0.11	0.45	1.02	4.08
LOC101296126	probable isoprenylcysteine alpha-carbonyl methylesterase ICMEL2, transcript variant X1	XM_011469531.1	2409	NW_004440462		complement(join(30325713..30326154,30326251..30326341,30326631..30326774,30326884..30326949,30327243..30327380,30327495..30327596,30328030..30328104,30328340..30328423,30328516..30328585,30328713..30328789,30329000..30330119))		3.8	4.41	2.84	1.16	-1.34	6.05	3.02	4.25	-2.01	-1.42	6.52	3.38	7.84	-1.93	1.2
LOC101295615	mediator of RNA polymerase II transcription subunit 10b, transcript variant X5	XM_011464314.1	1170	NW_004440460		complement(join(8192634..8193021,8193348..8193437,8193549..8193651,8193734..8193814,8193910..8194146,8194949..8194999,8195878..8195948,8196462..8196527,8196971..8197053))		0.77	3.46	1.68	4.49	2.17	1.67	2.23	1.4	1.34	-1.19	2.39	3.13	0.93	1.31	-2.57
LOC101293613	ninja-family protein AFP3-like, transcript variant X2	XM_011469580.1	1689	NW_004440462		join(31017614..31018542,31019186..31019945)		0.74	3.31	2.97	4.47	4.01	0.88	1.51	4.84	1.72	5.53	2.36	2.01	2.81	-1.18	1.19
LOC101307512	F-box/LRR-repeat protein 14, transcript variant X2	XM_011468740.1	1843	NW_004440462		complement(join(17124945..17126576,17127175..17127385))		1.7	7.54	7.53	4.45	4.44	4.92	7.65	9.27	1.56	1.88	14.01	6.4	10.39	-2.19	-1.35
LOC101294764	uncharacterized LOC101294764	XM_004300777.2	898	NW_004440461		1945872..1946769		2.78	12.36	8.07	4.44	2.9	3.96	8.51	2.81	2.15	-1.41	4	3.02	5.75	-1.33	1.44
LOC101305257	protein BCCIP homolog, transcript variant X1	XM_011464891.1	1998	NW_004440460		join(19479663..19479858,19480458..19480643,19480745..19480821,19480966..19481190,19481311..19481517,19481625..19481690,19481784..19481870,19481947..19482003,19482385..19483281)		0.8	3.53	3.29	4.42	4.11	6.22	5.81	3.42	-1.07	-1.82	8.13	3.73	3.33	-2.18	-2.44
LOC101295827	uncharacterized LOC101295827, transcript variant X2	XM_011468294.1	2222	NW_004440462		complement(join(9509370..9509766,9509900..9510098,9510184..9510249,9510330..9511583,9512045..9512184,9512535..9512700))		0.41	1.79	0.64	4.41	1.57	0.76	0.78	0.8	1.04	1.06	1.02	0.18	0.79	-5.57	-1.28
LOC101312895	glucan endo-1,3-beta-glucosidase-like	XM_004291712.2	1372	NW_004440458		join(30959932..30960091,30960464..30961675)		1.47	6.46	4.54	4.4	3.09	4.26	18.93	3.57	4.44	-1.19	2.33	2.47	2.77	1.06	1.19
LOC101312979	uncharacterized LOC101312979, transcript variant X1	XM_004289975.2	2633	NW_004440458		join(7181703..7182848,7183051..7183553,7183860..7184212,7184303..7184933)		0.21	0.24	0.44	1.13	2.07	0.66	0.33	0.56	-2.01	-1.18	0.4	0.31	0.57	-1.31	1.4
LOC101300954	uncharacterized LOC101300954, transcript variant X1	XM_004307045.2	938	NW_004440463		join(10139141..10139604,10139753..10140226)		0.05	0.22	0.58	4.4	11.6	0.64	0.4	0.32	-1.62	-2.04	0.14	0.14	0.05	1.02	-2.8
LOC101312052	small nuclear ribonucleoprotein E, transcript variant X1	XM_011464018.1	319	NW_004440460		complement(join(2252481..2252688,2253736..2253846))		0.05	0.22	0.05	4.4	1	0.42	0.39	0.47	-1.08	1.11	0.83	0.42	0.05	-1.96	-16.6
LOC101306658	pentatricopeptide repeat-containing protein At1g08070-like, transcript variant X2	XM_011468450.1	3506	NW_004440462		complement(join(12251625..12252085,12253103..12253182,12253268..12253433,12253555..12256353))		0.28	1.21	0.56	4.38	2.02	0.94	0.58	0.64	-1.61	-1.48	0.72	0.77	0.54	1.07	-1.33
LOC101291573	uncharacterized LOC101291573, transcript variant X6	XM_011461599.1	4391	NW_004440457		join(5619035..5619735,5620014..5622878,5623092..5623145,5625055..5625390,5625817..5625910,5626019..5626073,5626814..5627099)		0.24	1.03	0.11	4.36	-2.2	0.41	0.16	0.34	-2.65	-1.22	0.3	0.34	0.03	1.12	-9.8
LOC101293800	reticulon-like protein B12, transcript variant X2	XM_011468200.1	969	NW_004440462		join(8103613..8103969,8104215..8104395,8104784..8104899,8105087..8105401)		0.21	0.94	0.42	4.36	1.95	0.21	0.45	0.61	2.16	2.95	1.1	0.84	0.7	-1.31	-1.57
LOC101297630	uncharacterized LOC101297630	XM_004296219.2	1427	NW_004440459		complement(join(26111262..26112354,26112443..26112776))		0.15	0.64	0.28	4.36	1.95	0.42	0.26	0.42	-1.62	-1.02	0.19	0.38	0.19	2.04	1.02
LOC101299605	uncharacterized LOC101299605, transcript variant X2	XM_011468207.1	1894	NW_004440462		join(8211605..8211803,8211889..8212156,8212641..8212817,8212896..8213646,8213752..8213852,8213952..8214011,8214105..8214442)		0.22	0.96	0.5	4.36	2.27	0.21	0.46	0.16	2.16	-1.36	0.21	0.5	0.14	2.38	-1.47
LOC101304621	F-box/LRR-repeat protein At5g35995-like	XM_011470661.1	755	NW_004440457		join(2103685..2103983,2104335..2104466,2104558..2104881)		0.28	1.2	0.99	4.36	3.57	1.42	1.15	0.98	-1.24	-1.45	1.94	0.36	1.08	-5.4	-1.8
LOC101305686	primary amine oxidase-like	XM_004305546.2	2471	NW_004440462		complement(join(20594386..20594817,20594945..20595483,20595568..20595681,20595765..20596143,20596678..20597684))		0.08	0.37	0.55	4.36	6.5	0.38	0.63	0.78	1.65	2.05	0.27	0.44	0.93	1.63	3.47
LOC101311142	zingipain-2-like, transcript variant X2	XM_011471902.1	2667	NW_004440463		join(21197715..21199245,21199372..21199650,21199776..21200632)		0.08	0.34	0.3	4.36	3.9	1.03	0.96	0.33	-1.08	-3.09	1.35	0.76	1.32	-1.77	-1.02
LOC101314843	uncharacterized LOC101314843, transcript variant X4	XM_011464534.1	1123	NW_004440460		join(14296577..14296673,14297053..14297287,14297656..14297822,14298489..14298578,14298851..14298903,14299386..14299488,14300082..14300187,14300363..14300634)		0.68	0.75	1.08	1.1	1.6	0.78	0.39	0.79	-2.01	1.02	0.12	1.21	0.24	10.18	2.04
LOC101292268	protein CHROMATIN REMODELING 8, transcript variant X1	XM_011459715.1	4340	NW_004440458		complement(join(6365139..6366085,6366248..6366715,6366966..6367575,6367853..6368711,6369013..6369418,6369603..6370121,6370266..6370359,6370456..6370892))		3.79	4.05	3.04	1.07	-1.25	4.77	2.38	3.56	-2.01	-1.34	2.91	4.34	1.53	1.49	-1.9
LOC101306222	protein OBERON 2, transcript variant X2	XM_011464351.1	3143	NW_004440460		complement(join(9534391..9535560,9535757..9535823,9535909..9536480,9537155..9537606,9538876..9538939,9539148..9539965))		0.51	2.2	1.16	4.33	2.29	1.03	1.84	6.19	1.79	6.03	3.05	0.99	2.25	-3.07	-1.36
LOC101315081	vacuolar protein sorting-associated protein 36, transcript variant X5	XM_011470440.1	2070	NW_004440463		join(179871..179925,180421..181177,181585..181788,182088..182181,182302..182359,182510..182579,183777..183912,183985..184069,185904..186003,186097..186607)		1.34	5.77	1.31	4.3	-1.03	1.91	1.05	2.58	-1.82	1.35	1.35	1.11	2.3	-1.21	1.7
LOC101292782	G-type lectin S-receptor-like serine/threonine-protein kinase RKS1	XM_011462055.1	2871	NW_004440459		join(3993469..3994903,3995074..3995202,3995410..3995612,3996136..3996346,3996441..3996678,3996912..3997065,3997175..3997675)		0.1	0.41	0.26	4.27	2.68	0.37	0.45	0.36	1.21	-1.03	0.32	0.71	0.24	2.18	-1.37
LOC101313600	putative SWI/SNF-related matrix-associated actin-dependent regulator of chromatin subfamily A member 3-like 3, transcript variant X2	XM_011464192.1	3792	NW_004440460		complement(join(6345252..6345368,6345740..6345838,6345936..6346007,6346103..6346706,6346808..6346920,6347072..6347171,6347287..6347409,6347536..6347603,6347803..6347955,6348059..6348202,6348395..6348589,6348718..6348802,6348945..6349096,6349206..6349364,6349828..6349881,6350001..6350136,6350233..6350366,6350473..6351756))		0.07	0.31	0.16	4.27	2.19	0.21	0.1	0.12	-2.16	-1.81	0.21	0.64	0.29	3.05	1.36
LOC105349248	uncharacterized LOC105349248	XM_011469414.1	1203	NW_004440462		28471918..28473120		0.23	0.23	0.34	1.01	1.46	0.73	0.36	1.23	-2.01	1.7	0.33	0.56	0.34	1.7	1.02
LOC101295545	uncharacterized LOC101295545, transcript variant X2	XM_004304101.2	2235	NW_004440462		complement(join(30314381..30315254,30315906..30315969,30316899..30317151,30317550..30317686,30318104..30318184,30318533..30318608,30318762..30318843,30319086..30319489,30319954..30320217))		0.81	0.72	0.58	-1.12	-1.4	3.07	1.53	0.93	-2.01	-3.3	1.91	1.58	2.19	-1.21	1.15
LOC101295397	arogenate dehydratase/prephenate dehydratase 1, chloroplastic, transcript variant X2	XM_004293248.2	2370	NW_004440459		join(528046..529133,529934..530001,530084..530176,530282..530482,530741..530821,530913..531008,531382..531459,531538..531627,531710..531777,531993..532074,532281..532705)		0.15	0.62	0.51	4.22	3.51	0.68	0.71	0.81	1.04	1.2	0.51	0.17	0.86	-2.95	1.7
LOC101297591	DNA gyrase subunit A, chloroplastic/mitochondrial, transcript variant X2	XM_011470441.1	3247	NW_004440463		complement(join(194681..194912,195062..195179,195356..195455,195544..195598,195730..195850,196401..196537,197240..197341,197428..197592,197710..197791,198923..199080,199239..199364,200991..201080,201178..201248,201936..202029,202399..202485,203276..203324,203815..203903,204069..204134,204268..204330,204409..204517,204637..204707,204964..205050,205174..205272,205360..205404,205999..206100,208780..…		0.32	1.35	0.81	4.22	2.53	0.83	0.99	0.73	1.2	-1.13	0.45	0.29	0.84	-1.54	1.86
LOC101303514	uncharacterized LOC101303514, transcript variant X2	XM_011465974.1	1008	NW_004440461		complement(join(7364625..7364766,7364850..7365052,7365185..7365282,7365538..7365638,7366118..7366581))		0.34	1.45	1.48	4.22	4.29	0.6	0.43	2.36	-1.39	3.93	0.26	0.27	0.27	1.02	1.02
LOC101293863	major allergen Mal d 1-like	XM_011463463.1	917	NW_004440459		complement(join(25677255..25677762,25677904..25678312))		7.19	30.23	12.84	4.2	1.79	9.6	22.7	7.13	2.37	-1.35	5.52	5.91	6.96	1.07	1.26
LOC101297353	GDSL esterase/lipase At3g48460	XM_004300990.2	1355	NW_004440461		join(6310425..6311105,6311354..6312027)		0.05	0.21	0.05	4.2	1	0.1	0.05	0.11	-2.16	1.11	0.1	0.6	0.2	6.11	2.04
LOC101301235	2-dehydro-3-deoxyphosphooctonate aldolase 1, transcript variant X1	XM_004306503.2	1337	NW_004440463		join(1997841..1997922,1998215..1998263,1998373..1998470,1998868..1998964,1999358..1999423,1999532..1999591,1999723..1999797,1999905..1999989,2001569..2001627,2002308..2002352,2002734..2002832,2003175..2003222,2003365..2003412,2003512..2003589,2004001..2004348)		3.48	14.52	13.67	4.17	3.93	7.44	15.71	14.44	2.11	1.94	14.84	12.06	13.82	-1.23	-1.07
LOC101314657	probable trehalose-phosphate phosphatase F, transcript variant X2	XM_011465441.1	1909	NW_004440461		join(181454..181659,182411..182516,182609..183099,183187..183327,183407..183478,183597..183704,183799..183855,183949..184050,184148..184225,184335..184404,184509..184579,184688..184780,184888..185201)		0.58	2.41	1.42	4.15	2.44	0.32	0.42	0.39	1.34	1.23	0.77	0.35	0.36	-2.16	-2.16
LOC101301520	neuroguidin, transcript variant X2	XM_011460589.1	1329	NW_004440457		join(4275843..4275896,4276136..4276224,4276316..4276403,4276484..4276663,4276770..4276949,4277038..4277208,4277317..4277471,4277569..4277719,4278612..4278872)		1.1	4.52	10.59	4.12	9.66	4.09	8.65	2.79	2.11	-1.47	3.61	6.73	5.21	1.87	1.45
LOC101315148	calmodulin-binding transcription activator 2-like, transcript variant X3	XM_011466647.1	3357	NW_004440461		complement(join(17950957..17951405,17951609..17951914,17952106..17952682,17953186..17953874,17953989..17954345,17954458..17954765,17955619..17955898,17956046..17956088,17956402..17956490,17957341..17957479,17958214..17958333))		1.63	6.72	3.19	4.11	1.95	2	3.09	3.76	1.54	1.88	2.93	5.09	2.06	1.73	-1.42
LOC101291573	uncharacterized LOC101291573, transcript variant X7	XM_011461604.1	4372	NW_004440457		join(5619035..5619735,5620014..5622878,5623092..5623145,5625055..5625390,5625817..5625910,5626019..5626073,5626149..5626415)		0.7	2.86	2.77	4.09	3.97	1.77	2.4	0.78	1.36	-2.26	0.4	0.59	0.75	1.49	1.88
LOC101292745	QWRF motif-containing protein 8-like, transcript variant X1	XM_004288677.2	2455	NW_004440457		complement(join(991714..992088,992645..992752,992960..993049,993128..993244,993723..993842,994145..995558,996936..997166))		0.4	1.62	1.46	4.09	3.69	1.01	0.89	0.42	-1.14	-2.39	0.49	1.27	2.16	2.6	4.42
LOC101305353	uncharacterized LOC101305353, transcript variant X3	XM_004295514.2	2180	NW_004440459		join(7099412..7099850,7100512..7100715,7100865..7101350,7101573..7101683,7102232..7102420,7102654..7102884,7103249..7103369,7103457..7103855)		0.48	1.95	1.49	4.09	3.12	1.79	1.17	0.89	-1.53	-2.02	1.1	2.3	1.37	2.09	1.25
LOC101306895	uncharacterized LOC101306895, transcript variant X2	XM_011463057.1	3929	NW_004440459		join(19714198..19714342,19715218..19715317,19715696..19715820,19715898..19716051,19716168..19716280,19716406..19716489,19716595..19716643,19716751..19716842,19717411..19717549,19717731..19717810,19717891..19719383,19719623..19719736,19719816..19720560,19721241..19721378,19721844..19722201)		2.32	9.44	1.86	4.08	-1.24	2.34	1.8	5.33	-1.3	2.28	2.64	2.93	1.9	1.11	-1.39
LOC101302297	serine hydroxymethyltransferase 3, chloroplastic, transcript variant X3	XM_011471140.1	1977	NW_004440463		complement(join(11746486..11747030,11747143..11747215,11747848..11747955,11748033..11748119,11748205..11748309,11748514..11748636,11748764..11748876,11748989..11749106,11749192..11749366,11749476..11749671,11750001..11750236,11750757..11750854))		1.55	6.29	5.41	4.07	3.5	2.38	1.32	1.8	-1.8	-1.32	4.51	5.62	2.89	1.25	-1.56
LOC101292809	protein ALWAYS EARLY 2, transcript variant X2	XM_011467987.1	4072	NW_004440462		complement(join(5022228..5022750,5022920..5023207,5023408..5023620,5023730..5023864,5024354..5024512,5025358..5025558,5026203..5026485,5026608..5026786,5026878..5027195,5027787..5027843,5027958..5028241,5028579..5028665,5029383..5029749,5029841..5030082,5030528..5030693,5031166..5031243,5031345..5031407,5031530..5031628,5031730..5031827,5032425..5032656))		9.4	7.46	5.37	-1.26	-1.75	9.62	4.79	4.3	-2.01	-2.23	3.76	7.66	4.84	2.04	1.29
LOC101312420	probable serine/threonine-protein kinase At5g41260, transcript variant X1	XM_011462581.1	2050	NW_004440459		join(12043656..12044158,12044243..12044463,12044555..12044690,12044851..12044984,12045070..12045175,12045908..12045993,12046198..12046386,12046521..12046685,12046847..12046960,12047276..12047671)		1.49	6.06	1.78	4.07	1.2	1.15	3.36	1.3	2.93	1.14	2.34	0.93	1.13	-2.53	-2.08
LOC101301534	protein MOR1, transcript variant X1	XM_011471850.1	6714	NW_004440463		join(20555007..20555391,20555486..20555591,20555670..20555793,20556433..20556512,20556606..20556783,20556867..20556931,20557029..20557111,20557201..20557286,20557419..20557532,20557704..20557823,20558294..20558396,20558630..20558766,20558987..20559052,20559154..20559271,20559392..20559426,20559590..20559661,20559769..20559873,20559962..20560067,20560160..20560272,20560383..20560470,20560584..2056…		1.44	5.81	1.61	4.04	1.12	2.83	3.49	1.37	1.23	-2.06	1.61	2.81	0.69	1.75	-2.33
LOC101309056	flavonol synthase 3-like	XM_004300275.2	1423	NW_004440461		join(22774053..22774386,22774507..22774745,22774927..22775254,22775362..22775883)		4.49	18.11	13.51	4.03	3.01	4.82	11.92	5.01	2.48	1.04	7.67	3.71	6.68	-2.07	-1.15
LOC101291623	thylakoid lumenal protein At1g12250, chloroplastic, transcript variant X1	XM_011465444.1	1265	NW_004440461		join(221302..221653,221762..221963,222071..222100,222342..222448,223351..223385,223527..223655,223763..224172)		0.16	0.66	0.37	4.02	2.27	0.32	0.29	0.23	-1.08	-1.36	0.05	0.32	0.32	6.4	6.4
LOC101291813	PI-PLC X-box domain-containing protein DDB_G0293730-like, transcript variant X2	XM_011464553.1	1473	NW_004440460		join(14743461..14744616,14745025..14745341)		0.19	0.76	0.74	4.02	3.9	0.73	1.52	0.81	2.08	1.11	0.9	1.2	1.01	1.32	1.12
LOC101292468	dirigent protein 1-like	XM_004309092.1	552	NW_004440463		complement(21544558..21545109)		1.13	4.55	4.05	4.02	3.57	1.34	15.87	1.08	11.85	-1.24	1.21	0.25	1.48	-4.91	1.22
LOC101295591	60S ribosomal protein L38-like	XM_004291587.2	403	NW_004440458		join(27932524..27932905,27932937..27932957)		0.17	0.69	0.67	4.02	3.9	1.33	0.77	1.11	-1.73	-1.21	0.66	0.05	0.34	-13.2	-1.96
LOC101296333	probable calcium-binding protein CML23	XM_004308399.2	1203	NW_004440463		complement(6711017..6712219)		0.06	0.23	0.17	4.02	2.92	0.5	0.36	0.25	-1.39	-2.04	0.22	0.79	0.45	3.56	2.04
LOC101296863	transcription factor IIIA-like, transcript variant X2	XM_011465763.1	1331	NW_004440461		complement(join(3697963..3698358,3698497..3698640,3698755..3698990,3699173..3699461,3699545..3699700,3699903..3700012))		0.47	1.89	2.03	4.02	4.33	1.11	1.03	1.23	-1.08	1.11	0.3	0.92	0.41	3.05	1.36
LOC101304972	dof zinc finger protein DOF3.7-like	XM_004300501.2	1437	NW_004440461		complement(join(26049743..26051056,26051247..26051369))		0.87	0.68	0.71	-1.28	-1.23	0.61	0.3	1.03	-2.01	1.7	0.37	0.57	0.57	1.53	1.53
LOC101297784	TGACG-sequence-specific DNA-binding protein TGA-1A-like	XM_004289444.1	444	NW_004440457		complement(19102548..19102991)		0.16	0.63	0.46	4.02	2.92	0.15	0.7	1	4.62	6.63	0.6	0.31	0.05	-1.96	-12
LOC101298315	1-aminocyclopropane-1-carboxylate oxidase homolog 12-like	XM_011466098.1	1049	NW_004440461		complement(join(8845386..8845808,8845933..8846254,8858817..8859045,8865138..8865212))		0.26	1.07	0.32	4.02	1.22	0.13	0.71	0.28	5.55	2.21	0.51	0.05	0.39	-10.2	-1.31
LOC101298925	wall-associated receptor kinase-like 8	XM_004305809.2	2399	NW_004440462		complement(join(27400942..27402292,27402388..27402450,27402583..27403567))		0.14	0.58	0.9	4.02	6.24	0.39	3.76	0.25	9.58	-1.58	0.22	0.05	0.57	-4.4	2.55
LOC101299248	uncharacterized LOC101299248, transcript variant X1	XM_011459499.1	1106	NW_004440458		join(2976556..2976589,2976704..2976839,2976915..2977001,2977607..2977740,2978688..2978746,2978825..2978879,2978984..2979013,2979389..2979428,2979879..2979919,2979992..2980481)		0.13	0.51	0.49	4.02	3.9	0.61	0.67	0.27	1.11	-2.26	0.12	0.25	0.05	2.04	-2.4
LOC101299872	uncharacterized LOC101299872	XM_011466320.1	697	NW_004440461		complement(join(12071320..12071776,12073453..12073692))		0.1	0.4	0.29	4.02	2.92	0.48	0.45	1.07	-1.08	2.21	0.95	0.39	0.58	-2.46	-1.63
LOC101300315	pentatricopeptide repeat-containing protein At2g17210, transcript variant X2	XM_011459963.1	4096	NW_004440458		join(10748937..10751596,10752233..10752333,10752435..10752652,10753209..10754325)		0.05	0.2	0.2	4.02	3.9	0.21	0.06	0.25	-3.51	1.19	0.55	0.23	0.17	-2.39	-3.33
LOC101301599	transcription factor TT2-like	XM_004303420.2	1062	NW_004440462		join(20898671..20898855,20898941..20899070,20899175..20899921)		0.13	0.53	0.19	4.02	1.46	0.38	0.23	0.05	-1.62	-7.6	0.05	0.05	0.13	1	2.6
LOC101303150	uncharacterized protein At4g06744	XM_011469438.1	1971	NW_004440462		complement(join(28741060..28741742,28741820..28743107))		0.07	0.28	0.14	4.02	1.95	0.14	0.19	0.3	1.39	2.21	0.27	0.62	0.28	2.29	1.02
LOC101303824	aquaporin NIP6-1	XM_004303202.2	1545	NW_004440462		join(16937627..16938193,16938322..16938546,16938718..16938912,16939485..16939546,16939695..16940190)		0.04	0.18	0.09	4.02	1.95	0.09	0.16	0.1	1.85	1.11	0.17	0.79	0.18	4.58	1.02
LOC101303148	uncharacterized LOC101303148, transcript variant X1	XM_011468814.1	894	NW_004440462		join(18300334..18300947,18301045..18301110,18301208..18301256,18301356..18301520)		0.62	0.47	0.61	-1.33	-1.03	0.98	0.49	0.17	-2.01	-5.88	0.6	0.91	0.46	1.53	-1.31
LOC101306003	monothiol glutaredoxin-S6-like	XM_004309637.2	695	NW_004443419		complement(154646..155340)		0.1	0.4	0.1	4.02	-1.03	0.39	0.05	0.21	-7.8	-1.81	0.19	0.59	0.59	3.05	3.06
LOC101306412	probable 3-hydroxyisobutyrate dehydrogenase, mitochondrial, transcript variant X3	XM_011462337.1	1316	NW_004440459		complement(join(7868241..7868553,7869235..7869319,7869502..7869644,7869757..7869861,7870033..7870115,7870328..7870478,7870696..7870810,7870988..7871076,7871375..7871606))		0.16	0.64	0.31	4.02	1.95	0.61	0.38	1.35	-1.62	2.21	0.2	0.93	0.21	4.58	1.02
LOC101311038	probable WRKY transcription factor 51	XM_004288505.2	987	NW_004440457		join(20708900..20709281,20709390..20709548,20711199..20711644)		0.07	0.28	0.48	4.02	6.82	0.41	1.7	0.9	4.16	2.21	0.13	0.69	0.28	5.09	2.04
LOC101307543	probable methyltransferase PMT19, transcript variant X2	XM_011471128.1	1960	NW_004440457		join(21668625..21668663,21669907..21670049,21670549..21672326)		0.07	0.29	0.52	4.02	7.31	0.27	0.16	0.53	-1.73	1.93	0.07	0.07	0.35	1.02	5.1
LOC101308274	uncharacterized LOC101308274, transcript variant X1	XM_004296489.2	1088	NW_004440460		join(4796363..4797007,4797155..4797229,4797427..4797794)		0.7	2.82	1.18	4.02	1.68	0.31	0.57	2.05	1.85	6.63	0.73	0.25	0.75	-2.95	1.02
LOC101308969	phosphoribosylaminoimidazole-succinocarboxamide synthase, chloroplastic, transcript variant X2	XM_011466330.1	1779	NW_004440461		complement(join(12343641..12344090,12344169..12344226,12344765..12344811,12344893..12344943,12345054..12345143,12345252..12345341,12345842..12345922,12346151..12346239,12346314..12346406,12346656..12346785,12346981..12347082,12347391..12347888))		0.12	0.47	0.38	4.02	3.25	0.38	0.28	0.25	-1.35	-1.51	0.97	0.23	0.15	-4.26	-6.37
LOC101311824	squamosa promoter-binding-like protein 12, transcript variant X2	XM_011459185.1	2023	NW_004443448		complement(join(1198278..1198919,1199068..1199331,1199750..1199889,1200018..1200763,1202302..1202532))		0.1	0.41	0.27	4.02	2.6	0.4	0.28	0.59	-1.44	1.47	0.72	0.27	0.34	-2.7	-2.16
LOC101312762	lachrymatory-factor synthase-like	XM_004306620.2	693	NW_004440463		complement(3544723..3545415)		0.2	0.81	0.29	4.02	1.46	0.05	0.81	0.05	16.2	1	0.05	0.05	0.05	1	1
LOC101313192	uncharacterized LOC101313192, transcript variant X1	XM_004293953.2	2781	NW_004440459		join(8096067..8096416,8096756..8096891,8097115..8097946,8098879..8099063,8099878..8100098,8100783..8101113,8101828..8102553)		0.35	1.41	1.17	4.02	3.34	0.87	0.94	0.69	1.08	-1.25	0.86	0.78	0.78	-1.11	-1.1
LOC101313452	uncharacterized LOC101313452, transcript variant X2	XM_011471503.1	2028	NW_004440457		complement(join(22188096..22189142,22189489..22189595,22190469..22190514,22191345..22191440,22192287..22192471,22193399..22193575,22193924..22194112,22194195..22194375))		0.17	0.69	1.17	4.02	6.82	0.7	0.64	0.81	-1.08	1.16	0.39	0.47	1	1.19	2.55
LOC101313990	CASP-like protein ARALYDRAFT_485429, transcript variant X2	XM_004300529.2	1428	NW_004440461		join(26396652..26397481,26398519..26398651,26398769..26399233)		0.24	0.98	0.28	4.02	1.17	1.13	1	1.35	-1.13	1.2	0.28	0.05	1.52	-5.6	5.44
LOC101309210	uncharacterized LOC101309210	XM_004290910.2	973	NW_004440458		join(19806592..19806990,19807696..19807757,19808280..19808791)		0.29	0.22	0.56	-1.33	1.95	0.9	0.45	0.46	-2.01	-1.96	0.27	0.98	0.42	3.56	1.53
LOC105349436	uncharacterized LOC105349436	XM_011459102.1	420	NW_004443447		310910..311329		0.17	0.67	0.32	4.02	1.95	0.32	0.15	0.35	-2.16	1.11	0.32	0.05	0.05	-6.4	-6.4
LOC101294988	MYB-like transcription factor ETC3	XM_004307960.2	968	NW_004440463		join(21773704..21774052,21774187..21774274,21774834..21775364)		0.29	0.14	0.21	-1.99	-1.37	0.9	0.45	0.46	-2.01	-1.96	0.41	0.05	0.28	-8.2	-1.47
LOC105350753	putative UDP-rhamnose:rhamnosyltransferase 1	XM_011463662.1	1422	NW_004440459		complement(2347536..2348957)		0.1	0.39	0.14	4.02	1.46	0.28	0.7	0.21	2.47	-1.36	0.84	1.05	0.67	1.24	-1.26
LOC105350783	myb-like protein P	XM_011463710.1	717	NW_004440459		5891918..5892634		0.48	1.95	2.17	4.02	4.48	1.5	6.15	1.45	4.1	-1.03	0.74	0.05	1.14	-14.8	1.53
LOC101295012	uncharacterized LOC101295012, transcript variant X1	XM_004291658.2	1808	NW_004440458		join(29893887..29893977,29894189..29894323,29894412..29894520,29894614..29894715,29895193..29895297,29895538..29895621,29895712..29895827,29895991..29896092,29896211..29896324,29896453..29896509,29896849..29896915,29897050..29897103,29897840..29897914,29898481..29898528,29898637..29899185)		0.46	0.85	0.37	1.84	-1.23	1.04	0.52	0.82	-2.02	-1.27	1.4	0.9	1.05	-1.56	-1.33
LOC105350969	uncharacterized LOC105350969	XM_011464122.1	608	NW_004440460		join(4953892..4954390,4955118..4955226)		0.23	0.92	0.89	4.02	3.9	0.11	0.61	0.05	5.55	-2.2	0.44	0.45	0.05	1.02	-8.8
LOC105352906	uncharacterized LOC105352906	XM_011471006.1	1229	NW_004440463		complement(9042064..9043292)		0.28	1.14	0.83	4.02	2.92	0.44	2.78	0.12	6.36	-3.62	0.54	0.11	0.44	-4.91	-1.22
LOC101298351	protein TRANSPARENT TESTA 12-like	XM_011470299.1	562	NW_004440462		complement(27392752..27393313)		0.12	0.5	0.12	4	-1.03	0.36	0.33	0.53	-1.08	1.47	0.95	0.05	0.48	-19	-1.96
LOC101306101	uncharacterized LOC101306101	XM_011472017.1	713	NW_004440463		join(22193084..22193355,22193493..22193673,22193948..22194207)		0.05	0.2	0.19	4	3.8	0.19	0.26	0.62	1.39	3.32	0.37	0.57	0.38	1.53	1.02
LOC101303335	DNA annealing helicase and endonuclease ZRANB3, transcript variant X1	XM_011466032.1	3999	NW_004440461		complement(join(7921363..7921767,7922410..7922573,7922874..7922953,7923221..7923366,7923564..7923666,7923743..7923930,7924097..7924411,7924667..7924813,7924886..7925044,7925177..7925419,7925966..7926064,7926141..7926206,7926294..7926404,7926636..7926737,7927076..7927272,7928009..7928174,7928693..7928752,7929162..7929252,7929331..7929366,7929541..7929614,7929719..7929894,7930121..7930253,7930526..…		0.52	2.08	0.83	3.99	1.59	2.47	2.45	0.74	-1.01	-3.32	0.73	0.71	1.09	-1.03	1.48
LOC101292286	pentatricopeptide repeat-containing protein At4g33990, transcript variant X2	XM_011463178.1	4791	NW_004440459		join(21402497..21403209,21403964..21404012,21404567..21404640,21405093..21405165,21405834..21405904,21406242..21406312,21406812..21406913,21406997..21407189,21407988..21411142,21411232..21411521)		0.32	0.54	0.9	1.69	2.84	0.6	0.3	0.34	-2.02	-1.77	0.28	0.62	1.05	2.24	3.78
LOC101302768	7-deoxyloganetin glucosyltransferase-like	XM_011469358.1	1709	NW_004440462		complement(join(27755785..27756929,27757135..27757698))		0.61	2.41	1.66	3.96	2.73	1.81	2.54	0.7	1.41	-2.6	2.03	0.87	2.23	-2.32	1.1
LOC101304055	extensin-3-like	XM_004290496.2	1711	NW_004440458		complement(join(14742356..14742692,14742804..14744177))		1.99	7.84	2.57	3.94	1.29	2.94	6.57	5.56	2.23	1.89	2.88	9.9	8.02	3.44	2.79
LOC101291863	calcium-dependent protein kinase 1-like, transcript variant X1	XM_011471027.1	2598	NW_004440463		join(9384338..9385536,9387134..9387277,9387413..9387565,9388237..9388352,9389279..9389446,9389685..9389909,9390905..9391497)		1.12	4.41	3.23	3.93	2.88	1.78	1.65	6.46	-1.08	3.62	5.33	6	3.19	1.13	-1.67
LOC101297208	uncharacterized LOC101297208, transcript variant X2	XM_004309681.2	2614	NW_004443427		complement(join(117244..119274,119424..119513,119587..119707,121890..122261))		0.29	1.15	1.45	3.93	4.96	0.77	0.81	0.57	1.05	-1.36	0.05	0.88	0.26	17.31	5.1
LOC101299203	L-ascorbate oxidase	XM_004302147.2	2192	NW_004440462		join(2214945..2215364,2215460..2215552,2215857..2216069,2216167..2216355,2216465..2217741)		0.32	1.24	1.27	3.92	4	0.86	4.79	0.34	5.58	-2.53	0.43	0.37	0.87	-1.15	2.04
LOC101300608	protein MEI2-like 5, transcript variant X2	XM_011462089.1	3132	NW_004440459		join(4425922..4426005,4426388..4426434,4426522..4426644,4426718..4427187,4427625..4427783,4427874..4427990,4428082..4428233,4428659..4428750,4428860..4429808,4429892..4429976,4430079..4430147,4430304..4430483,4430685..4431289)		1.11	4.35	0.86	3.92	-1.28	1.69	2.3	1.28	1.36	-1.32	2.68	2.16	3.77	-1.24	1.41
LOC101303147	DNA (cytosine-5)-methyltransferase DRM2-like, transcript variant X2	XM_011468439.1	2008	NW_004440462		complement(join(12019327..12019989,12020149..12020865,12020987..12021078,12021410..12021509,12021722..12021835,12022623..12022669,12022764..12022863,12023796..12023933,12024201..12024237))		1.14	4.45	1.72	3.9	1.51	1.77	3.96	3.33	2.23	1.88	3.78	1.28	1.56	-2.95	-2.43
LOC101306243	uncharacterized LOC101306243, transcript variant X2	XM_011466609.1	1432	NW_004440461		complement(join(17439204..17439307,17439433..17439471,17439545..17439592,17439803..17439892,17439967..17440020,17440360..17440426,17440532..17440597,17442162..17442278,17442861..17442962,17443084..17443202,17443291..17443374,17444302..17444403,17444492..17444551,17444777..17444896,17445668..17445927))		0.34	1.32	0.28	3.88	-1.2	0.47	0.09	0.73	-5.41	1.55	0.56	0.66	0.47	1.19	-1.18
LOC101295195	acyl-protein thioesterase 2-like, transcript variant X3	XM_011460906.1	1139	NW_004440458		complement(join(24333602..24333992,24334077..24334170,24334351..24334433,24334559..24334709,24335524..24335628,24335777..24335846,24335960..24335996,24336922..24337030,24337189..24337265,24337707..24337728))		0.37	1.41	1.43	3.86	3.9	1.06	0.65	1.17	-1.62	1.11	1.52	1.19	1.43	-1.28	-1.06
LOC101305692	tricyclene synthase EBOS, chloroplastic-like	XM_011464683.1	2327	NW_004440457		join(9517586..9518121,9518226..9518505,9518642..9519025,9519097..9519315,9521095..9521236,9521371..9521619,9521718..9522234)		0.18	0.69	0.55	3.86	3.09	0.66	1.6	0.13	2.41	-5.2	0.05	0.12	0.18	2.4	3.6
LOC101293989	condensin complex subunit 1, transcript variant X1	XM_011469031.1	4333	NW_004440462		complement(join(23022634..23022896,23023543..23023651,23023716..23023880,23024303..23024504,23024595..23024746,23025273..23025330,23025413..23025528,23025643..23025742,23025824..23026046,23026261..23026328,23026650..23026826,23026918..23027574,23027955..23028146,23028307..23029489,23029584..23029744,23029968..23030293,23030453..23030633))		0.42	1.6	0.92	3.83	2.21	0.76	1.33	0.82	1.76	1.08	2.21	1.06	0.53	-2.08	-4.15
LOC101298573	uncharacterized LOC101298573, transcript variant X2	XM_004291749.2	1822	NW_004440458		complement(join(31711277..31711541,31711635..31711706,31711825..31712303,31713432..31713483,31713990..31714115,31715390..31715643,31716267..31716336,31717866..31718180,31718267..31718455))		0.38	1.46	0.56	3.82	1.46	0.41	0.27	0.73	-1.49	1.81	1.1	1.41	1.27	1.29	1.16
LOC105349694	pentatricopeptide repeat-containing protein At1g62260, mitochondrial, transcript variant X2	XM_011460057.1	3034	NW_004440458		join(12067794..12070296,12070395..12070925)		0.11	0.44	0.45	3.82	3.9	0.66	0.68	1.08	1.02	1.62	0.61	0.85	0.27	1.38	-2.29
LOC101293941	uncharacterized acetyltransferase At3g50280	XM_011471591.1	1952	NW_004440463		17972787..17974738		1.14	1.75	2.5	1.54	2.19	1.41	0.7	1.52	-2.02	1.08	0.34	1.74	1.46	5.09	4.29
LOC101300769	cyclic nucleotide-gated ion channel 1-like	XM_011472289.1	1086	NW_004440463		complement(join(15511857..15512309,15512444..15512728,15512814..15512925,15513062..15513297))		0.05	0.19	0.19	3.8	3.8	0.12	0.06	0.14	-2.16	1.11	0.05	0.37	0.63	7.4	12.6
LOC101297627	miraculin-like	XM_004295631.2	912	NW_004440459		11130002..11130913		2.82	10.64	7.5	3.78	2.66	8.99	25.89	3.09	2.88	-2.9	1.75	3.57	7.75	2.04	4.42
LOC101300821	putative pentatricopeptide repeat-containing protein At3g01580, transcript variant X2	XM_011465708.1	3456	NW_004440461		complement(join(3009575..3009927,3010647..3010738,3010835..3011074,3011192..3011260,3011496..3014197))		0.58	2.2	1.8	3.78	3.09	1.61	1.71	0.86	1.06	-1.88	1.39	1.61	1.1	1.16	-1.26
LOC101294454	pentatricopeptide repeat-containing protein At1g06710, mitochondrial, transcript variant X5	XM_011464304.1	3760	NW_004440460		join(8150106..8153139,8153490..8153754,8154444..8154778,8155712..8155837)		0.15	0.56	0.45	3.77	3.05	0.21	0.56	0.47	2.62	2.21	0.57	0.18	0.11	-3.14	-5.23
LOC101295202	trihelix transcription factor ASIL2-like, transcript variant X2	XM_011462305.1	1878	NW_004440459		complement(join(7431462..7431899,7432047..7432095,7433782..7435172))		0.59	2.23	0.87	3.77	1.46	2.18	1.89	6.33	-1.16	2.9	2.55	1.95	1.08	-1.31	-2.35
LOC101296023	histone-lysine N-methyltransferase SUVR4, transcript variant X3	XM_011467716.1	2022	NW_004440462		complement(join(1216090..1216421,1216633..1216723,1216929..1216979,1217129..1217195,1217640..1217902,1218365..1218906,1219140..1219440,1219686..1219910,1220085..1220234))		0.14	0.52	0.57	3.77	4.14	0.47	0.15	0.37	-3.03	-1.27	0.13	0.2	0.2	1.53	1.53
LOC101301650	F-box protein At2g27310-like	XM_004293073.2	1512	NW_004440458		complement(29481030..29482541)		0.37	1.39	1.03	3.77	2.8	1.51	1.81	1.28	1.2	-1.18	0.35	0.54	0.72	1.53	2.04
LOC101310450	putative threonine aspartase, transcript variant X4	XM_011470746.1	1282	NW_004440463		complement(join(5464177..5464239,5464329..5464449,5464732..5464895,5464979..5465118,5465665..5465794,5465949..5466030,5466213..5466297,5466458..5466578,5466844..5466894,5466980..5467304))		0.22	0.82	0.63	3.77	2.92	0.47	0.87	0.81	1.85	1.72	0.31	0.42	0.95	1.36	3.06
LOC101312839	plastidal glycolate/glycerate translocator 1, chloroplastic, transcript variant X2	XM_011466779.1	2064	NW_004440461		join(20204950..20205485,20205581..20205896,20207417..20207678,20207824..20207939,20208162..20208271,20208769..20208946,20209166..20209295,20209476..20209891)		0.4	1.52	0.3	3.77	-1.37	0.91	1.14	1.44	1.26	1.58	0.39	0.79	0.26	2.04	-1.47
LOC101313894	PLASMODESMATA CALLOSE-BINDING PROTEIN 3	XM_004299257.2	1240	NW_004440461		complement(join(7704009..7704688,7706872..7706905,7707009..7707245,7707682..7707970))		0.45	1.69	0.76	3.77	1.71	1.08	0.6	0.96	-1.8	-1.13	1.18	0.98	0.99	-1.2	-1.2
LOC101315317	40S ribosomal protein S25-3-like	XM_004294437.2	662	NW_004440459		16515338..16515999		0.42	1.58	1.53	3.77	3.66	1.22	1.22	2.02	1	1.66	1.41	1.23	1.85	-1.15	1.31
LOC105349378	glycine-rich cell wall structural protein 1-like	XM_011458967.1	891	NW_004440457		join(9998885..9999354,9999454..9999874)		0.31	1.18	1.67	3.77	5.36	1.13	0.7	1.5	-1.62	1.33	0.6	1.22	1.07	2.04	1.79
LOC101306740	OTU domain-containing protein DDB_G0284757, transcript variant X3	XM_011469930.1	1224	NW_004440462		join(36694346..36694622,36694835..36695063,36695281..36695354,36695510..36695564,36695670..36695744,36696119..36696192,36696338..36696386,36698415..36698499,36698994..36699050,36699163..36699411)		0.62	2.34	1.55	3.75	2.48	0.99	1.88	1.94	1.9	1.97	1.96	4.32	1.33	2.21	-1.47
LOC101311445	phosphatidate cytidylyltransferase 2, transcript variant X2	XM_011461724.1	2046	NW_004440459		complement(join(974796..975236,975320..975403,975552..975608,975701..975829,976019..976105,976208..976255,976392..976548,976635..976776,976943..977094,977198..977454,977772..977917,978144..978489))		0.58	2.15	1.55	3.73	2.7	0.95	3.01	1.6	3.16	1.68	0.91	1.92	4.18	2.11	4.59
LOC101294943	uncharacterized LOC101294943	XM_004299118.2	2455	NW_004440461		join(6000872..6001131,6001252..6001350,6001874..6002325,6002414..6002523,6002667..6002809,6002963..6003442,6003722..6004632)		0.17	0.63	0.28	3.69	1.62	0.47	0.13	0.24	-3.68	-1.92	0.11	0.11	0.06	1.02	-1.96
LOC101299292	uncharacterized LOC101299292, transcript variant X2	XM_011464511.1	1392	NW_004440460		join(13834326..13834538,13834627..13834738,13834824..13834887,13834994..13835095,13835202..13835266,13835735..13835824,13836175..13836254,13836448..13836652,13837110..13837165,13837975..13838059,13838426..13838745)		0.15	0.55	0.49	3.69	3.25	1.01	1.07	0.64	1.06	-1.58	0.77	0.88	0.98	1.15	1.28
LOC101302081	aspartic proteinase nepenthesin-2	XM_004301153.2	1774	NW_004440461		9217201..9218974		0.59	2.17	0.88	3.69	1.49	0.95	1.54	0.17	1.63	-5.65	0.3	0.84	0.38	2.8	1.28
LOC101306622	inositol oxygenase 1-like	XM_004297579.2	1321	NW_004440460		join(21620123..21620363,21620518..21620623,21621516..21621597,21621729..21621933,21622015..21622074,21622150..21622202,21622283..21622408,21622502..21622571,21622656..21622734,21622847..21622928,21623030..21623246)		0.32	1.16	0.56	3.69	1.79	1.32	1.55	1.12	1.17	-1.18	0.3	0.82	0.21	2.71	-1.47
LOC101307112	uncharacterized LOC101307112, transcript variant X4	XM_011464292.1	2120	NW_004440460		join(8005866..8006276,8007288..8007432,8009131..8009350,8009474..8009574,8009765..8009886,8009975..8010066,8010229..8010334,8010848..8011002,8011163..8011269,8012443..8012564,8012971..8013068,8013183..8013445,8013550..8013624,8013731..8013833)		0.1	0.36	0.8	3.69	8.12	0.25	0.53	0.63	2.08	2.49	0.5	0.9	0.26	1.78	-1.96
LOC101307883	CASP-like protein 1E1	XM_011465307.1	555	NW_004440460		<10446143..10446697		0.38	1.38	1.83	3.69	4.87	3.51	1.79	1.87	-1.96	-1.87	1.92	1.47	2.2	-1.31	1.15
LOC101292702	protein REVEILLE 7-like, transcript variant X2	XM_004299434.2	1860	NW_004440461		complement(join(9585521..9586187,9586294..9586492,9586591..9586986,9587114..9587175,9587256..9587367,9587475..9587606,9588053..9588132,9588288..9588499))		2.69	2.44	1.42	-1.1	-1.89	2.09	1.04	0.88	-2.02	-2.38	0.79	1.53	0.73	1.94	-1.08
LOC101315130	probable UDP-3-O-acylglucosamine N-acyltransferase 2, mitochondrial, transcript variant X1	XM_004295198.2	1316	NW_004440459		join(135328..135512,135609..135789,135877..135953,136140..136189,136326..136390,136482..136533,136628..136698,136837..136903,137134..137205,137331..137826)		0.16	0.58	0.82	3.69	5.2	0.66	1.13	0.9	1.71	1.36	0.4	0.72	0.62	1.78	1.53
LOC105350174	DNA ligase 1-like	XM_011461634.1	430	NW_004440457		5746702..5747131		0.48	1.79	0.47	3.69	-1.03	1.25	0.87	1.04	-1.44	-1.21	0.62	1.58	0.05	2.55	-12.4
LOC105351558	NAC domain-containing protein 2-like, transcript variant X5	XM_011466281.1	1519	NW_004440461		complement(join(11302778..11303345,11310970..11311920))		0.14	0.51	0.49	3.69	3.57	0.4	0.25	0.2	-1.62	-2.04	0.05	0.05	0.18	1	3.6
LOC101296829	OTU domain-containing protein At3g57810-like, transcript variant X6	XM_011460676.1	1888	NW_004440458		complement(join(21574441..21574830,21574936..21575034,21575722..21575762,21576175..21576296,21576407..21576979,21577219..21577270,21578049..21578659))		1.21	4.44	2.87	3.66	2.36	1.71	4.11	0.79	2.41	-2.17	2.04	2.15	1.15	1.05	-1.78
LOC105350785	calcium-transporting ATPase 12, plasma membrane-type-like	XM_011463718.1	3120	NW_004440459		join(6587020..6587172,6592676..6595642)		0.24	0.9	1	3.66	4.08	0.86	1.06	1.09	1.23	1.27	0.51	1.17	0.52	2.29	1.02
LOC101291532	probable receptor-like protein kinase At1g67000, transcript variant X2	XM_011467077.1	2463	NW_004440461		complement(join(25415356..25416637,25416854..25416892,25417055..25417858,25418216..25418553))		0.23	0.82	1.07	3.65	4.75	0.82	1.29	0.84	1.57	1.03	0.54	0.61	0.44	1.12	-1.22
LOC101309193	zeaxanthin epoxidase, chloroplastic-like	XM_004288273.2	1646	NW_004440457		join(15490176..15490723,15490984..15491046,15491185..15491362,15491483..15491711,15493399..15494026)		1.35	4.92	3.29	3.65	2.44	2.94	9.29	0.72	3.16	-4.07	1.13	2.39	1.16	2.11	1.02
LOC101310600	probable xyloglucan endotransglucosylase/hydrolase protein 33	XM_004297592.2	1255	NW_004440460		join(21791692..21792167,21792273..21792373,21792488..21792696,21792785..21793253)		1.05	3.84	1.35	3.65	1.28	0.21	0.35	0.83	1.62	3.87	0.42	3.13	0.32	7.38	-1.31
LOC101309693	gamma-tubulin complex component 4 homolog, transcript variant X2	XM_004290752.2	2755	NW_004440458		complement(join(18145443..18145826,18145931..18146056,18146140..18146262,18146374..18146527,18147269..18147357,18147486..18147711,18147904..18148089,18148180..18148235,18148337..18148423,18148621..18148704,18148776..18148856,18149028..18149300,18149562..18149670,18149767..18149865,18150015..18150151,18150236..18150509,18150595..18150861))		0.73	2.66	2.68	3.64	3.66	1.76	2.91	3.56	1.66	2.03	2.17	2.07	1.92	-1.05	-1.13
LOC101292517	pentatricopeptide repeat-containing protein At5g14770, mitochondrial, transcript variant X2	XM_011468515.1	3293	NW_004440462		complement(join(13855977..13855996,13857042..13857106,13857304..13860428,13860971..13861053))		0.21	0.76	0.25	3.62	1.17	0.45	0.25	0.18	-1.83	-2.49	0.32	0.16	0.25	-1.96	-1.31
LOC101306089	pectinesterase 2-like	XM_004307769.2	1737	NW_004440463		complement(join(20009909..20010721,20011109..20012032))		0.2	0.72	0.55	3.62	2.73	0.58	1.29	0.68	2.22	1.18	0.08	0.23	0.63	3.05	8.16
LOC101315054	extra-large guanine nucleotide-binding protein 3, transcript variant X2	XM_011466797.1	3130	NW_004440461		complement(join(20388508..20389244,20389540..20389712,20390871..20391118,20392187..20392364,20392738..20392917,20393006..20393110,20393878..20394015,20394110..20395115,20395283..20395346,20395809..20396109))		0.55	2.01	1.1	3.62	1.99	2.92	1.63	1.33	-1.79	-2.2	1.4	0.91	1.17	-1.54	-1.2
LOC101299764	cation/H(+) antiporter 18-like	XM_004298808.2	3300	NW_004440461		complement(join(2130573..2132282,2132381..2133382,2134005..2134245,2136338..2136684))		0.61	2.2	1.91	3.61	3.13	2.32	5.23	0.95	2.26	-2.46	0.77	0.49	1.03	-1.56	1.34
LOC101309675	protein kinase APK1B, chloroplastic-like, transcript variant X2	XM_011471462.1	1967	NW_004440463		complement(join(16463882..16464759,16465120..16465243,16465337..16465500,16465631..16465766,16466087..16466325,16466474..16466686,16466863..16467075))		0.78	2.8	3.54	3.61	4.56	3.31	2.91	1.36	-1.14	-2.44	2.57	3.1	2.42	1.21	-1.06
LOC101291799	uncharacterized LOC101291799, transcript variant X2	XM_011462300.1	1667	NW_004440459		complement(join(7312366..7312737,7312879..7313021,7313464..7313562,7313652..7314330,7314618..7314792,7315474..7315672))		0.5	1.8	0.41	3.6	-1.23	1.45	1.19	0.18	-1.22	-8.14	1.92	1.79	0.73	-1.07	-2.61
LOC101293736	probable serine/threonine protein phosphatase 2A regulatory subunit B''epsilon, transcript variant X2	XM_011459717.1	2619	NW_004440458		join(6403015..6403622,6403842..6404051,6404200..6404305,6404448..6404547,6405069..6405174,6405337..6405427,6405905..6406046,6406331..6406478,6406577..6406686,6407314..6407470,6407560..6407685,6407771..6407921,6408490..6409053)		0.32	1.15	1.27	3.6	3.98	1.54	1.04	5.9	-1.47	3.83	3.15	8.9	3.32	2.82	1.05
LOC101304122	uncharacterized LOC101304122, transcript variant X2	XM_011459370.1	1152	NW_004440457		join(2510249..2510343,2510960..2511003,2511213..2511516,2511628..2512336)		0.72	2.61	0.41	3.6	-1.76	0.58	0.59	1.03	1.02	1.77	2.08	1.18	1.06	-1.77	-1.96
LOC101290944	uncharacterized LOC101290944	XM_011464063.1	1143	NW_004440460		join(3841902..3842290,3842740..3842922,3843532..3843621,3843957..3844046,3844128..3844208,3844371..3844416,3844509..3844772)		0.05	0.18	0.3	3.6	6	0.18	0.54	0.78	3.08	4.42	0.35	0.12	0.12	-2.95	-2.94
LOC101298165	dnaJ protein homolog 1, transcript variant X1	XM_004307037.2	1175	NW_004440463		complement(join(9877737..9878107,9878186..9878349,9878518..9878626,9878794..9878874,9878968..9879047,9879207..9879244,9879385..9879465,9879575..9879825))		0.05	0.18	0.69	3.6	13.8	0.4	0.21	0.38	-1.89	-1.06	0.45	0.12	0.46	-3.93	1.02
LOC101299398	heptahelical transmembrane protein 2-like, transcript variant X1	XM_004304197.1	618	NW_004440462		join(31303894..31304189,31304277..31304360,31304456..31304540,31305286..31305438)		0.79	2.82	1.75	3.59	2.23	1.52	1.71	2.64	1.12	1.74	3.02	4.82	1.54	1.6	-1.96
LOC101311214	uncharacterized LOC101311214, transcript variant X1	XM_011469535.1	2116	NW_004440462		complement(join(30403759..30404310,30404467..30404543,30404912..30405088,30405335..30405877,30406330..30406473,30407261..30407444,30407701..30407834,30407929..30408233))		0.23	0.83	1.15	3.59	5.01	0.35	0.56	0.42	1.6	1.21	0.44	0.32	0.26	-1.38	-1.71
LOC101291528	pectinesterase-like	XM_004299670.2	2252	NW_004440461		complement(join(12663057..12663929,12664272..12665650))		0.83	2.98	2.74	3.58	3.29	2.33	2.32	1.52	-1	-1.53	2.78	3.49	4.7	1.26	1.69
LOC101293935	lysine-specific demethylase JMJ25-like, transcript variant X5	XM_011470632.1	4601	NW_004440463		join(3475363..3475906,3475996..3476120,3476237..3476333,3476421..3476550,3476642..3476705,3477124..3477874,3477976..3478314,3478961..3479095,3479211..3479675,3479757..3479829,3479919..3480004,3480211..3480330,3480837..3480907,3482626..3484226)		0.32	1.12	0.6	3.54	1.9	1.27	0.7	1.16	-1.81	-1.09	0.81	0.74	0.71	-1.1	-1.14
LOC101291539	cysteine synthase-like, transcript variant X7	XM_011467609.1	1338	NW_004440462		join(128986..129020,129807..129856,129969..130078,130171..130228,130457..130720,130800..130937,131044..131095,131242..131321,131692..131751,131834..131914,132070..132479)		1.87	6.58	3.64	3.52	1.95	5.32	4.5	2.89	-1.18	-1.84	1.99	1.22	2.34	-1.64	1.17
LOC101291732	pentatricopeptide repeat-containing protein At1g28690, mitochondrial	XM_004301470.2	2375	NW_004440461		complement(16518857..16521231)		0.12	0.41	0.23	3.52	1.95	0.82	0.65	0.38	-1.25	-2.19	0.56	0.68	0.51	1.22	-1.09
LOC101292324	nuclear transcription factor Y subunit A-3, transcript variant X2	XM_011469106.1	1672	NW_004440462		complement(join(24124836..24125654,24125762..24125932,24127029..24127100,24127180..24127289,24127683..24127865,24128055..24128112,24129253..24129511))		0.08	0.29	0.53	3.52	6.34	0.68	0.37	0.53	-1.84	-1.28	0.4	0.32	0.89	-1.23	2.24
LOC101297274	multiple C2 and transmembrane domain-containing protein 1-like, transcript variant X2	XM_011469768.1	3159	NW_004440462		join(33944093..33944258,33944339..33944388,33944680..33947622)		0.62	2.17	0.71	3.52	1.15	1.04	1.32	3.29	1.26	3.16	2.99	3	1.25	1	-2.4
LOC101304469	ADP-ribosylation factor-like protein 5, transcript variant X2	XM_011464173.1	1106	NW_004440460		complement(join(5979249..5979806,5980903..5981145,5981346..5981650))		6.53	3.22	6.37	-2.03	-1.03	2.61	1.29	5.77	-2.02	2.21	7.58	2.33	3.07	-3.26	-2.47
LOC101299457	uncharacterized LOC101299457, transcript variant X1	XM_004294774.2	1271	NW_004440459		complement(join(21699893..21700369,21700469..21701262))		0.11	0.38	0.11	3.52	-1.03	0.48	0.59	0.47	1.23	-1.02	0.1	0.85	0.64	8.14	6.12
LOC101302299	glu S.griseus protease inhibitor-like	XM_004288401.2	572	NW_004440457		join(18597689..18597803,18597915..18598371)		3.16	11.11	6.27	3.52	1.99	6.58	19.66	3.12	2.99	-2.11	4.42	2.61	9.5	-1.7	2.15
LOC101294422	putative clathrin assembly protein At5g35200, transcript variant X2	XM_011472763.1	2531	NW_004443438		complement(join(240337..241393,242056..242162,242264..242339,242433..242588,242818..242895,242993..243073,243160..243225,243323..243388,243473..243523,243668..243751,244031..244131,244210..244351,244623..244720,244953..245022,245105..245233,245459..245474,245596..245748))		0.36	0.17	0.37	-2.15	1.05	0.74	0.37	0.47	-2.02	-1.58	0.79	0.43	0.32	-1.84	-2.45
LOC101303847	putative pentatricopeptide repeat-containing protein At5g08490, transcript variant X3	XM_011471083.1	1549	NW_004440457		join(21562359..21562640,21563235..21564430,21564531..21564601)		0.09	0.32	0.05	3.52	-1.8	0.26	0.2	0.1	-1.3	-2.71	0.09	0.44	0.53	5.09	6.12
LOC101304966	early nodulin-like protein 3	XM_004298825.2	1066	NW_004440461		complement(join(2307715..2308333,2308576..2309022))		0.26	0.92	0.7	3.52	2.68	0.13	0.99	0.84	7.86	6.63	0.87	0.76	0.25	-1.15	-3.43
LOC101305213	FH protein interacting protein FIP2, transcript variant X2	XM_011469082.1	885	NW_004440457		join(17359159..17359291,17359698..17359801,17360283..17360417,17361227..17361382,17362232..17362315,17362567..17362613,17362703..17362776,17362985..17363043,17364939..17365031)		0.16	0.55	0.31	3.52	1.95	0.3	0.14	0.5	-2.16	1.66	0.15	0.61	0.15	4.07	1.02
LOC101310029	short-chain dehydrogenase TIC 32, chloroplastic, transcript variant X1	XM_004300439.2	1694	NW_004440461		complement(join(25239408..25239940,25240027..25240073,25240163..25240250,25240389..25240473,25240586..25240742,25240824..25240903,25241022..25241253,25241356..25241827))		2.99	0.58	1.08	-5.18	-2.77	4.6	2.27	0.53	-2.02	-8.74	0.63	1.52	2.49	2.42	3.95
LOC101299286	perakine reductase-like	XM_004296534.2	1397	NW_004440460		complement(join(5660353..5660751,5660896..5661049,5661171..5661267,5661395..5661567,5661687..5661890,5662034..5662204,5662774..5662972))		0.1	0.2	0.19	2.01	1.95	0.72	0.36	0.32	-2.03	-2.26	0.19	1.65	0.29	8.65	1.53
LOC101306110	uncharacterized LOC101306110	XM_011461538.1	1341	NW_004440458		complement(join(23292805..23293602,23293685..23293759,23293893..23293955,23294129..23294506,23295141..23295167))		0.1	0.36	0.25	3.52	2.44	0.2	1.07	0.22	5.32	1.11	0.1	0.1	0.3	1.02	3.06
LOC101306462	protein LATERAL ROOT PRIMORDIUM 1, transcript variant X4	XM_011471059.1	1377	NW_004440463		complement(join(10357074..10357147,10357268..10357570,10357944..10358018,10358184..10359108))		0.2	0.71	0.44	3.52	2.19	0.54	0.63	0.65	1.18	1.21	0.48	0.59	0.49	1.22	1.02
LOC101309106	LIM domain-containing protein WLIM1-like, transcript variant X4	XM_011459544.1	955	NW_004440458		complement(join(3652236..3652581,3652686..3652769,3652982..3653025,3653140..3653242,3653697..3653879,3653967..3654161))		0.15	0.51	0.35	3.52	2.44	0.28	0.65	0.16	2.31	-1.81	0.14	0.05	0.05	-2.8	-2.8
LOC101311368	UV radiation resistance-associated gene protein, transcript variant X2	XM_011464495.1	1500	NW_004440460		complement(join(13573563..13573783,13575281..13575508,13575719..13575867,13576462..13576642,13577087..13577315,13577848..13578339))		1.3	4.56	1.08	3.52	-1.2	1.25	2.82	3.07	2.25	2.45	0.8	1.99	2.35	2.49	2.95
LOC101313910	cytochrome P450 85A, transcript variant X2	XM_004304163.2	1748	NW_004440462		join(30865333..30865683,30865777..30866098,30866186..30866335,30866427..30866678,30866757..30866843,30866938..30867016,30867414..30867520,30867611..30867729,30867856..30868136)		0.08	0.28	0.27	3.52	3.41	0.27	0.46	0.25	1.72	-1.06	0.08	0.31	0.62	4.07	8.16
LOC105349396	F-box/FBD/LRR-repeat protein At1g13570-like	XM_011459033.1	855	NW_004443445		277533..278387		0.32	1.14	1.03	3.52	3.17	2.28	1.24	2.26	-1.84	-1.01	1.25	4.12	1.27	3.31	1.02
LOC101301117	coiled-coil domain-containing protein 30, transcript variant X2	XM_011468105.1	1814	NW_004440462		complement(join(6455200..6455880,6456037..6456132,6456406..6456543,6456785..6456844,6457212..6457274,6457399..6457461,6457621..6457683,6457799..6457861,6458139..6458201,6458288..6458350,6458429..6458473,6458648..6459063))		0.31	0.58	0.6	1.89	1.95	0.56	0.27	0.25	-2.03	-2.26	0.59	1.34	0.22	2.29	-2.61
LOC105351902	uncharacterized LOC105351902	XM_011467493.1	444	NW_004440461		complement(join(21512596..21512835,21512917..21513120))		0.31	1.1	1.07	3.52	3.41	1.06	0.7	1.34	-1.51	1.26	0.3	0.31	0.05	1.02	-6
LOC101304612	endochitinase-like	XM_011463462.1	978	NW_004440457		join(7960986..7961285,7961427..7961577,7961746..7962272)		0.14	0.49	0.35	3.5	2.44	0.41	0.44	0.76	1.08	1.84	0.05	0.97	0.05	19.4	1
LOC101290830	endochitinase PR4-like	XM_004291013.2	962	NW_004440458		complement(join(20642794..20643257,20643384..20643881))		1.23	4.28	3.17	3.49	2.58	2.93	4.2	1.39	1.43	-2.11	1.25	1.69	2.12	1.36	1.7
LOC101314775	DNA polymerase delta small subunit, transcript variant X2	XM_004304316.2	1929	NW_004440462		complement(join(33575027..33575368,33576037..33576097,33576317..33576384,33576528..33576629,33576854..33576981,33577060..33577151,33577227..33577298,33577384..33577452,33577689..33577772,33577861..33577976,33578513..33578620,33578844..33578970,33579073..33579179,33579277..33579403,33579575..33579900))		1.08	3.76	0.67	3.49	-1.62	3.94	5.28	2.85	1.34	-1.38	2.21	1.76	2.89	-1.26	1.31
LOC105351014	extensin-2-like	XM_011464289.1	1146	NW_004440460		join(7976719..7977729,7977840..7977974)		0.91	3.17	2.6	3.49	2.86	2.99	2.44	4.67	-1.23	1.56	2.79	3.43	2.25	1.23	-1.24
LOC101291713	uncharacterized LOC101291713, transcript variant X1	XM_011464204.1	2653	NW_004440460		join(6634465..6634578,6634978..6635015,6635142..6635319,6635593..6635669,6635751..6636167,6636775..6637314,6637762..6637974,6639217..6640292)		1.36	4.71	1.48	3.46	1.09	1.54	1.41	2.46	-1.1	1.59	2.01	2.04	1.74	1.02	-1.15
LOC101305855	calcium-transporting ATPase 10, plasma membrane-type-like, transcript variant X7	XM_011466436.1	4274	NW_004440461		join(14182558..14183881,14184015..14184129,14184797..14184922,14185023..14185065,14185156..14185247,14185365..14185490,14185641..14185730,14185994..14186063,14186272..14186348,14189700..14189783,14190014..14190091,14190197..14190268,14191410..14191496,14191577..14191659,14191733..14191817,14191916..14191971,14192643..14192685,14192819..14192899,14193526..14193585,14194474..14194641,14194758..1419…		0.29	1.01	0.29	3.46	-1.03	0.46	0.77	0.28	1.69	-1.64	0.65	0.32	0.29	-2.06	-2.29
LOC101295221	IAA-amino acid hydrolase ILR1-like 1	XM_004297622.2	1749	NW_004440460		complement(join(22027128..22027870,22027960..22028088,22028165..22028605,22028948..22029383))		3.26	11.22	11.65	3.45	3.58	8.53	16.73	9.09	1.96	1.07	13.47	16.89	12.58	1.25	-1.07
LOC101310896	uncharacterized LOC101310896, transcript variant X3	XM_011464801.1	3126	NW_004440460		complement(join(18286726..18287133,18287261..18287364,18287444..18287775,18287881..18288014,18288095..18288309,18288726..18288880,18289029..18289640,18289774..18290339,18290445..18290519,18290691..18290999,18291504..18291719))		1.8	6.19	5.65	3.44	3.14	3.98	2.56	3.85	-1.55	-1.03	1.96	4.16	3.74	2.12	1.91
LOC101315321	uncharacterized LOC101315321, transcript variant X1	XM_011461754.1	2691	NW_004440459		complement(join(1224922..1225618,1225755..1225968,1226478..1227293,1227450..1227566,1227648..1227718,1229595..1229866,1230117..1230620))		0.31	1.06	0.55	3.44	1.79	0.5	0.44	0.83	-1.14	1.66	0.49	0.6	0.45	1.22	-1.09
LOC101302699	uncharacterized LOC101302699, transcript variant X1	XM_011471881.1	3103	NW_004440463		complement(join(20886040..20886396,20886495..20886530,20886628..20886833,20886912..20887085,20887169..20887267,20887373..20887681,20887793..20887918,20887994..20888197,20888292..20888504,20888607..20888864,20889118..20889288,20889507..20889618,20889862..20889917,20890002..20890100,20890278..20890508,20890592..20890642,20891388..20891788))		5.57	19.04	11.19	3.42	2.01	12.21	16.84	18.33	1.38	1.5	12.23	17.25	8.36	1.41	-1.46
LOC101298981	formin-binding protein 4, transcript variant X3	XM_011463299.1	3370	NW_004440459		join(22819550..22819764,22819993..22820428,22820641..22820765,22820916..22821535,22821653..22822950,22823491..22823570,22823675..22823767,22823858..22823931,22824103..22824235,22824408..22824703)		0.89	3.03	2.43	3.41	2.74	1.59	1.24	1.37	-1.29	-1.17	1.86	3.38	1.37	1.82	-1.35
LOC101309942	protein NLP6, transcript variant X2	XM_011467067.1	4092	NW_004440461		complement(join(25321194..25321965,25322245..25323318,25323409..25324348,25324471..25324518,25324641..25325200,25325530..25326227))		0.31	1.04	0.25	3.41	-1.23	0.56	0.38	1.05	-1.47	1.89	0.29	0.4	0.83	1.36	2.83
LOC101298168	uncharacterized LOC101298168	XM_011462840.1	1688	NW_004440457		join(7257743..7257818,7258313..7258941,7259044..7259139,7259273..7259374,7259502..7259567,7259770..7259835,7260017..7260055,7260268..7260881)		0.05	0.17	0.04	3.4	0.8	0.04	0.55	0.05	13.87	-0.8	0.05	0.08	0.08	1.6	1.6
LOC101310108	uncharacterized LOC101310108	XM_004296413.2	1638	NW_004440460		join(3400887..3401460,3402595..3402836,3403155..3403976)		0.05	0.17	0.04	3.4	0.8	0.12	0.19	0.36	1.54	2.95	1.3	1.32	0.5	1.02	-2.61
LOC101291588	RNA-binding protein 39, transcript variant X2	XM_011460386.1	2337	NW_004440458		complement(join(17587795..17588176,17588249..17588363,17588452..17588540,17588647..17588866,17588935..17588999,17589821..17589904,17590033..17590107,17590389..17590472,17590612..17590843,17591358..17591413,17592088..17592144,17592243..17592324,17595510..17596127,17596506..17596683))		5.38	18.23	11.93	3.39	2.22	10.52	14.65	19.19	1.39	1.82	5.92	6.26	13.43	1.06	2.27
LOC101294795	caffeoylshikimate esterase-like	XM_004307410.2	1427	NW_004440463		join(16055354..16055667,16055787..16055819,16055909..16056038,16056119..16056265,16056387..16056517,16056959..16057630)		0.39	1.32	1.76	3.39	4.51	3.06	2.61	1.98	-1.17	-1.55	1.87	1.71	2.86	-1.09	1.53
LOC101312512	5'-3' exoribonuclease 3, transcript variant X3	XM_011460825.1	3144	NW_004440458		complement(join(23411497..23412440,23412528..23412661,23412944..23413019,23413330..23413446,23413874..23414031,23414135..23414209,23414320..23414360,23414449..23414525,23414596..23414724,23415283..23415353,23415433..23415528,23416043..23416138,23416304..23416555,23416866..23416952,23417042..23417119,23417324..23417488,23417977..23418126,23418321..23418383,23418489..23418608,23418734..23418925,234…		1.17	3.95	2.43	3.38	2.08	1.18	3.14	2.65	2.67	2.25	5.17	2.63	3.2	-1.96	-1.62
LOC101311644	RNA-dependent RNA polymerase 6, transcript variant X1	XM_004291411.2	3918	NW_004440458		complement(join(24108824..24109927,24111239..24113962,24114604..24114693))		0.46	1.55	1.64	3.37	3.56	2.83	1.47	2.46	-1.92	-1.15	2.28	3.67	3.22	1.61	1.42
LOC101292447	12-oxophytodienoate reductase 3-like	XM_004287576.2	1671	NW_004440457		join(6666437..6666884,6666990..6667130,6667399..6667529,6667650..6667832,6667971..6668738)		0.37	1.25	0.73	3.35	1.95	0.72	1.45	0.27	2	-2.71	0.88	0.65	0.81	-1.35	-1.08
LOC101295531	pentatricopeptide repeat-containing protein At4g17616, transcript variant X1	XM_004301675.2	3270	NW_004440461		complement(join(22623230..22626340,22627243..22627401))		0.32	1.07	0.52	3.35	1.62	0.49	0.76	0.45	1.54	-1.09	0.77	0.91	1	1.18	1.29
LOC101296829	OTU domain-containing protein At3g57810-like, transcript variant X4	XM_011460674.1	1928	NW_004440458		complement(join(21574441..21574830,21574936..21575034,21575722..21575762,21576175..21576296,21576407..21576979,21577219..21577270,21577367..21577406,21578049..21578659))		0.97	3.26	0.63	3.35	-1.54	3.62	4.03	1.39	1.11	-2.61	1.73	1.83	2.33	1.06	1.35
LOC101298812	protein EXORDIUM-like 5	XM_004304195.2	1319	NW_004440462		complement(31291990..31293308)		0.16	0.53	0.62	3.35	3.9	1.07	0.71	1.24	-1.51	1.16	3.33	4.21	2.16	1.26	-1.54
LOC101299024	uncharacterized protein At5g39865-like, transcript variant X2	XM_004305528.2	1998	NW_004440462		complement(join(20004802..20006307,20006413..20006904))		0.1	0.35	0.47	3.35	4.55	0.44	0.19	0.22	-2.34	-1.96	0.6	0.41	0.2	-1.47	-2.94
LOC101302142	uncharacterized LOC101302142	XM_004294311.2	1378	NW_004440459		join(14018005..14018269,14018937..14019060,14019766..14020005,14020245..14020535,14020851..14021308)		0.15	0.51	0.29	3.35	1.95	0.34	0.32	0.22	-1.08	-1.58	0.39	0.39	0.49	1.02	1.28
LOC101308200	riboflavin biosynthesis protein PYRR, chloroplastic, transcript variant X3	XM_011467772.1	2278	NW_004440462		join(1854719..1855481,1855578..1855712,1855794..1856019,1856098..1856411,1856600..1856719,1857416..1857661,1857750..1857875,1858097..1858316,1858865..1858992)		0.09	0.31	0.27	3.35	2.92	0.27	0.63	0.78	2.36	2.95	0.41	0.18	0.18	-2.29	-2.29
LOC105351818	uncharacterized LOC105351818	XM_011467342.1	1667	NW_004440457		complement(13596155..13597821)		0.12	0.42	0.49	3.35	3.9	0.77	0.71	0.27	-1.08	-2.86	0.4	0.33	0.41	-1.23	1.02
LOC101309425	splicing factor U2af large subunit B-like, transcript variant X3	XM_004293462.2	2163	NW_004440459		join(2900612..2900741,2901011..2901195,2901356..2901484,2901684..2901751,2902272..2902330,2902507..2902548,2902640..2902699,2902794..2902854,2902955..2903067,2903517..2903632,2903765..2903863,2903991..2904066,2904188..2904276,2904371..2904437,2904549..2904644,2904815..2904896,2904983..2905050,2905483..2906105)		1.61	5.36	3.6	3.34	2.24	5.96	9.62	11.05	1.61	1.85	14.09	13.28	8.67	-1.06	-1.63
LOC101310597	kinesin-13A, transcript variant X2	XM_011464425.1	3189	NW_004440460		complement(join(11389278..11389804,11390090..11390155,11390256..11390922,11391051..11391269,11391539..11391874,11392001..11392163,11392424..11392505,11392679..11392756,11392844..11392948,11393135..11393323,11394408..11394626,11394699..11394939,11395047..11395343))		0.96	3.2	1.21	3.34	1.26	0.97	1.6	2.75	1.65	2.84	3.63	1.83	1.66	-1.99	-2.19
LOC101313085	probable pectinesterase/pectinesterase inhibitor 7	XM_004290762.2	2311	NW_004440458		complement(join(18233000..18233906,18234014..18235417))		1.95	6.53	3.51	3.34	1.8	6.98	6.37	6.68	-1.09	-1.04	11.29	19.24	7.29	1.7	-1.55
LOC101314551	cytochrome P450 CYP749A22-like, transcript variant X1	XM_004295607.2	1768	NW_004440459		join(9426778..9427119,9427255..9427478,9427784..9428016,9428300..9428687,9428806..9429386)		1.69	5.65	5.21	3.34	3.08	7.3	7.38	5.63	1.01	-1.3	4.82	5.67	5.15	1.18	1.07
LOC101291320	pentatricopeptide repeat-containing protein At4g18975, chloroplastic-like, transcript variant X1	XM_004294520.2	1387	NW_004440459		complement(join(17748052..17748559,17748717..17748929,17749438..17749581,17749752..17749848,17750067..17750188,17750272..17750343,17750439..17750575,17752390..17752483))		0.65	2.16	1.22	3.33	1.87	1.5	2.11	2.14	1.4	1.43	3.07	2.05	0.88	-1.5	-3.48
LOC101298910	GDSL esterase/lipase APG	XM_004302793.2	1361	NW_004440462		join(10174624..10174922,10175488..10175618,10175716..10175949,10176109..10176364,10176630..10177070)		0.66	2.21	2.19	3.33	3.3	1.09	0.68	1.09	-1.59	1	0.88	4.48	1.2	5.09	1.36
LOC101299395	1-aminocyclopropane-1-carboxylate oxidase homolog 1-like, transcript variant X2	XM_011468975.1	1183	NW_004440462		complement(join(22133684..22133722,22135069..22135140,22135266..22136337))		0.35	0.53	0.51	1.51	1.46	0.85	0.42	0.38	-2.03	-2.26	0.68	0.23	0.23	-2.95	-2.94
LOC101295757	uncharacterized LOC101295757, transcript variant X3	XM_011471594.1	2873	NW_004440463		complement(join(18003165..18003681,18004203..18005825,18005975..18006649,18006765..18006822))		1.55	5.13	3.96	3.32	2.56	1.29	2.66	1.4	2.07	1.09	2.13	1.08	2.41	-1.96	1.13
LOC101298363	uncharacterized LOC101298363	XM_004288388.2	2444	NW_004440457		join(18319315..18319678,18320569..18320661,18320768..18321213,18321314..18321408,18321494..18321624,18321745..18322203,18322286..18323141)		12.93	42.74	22.18	3.31	1.72	13.08	8.69	19.99	-1.5	1.53	14.87	52.13	23.51	3.51	1.58
LOC101299414	DNA-(apurinic or apyrimidinic site) lyase 2, transcript variant X2	XM_011463999.1	1941	NW_004440457		complement(join(8554284..8554748,8554982..8555649,8556165..8556319,8556669..8556869,8557088..8557168,8557273..8557383,8557561..8557646,8557764..8557937))		0.25	0.83	0.35	3.3	1.39	1.42	0.86	0.38	-1.64	-3.71	0.69	0.56	1.26	-1.23	1.84
LOC101303236	calmodulin-like protein 11	XM_004301998.2	1431	NW_004440462		complement(join(507134..508020,508546..508626,508791..508948,509211..509515))		0.34	1.12	0.61	3.3	1.81	0.99	1.74	0.73	1.76	-1.36	0.28	0.38	0.66	1.36	2.38
LOC101308361	uncharacterized LOC101308361, transcript variant X2	XM_011463502.1	1321	NW_004440459		join(26299240..26299386,26300128..26300213,26300414..26300728,26300835..26301056,26301163..26301287,26301366..26301791)		0.37	1.22	0.61	3.3	1.67	1.98	1.18	1.12	-1.69	-1.76	1.61	1.64	0.82	1.02	-1.96
LOC101312227	cytochrome c oxidase assembly factor 5, transcript variant X3	XM_011461284.1	517	NW_004440458		complement(join(32782409..32782620,32783013..32783237,32783456..32783535))		0.94	3.11	3.27	3.3	3.48	2.34	3	0.29	1.28	-8.14	3.35	1.57	1.58	-2.13	-2.12
LOC101294066	chromosome transmission fidelity protein 18 homolog, transcript variant X2	XM_011464212.1	3250	NW_004440460		join(6740694..6741491,6741567..6741628,6741985..6742122,6742264..6742521,6743318..6743404,6743919..6744020,6744104..6744169,6744801..6744911,6744988..6745049,6745526..6745570,6746286..6746359,6746449..6746516,6747249..6747317,6747408..6747508,6747588..6747669,6747755..6747833,6747924..6748011,6748106..6748259,6749378..6749566,6749651..6749710,6750239..6750552,6750873..6750975,6751619..6751668,675…		0.26	0.84	0.35	3.27	1.38	0.35	0.1	0.32	-3.68	-1.1	0.2	0.29	0.33	1.43	1.63
LOC101298422	uncharacterized LOC101298422, transcript variant X1	XM_011466053.1	3065	NW_004440461		complement(join(8099646..8100157,8100328..8100582,8100673..8100732,8100857..8101090,8101300..8101440,8101627..8101769,8101885..8101938,8102028..8102098,8102250..8102386,8102790..8102825,8102974..8103070,8103237..8103294,8103783..8103893,8104113..8104170,8104250..8104332,8104483..8104567,8104694..8104771,8105073..8105115,8105282..8105351,8105427..8106165))		1.09	3.55	4.53	3.27	4.16	4.34	3	3	-1.45	-1.44	4.69	3.58	1.55	-1.31	-3.02
LOC101299430	pentatricopeptide repeat-containing protein At1g71460, chloroplastic, transcript variant X1	XM_004308479.2	2846	NW_004440463		complement(join(8520837..8521362,8521483..8521660,8522363..8524504))		0.1	0.32	0.17	3.27	1.71	0.24	0.09	0.21	-2.7	-1.13	0.51	0.52	0.19	1.02	-2.69
LOC101299950	uncharacterized LOC101299950, transcript variant X1	XM_011464480.1	2071	NW_004440460		complement(join(13118821..13119580,13119680..13119847,13120099..13120143,13120510..13120583,13120684..13120744,13120839..13120997,13121224..13121322,13121790..13121870,13122095..13122218,13123205..13123299,13123485..13123611,13124359..13124462,13124645..13124726,13125111..13125180,13125304..13125325))		0.4	1.32	1.47	3.27	3.66	1.85	1.38	0.79	-1.34	-2.34	0.84	3.01	1.31	3.6	1.57
LOC101302268	uncharacterized LOC101302268, transcript variant X1	XM_011466894.1	1038	NW_004440461		complement(join(22531897..22532436,22532957..22533083,22533169..22533539))		0.27	0.87	1.43	3.27	5.36	0.84	0.96	1.29	1.14	1.53	0.9	0.52	0.39	-1.72	-2.29
LOC101308933	disease resistance protein RPM1-like, transcript variant X5	XM_011460177.1	808	NW_004440458		complement(join(13788673..13788948,13789102..13789240,13790641..13790742,13790848..13790937,13791063..13791122,13792061..13792201))		0.34	1.12	0.42	3.27	1.22	0.83	1.46	0.37	1.76	-2.26	0.16	0.5	0.84	3.05	5.1
LOC101311172	leucine-rich repeat extensin-like protein 3	XM_011463928.1	489	NW_004440459		25412005..25412493		0.57	1.86	2.49	3.27	4.39	0.69	0.76	1.21	1.11	1.77	0.82	1.11	0.05	1.36	-16.4
LOC101314964	UNC93-like protein 3, transcript variant X2	XM_011468287.1	1777	NW_004440462		complement(join(9419386..9419785,9419913..9420017,9420131..9420243,9420609..9420699,9420791..9421038,9421154..9421198,9421308..9421421,9421533..9421596,9421853..9422019,9422123..9422552))		0.16	0.51	0.27	3.27	1.71	0.15	0.17	0.84	1.16	5.53	0.6	0.38	1.22	-1.57	2.04
LOC101309730	uncharacterized LOC101309730, transcript variant X2	XM_011466072.1	1821	NW_004440461		join(8363767..8364200,8364273..8364439,8364533..8364597,8364925..8364965,8365114..8365202,8365289..8365402,8365870..8365947,8366272..8366334,8366599..8366679,8366977..8367665)		0.15	0.49	0.37	3.26	2.44	0.15	1.06	1.06	7.17	7.19	0.37	0.15	1.04	-2.46	2.86
LOC101312866	probable magnesium transporter NIPA6, transcript variant X2	XM_011471476.1	1725	NW_004440457		join(22168406..22168754,22168856..22168912,22169071..22169208,22169300..22169460,22169544..22169671,22169828..22169965,22171629..22171721,22171804..22171921,22172835..22173377)		1.01	3.28	1.45	3.26	1.44	1.64	2.2	2.32	1.34	1.42	3.09	1.34	1.73	-2.31	-1.78
LOC101292171	L-ascorbate oxidase homolog	XM_004289988.2	2070	NW_004440458		complement(join(7358369..7358805,7358937..7359015,7359131..7359499,7359726..7360071,7360186..7360288,7360491..7360761,7361854..7361963,7362050..7362404))		1.71	5.57	4.87	3.25	2.85	3.25	4.26	2.37	1.31	-1.37	1.16	2.16	1.12	1.87	-1.04
LOC101300269	uncharacterized LOC101300269, transcript variant X1	XM_004305039.2	1689	NW_004440462		join(6751017..6751787,6751983..6752328,6752424..6752995)		0.49	0.62	0.24	1.26	-2.05	1.19	0.59	0.97	-2.03	-1.23	0.47	0.64	0.97	1.36	2.04
LOC101303516	N-acetylglucosaminyl-phosphatidylinositol de-N-acetylase-like, transcript variant X2	XM_011466115.1	1709	NW_004440461		complement(join(9127880..9128332,9128744..9128848,9129391..9129484,9129706..9129866,9130156..9130204,9131106..9131173,9131368..9131448,9131530..9131574,9131784..9131848,9132749..9132819,9133196..9133256,9133336..9133464,9134708..9134758,9134888..9135163))		0.53	1.72	0.71	3.25	1.35	0.94	0.73	1.56	-1.3	1.66	0.31	0.56	1.59	1.78	5.1
LOC101312522	transcriptional regulator SUPERMAN-like, transcript variant X2	XM_011462169.1	838	NW_004440459		join(5517588..5517999,5518105..5518530)		0.75	0.75	0.89	1.01	1.19	1.2	0.59	0.89	-2.03	-1.36	0.48	1.62	0.49	3.39	1.02
LOC101292017	4-hydroxybenzoate polyprenyltransferase, mitochondrial, transcript variant X2	XM_011465149.1	1746	NW_004440460		join(22624909..22625491,22625791..22625926,22626242..22626363,22626576..22626645,22626750..22626899,22627163..22627298,22627439..22627535,22627740..22627811,22627934..22628313)		0.91	2.96	3.1	3.24	3.39	2.58	4.73	3.57	1.84	1.39	4.35	0.62	2.02	-7	-2.15
LOC101296734	caffeic acid 3-O-methyltransferase, transcript variant X4	XM_011472573.1	2148	NW_004443397		join(314368..314827,315135..315210,316292..316390,317342..317426,317599..318122,318222..318532,318706..318770,318899..319426)		0.91	2.93	1.32	3.23	1.46	1.91	1.82	0.9	-1.05	-2.12	1.18	1.26	1.77	1.07	1.5
LOC101302357	myb family transcription factor APL, transcript variant X1	XM_011465826.1	1521	NW_004440461		join(4952277..4952596,4952676..4952887,4953963..4954039,4954255..4954309,4954877..4954964,4955046..4955115,4955465..4956163)		0.5	0.41	0.36	-1.22	-1.41	0.66	0.33	0.29	-2.03	-2.26	0.44	0.27	0.71	-1.64	1.63
LOC101310150	uncharacterized LOC101310150, transcript variant X2	XM_011460074.1	1514	NW_004440457		join(3389493..3389578,3390344..3390783,3391055..3392042)		0.87	2.81	1.79	3.23	2.05	0.93	1.23	1.08	1.32	1.16	1.41	2.42	1.17	1.72	-1.21
LOC101310167	cell division control protein 48-like	XM_004307857.2	2003	NW_004440463		20954267..20956269		0.83	2.68	1.76	3.23	2.11	2.41	3.97	1.48	1.64	-1.63	1.2	0.74	2.17	-1.61	1.81
LOC101297813	tropinone reductase homolog At1g07440-like, transcript variant X3	XM_011463031.1	1250	NW_004440459		join(19060692..19061049,19061143..19061353,19061608..19061830,19061922..19062028,19062121..19062153,19068646..19068963)		0.28	0.89	0.22	3.22	-1.28	0.81	0.84	0.48	1.05	-1.7	0.32	0.11	0.33	-2.95	1.02
LOC101305181	uncharacterized LOC101305181, transcript variant X2	XM_011465933.1	1943	NW_004440461		complement(join(6770982..6771258,6771428..6771636,6771775..6771867,6771996..6772064,6772151..6772216,6772308..6772631,6772718..6772876,6772966..6773711))		0.18	0.58	0.14	3.22	-1.28	0.14	0.16	0.23	1.16	1.66	0.89	0.56	0.49	-1.6	-1.82
LOC101305323	metal-nicotianamine transporter YSL3, transcript variant X1	XM_011471885.1	2502	NW_004440463		complement(join(20943509..20943848,20944271..20945163,20945258..20945372,20945489..20945678,20945769..20945903,20946000..20946097,20946265..20946437,20946535..20946940,20947082..20947233))		0.14	0.45	0.27	3.22	1.95	0.16	0.2	0.71	1.23	4.42	0.37	0.76	0.65	2.04	1.75
LOC101293015	ferritin-3, chloroplastic	XM_004302530.2	1111	NW_004440462		join(7212850..7213285,7213737..7213820,7213913..7213973,7214072..7214159,7214435..7214496,7214647..7214712,7214834..7214897,7215040..7215289)		130.87	420.06	156.77	3.21	1.2	34.53	106.42	88.36	3.08	2.56	77.17	362.43	270.58	4.7	3.51
LOC101303128	uncharacterized LOC101303128	XM_004299947.2	1317	NW_004440461		complement(join(17282054..17282234,17282357..17282455,17282544..17282788,17282874..17282920,17283262..17283375,17283465..17283547,17284147..17284694))		0.58	0.37	0.46	-1.56	-1.25	0.77	0.38	0.9	-2.03	1.18	0.61	0.31	0.41	-1.96	-1.47
LOC101311328	TMV resistance protein N-like	XM_011458992.1	855	NW_004440457		join(10512149..10512181,10512315..10512369,10513222..10513951,10514487..10514523)		0.05	0.16	0.16	3.2	3.2	0.24	0.22	0.52	-1.08	2.21	0.16	0.16	0.05	1.02	-3.2
LOC105353068	thaumatin-like protein 1b, transcript variant X2	XM_011471604.1	1316	NW_004440463		join(18127917..18128262,18128340..18128575,18133904..18134370,18134782..18135048)		0.05	0.16	0.05	3.2	1	0.41	0.14	0.05	-2.88	-8.2	0.2	0.82	0.1	4.07	-1.96
LOC101297504	uncharacterized LOC101297504, transcript variant X1	XM_011460991.1	956	NW_004440458		complement(join(26089143..26089394,26089944..26090007,26090708..26090777,26090850..26091419))		0.44	1.39	0.92	3.18	2.11	0.77	1.17	2.17	1.51	2.81	0.7	0.43	0.71	-1.64	1.02
LOC101300477	protein RST1, transcript variant X2	XM_011469993.1	6276	NW_004440462		complement(join(37390006..37390699,37390818..37390936,37391259..37391418,37391672..37392325,37392792..37393079,37393185..37394081,37394162..37394344,37394880..37394957,37395049..37395264,37395371..37395462,37396256..37396347,37396443..37396573,37396905..37397073,37397456..37397528,37397964..37398045,37398131..37398262,37398891..37398966,37399622..37399722,37399841..37400028,37400168..37400348,374…		0.97	3.09	1.89	3.18	1.94	2.85	2.53	0.99	-1.12	-2.86	1.34	1.25	1.75	-1.07	1.31
LOC101304005	F-box/LRR-repeat MAX2 homolog A-like	XM_004301007.1	456	NW_004440461		complement(6682515..6682970)		0.91	2.91	1.48	3.18	1.62	1.03	1.09	2.93	1.06	2.84	1.17	1.49	1.19	1.27	1.02
LOC101304694	pentatricopeptide repeat-containing protein At5g02830, chloroplastic, transcript variant X2	XM_011468340.1	2744	NW_004440462		complement(join(10064190..10064626,10064828..10064888,10065077..10065287,10065357..10065454,10065828..10065908,10065988..10066053,10066186..10066370,10066472..10066778,10066925..10067089,10067225..10067332,10067447..10067651,10067856..10067943,10068225..10068956))		0.48	1.53	1.04	3.18	2.15	1.81	1.52	1.19	-1.19	-1.52	0.58	2.91	1.34	5.01	2.3
LOC101308454	putative tRNA pseudouridine synthase, transcript variant X4	XM_011463129.1	1955	NW_004440459		join(20829937..20830268,20830353..20830388,20830599..20830711,20830818..20830966,20831241..20831385,20831528..20831977,20832121..20832546,20832711..20833014)		0.21	0.68	0.83	3.18	3.9	0.21	0.54	0.3	2.62	1.47	0.41	0.97	0.49	2.38	1.19
LOC101297260	flavonol synthase 3-like	XM_004301680.2	1396	NW_004440461		join(22802621..22802975,22803075..22803313,22803483..22803810,22803919..22804392)		0.99	3.15	2.13	3.17	2.14	0.67	2.8	1.17	4.16	1.74	1.14	0.78	0.97	-1.47	-1.18
LOC101310738	phosphomannomutase, transcript variant X1	XM_011470747.1	1335	NW_004440463		complement(join(5467792..5468050,5468151..5468202,5468319..5468408,5468587..5468682,5468776..5468875,5468956..5469011,5469114..5469149,5469771..5469847,5470013..5470232,5470383..5470470,5470757..5471017))		0.68	2.14	1.57	3.17	2.32	1.51	1.68	1.45	1.11	-1.04	1.3	1.52	2.44	1.17	1.88
LOC101314804	protein BREAST CANCER SUSCEPTIBILITY 2 homolog A-like, transcript variant X3	XM_011471570.1	4307	NW_004440457		complement(join(22387810..22388380,22388823..22388902,22389026..22389193,22389740..22389950,22390079..22390141,22390217..22390359,22390468..22390650,22390727..22390922,22391735..22391806,22391889..22392000,22392102..22392177,22392264..22392314,22392413..22392494,22392596..22392781,22392870..22392992,22393380..22393534,22393625..22393749,22393833..22395209,22395420..22395752))		0.32	1.02	0.83	3.17	2.58	0.28	0.53	0.41	1.9	1.47	0.62	1.29	0.19	2.09	-3.27
LOC101301334	non-functional NADPH-dependent codeinone reductase 2	XM_004307752.2	1504	NW_004440463		complement(join(19765978..19766329,19766408..19766587,19766761..19767004,19767336..19767511,19767836..19768387))		1.11	0.7	0.99	-1.59	-1.12	2.01	0.99	1.88	-2.03	-1.07	1.24	1.35	0.99	1.09	-1.25
LOC101294668	protein EXORDIUM-like	XM_004301276.2	1065	NW_004440461		<11710132..11711196		2.8	8.85	6.67	3.16	2.38	5.93	7.18	6.69	1.21	1.13	8.37	10.44	3.57	1.25	-2.34
LOC101300646	uncharacterized LOC101300646, transcript variant X2	XM_011469193.1	2556	NW_004440462		join(25452358..25453342,25453704..25453954,25454061..25454094,25454197..25454933,25455106..25455654)		0.22	0.68	0.29	3.14	1.34	0.42	0.29	0.81	-1.44	1.93	0.26	1.01	0.27	3.87	1.02
LOC105349627	uncharacterized LOC105349627	XM_011459697.1	871	NW_004440458		complement(6163999..6164869)		1.28	4.01	3.96	3.14	3.11	1.08	1.78	2.56	1.65	2.37	3.82	8.87	3.43	2.32	-1.11
LOC105350441	uncharacterized protein At5g64816-like, transcript variant X2	XM_011462467.1	1090	NW_004440459		join(10218757..10219303,10219781..10220323)		0.51	1.6	0.68	3.14	1.34	0.74	1.94	0.41	2.62	-1.81	0.24	0.37	0.87	1.53	3.57
LOC101294029	phosphatidylinositol/phosphatidylcholine transfer protein SFH9, transcript variant X1	XM_011459882.1	2449	NW_004440458		complement(join(9471318..9471943,9472091..9472165,9472270..9472661,9473095..9473185,9473437..9473532,9473669..9473758,9473893..9473992,9474105..9474154,9474232..9474333,9474422..9474499,9474600..9474866,9474978..9475077,9475742..9476045,9476133..9476210))		3.94	12.29	15.37	3.12	3.9	11.9	10.88	14.74	-1.09	1.24	2.5	21.86	15.36	8.74	6.14
LOC101299862	uncharacterized LOC101299862	XM_004298645.2	1148	NW_004440461		join(388800..389192,389290..390044)		0.67	2.07	1.47	3.11	2.22	1.17	1.95	1.94	1.66	1.66	1.28	1.06	1.42	-1.2	1.11
LOC105351810	uncharacterized LOC105351810	XM_011467328.1	639	NW_004440461		complement(1978493..1979131)		1.2	3.72	1.48	3.11	1.24	2.21	4.76	0.7	2.16	-3.17	1.04	1.27	2.13	1.22	2.04
LOC101302097	2-alkenal reductase (NADP(+)-dependent)-like	XM_004287126.2	1370	NW_004440457		complement(join(1166624..1167168,1167318..1167400,1167510..1167676,1167753..1167939,1168051..1168438))		0.61	1.89	1.83	3.1	3.01	1.57	11.43	0.98	7.28	-1.61	0.39	0.2	0.2	-1.96	-1.96
LOC101306423	defensin Ec-AMP-D2-like	XM_004297738.2	679	NW_004440460		complement(join(22996469..22996866,22996978..22997258))		1.43	4.42	4.19	3.09	2.92	1.39	0.92	2.19	-1.51	1.58	2.55	3.99	1.8	1.57	-1.42
LOC101314039	CLIP-associated protein, transcript variant X2	XM_011459761.1	4805	NW_004440458		join(7222713..7223332,7224033..7224188,7224292..7224354,7224488..7224556,7224720..7224873,7225161..7225322,7225752..7225849,7226112..7226186,7226270..7226338,7226455..7226540,7226623..7226740,7226836..7226934,7227015..7227372,7227664..7229375,7229646..7229747,7230507..7230611,7230696..7230770,7230858..7230926,7231175..7231243,7231478..7231579,7232085..7232528)		0.64	1.95	3.58	3.06	5.63	3.62	4.18	1.51	1.15	-2.39	1.86	3.98	1.89	2.14	1.02
LOC101292180	vinorine synthase-like	XM_004309978.2	1744	NW_004443448		523967..525710		1.35	4.12	1.98	3.05	1.46	3.97	3.49	2.21	-1.14	-1.79	1.98	3.42	3.12	1.72	1.57
LOC101297110	E3 ubiquitin-protein ligase MBR2-like, transcript variant X2	XM_011460731.1	2289	NW_004440458		join(22371605..22371972,22372932..22374150,22374293..22374343,22374420..22374518,22374712..22374873,22374998..22375387)		1.52	4.61	3.55	3.04	2.34	2.26	1.44	1.56	-1.57	-1.45	3.08	1.95	3.15	-1.58	1.02
LOC101301693	nuclear speckle splicing regulatory protein 1-like, transcript variant X2	XM_004302154.2	1379	NW_004440462		complement(join(2391410..2392599,2393607..2393795))		1.86	5.67	4.17	3.04	2.24	6.24	4.78	4.2	-1.31	-1.48	6.08	8.35	13.2	1.37	2.17
LOC101313228	telomere repeat-binding protein 5-like, transcript variant X2	XM_004302673.2	2574	NW_004440462		complement(join(8910022..8910442,8910756..8910819,8910896..8911207,8911309..8911544,8911782..8911861,8911952..8912011,8912126..8912308,8912488..8913340,8913440..8913606,8914145..8914225,8914854..8914970))		3.88	2.2	6.18	-1.77	1.59	8.53	4.2	5.42	-2.03	-1.57	3.21	4.53	4.12	1.41	1.28
LOC101290968	uncharacterized LOC101290968	XM_004302765.2	1089	NW_004440462		join(9861997..9862437,9862525..9862603,9862684..9862771,9862871..9863351)		0.06	0.19	0.25	3.02	3.9	0.62	0.4	0.68	-1.54	1.11	0.98	0.62	0.37	-1.57	-2.61
LOC101291329	bifunctional epoxide hydrolase 2-like, transcript variant X2	XM_011464436.1	879	NW_004440460		complement(join(11645032..11645073,11645209..11645265,11645348..11645450,11651657..11652333))		0.08	0.24	0.05	3.02	-1.6	0.15	0.14	0.17	-1.08	1.11	0.3	0.62	0.31	2.04	1.02
LOC101291510	probable ribose-5-phosphate isomerase 4, chloroplastic, transcript variant X2	XM_011462137.1	1304	NW_004440459		join(5109572..5109946,5110469..5110596,5110865..5110934,5111286..5111390,5111597..5111692,5111770..5111826,5112485..5112602,5112703..5112769,5113397..5113511,5113672..5113844)		0.05	0.16	0.26	3.02	4.87	0.05	0.14	0.57	2.77	11.05	0.1	0.05	0.31	-2	3.06
LOC101292667	pentatricopeptide repeat-containing protein At2g33680-like	XM_004292209.1	1248	NW_004440458		join(7127108..7128154,7129360..7129560)		0.06	0.17	0.05	3.02	-1.2	0.22	0.15	0.6	-1.44	2.76	0.21	0.54	0.33	2.55	1.53
LOC101293063	geraniol 8-hydroxylase-like	XM_011459138.1	1712	NW_004443448		join(556321..556614,570604..571212,571371..572179)		0.08	0.24	0.59	3.02	7.31	0.27	0.69	0.05	2.51	-5.4	0.23	0.24	0.4	1.02	1.7
LOC101293338	12-oxophytodienoate reductase 3-like	XM_004287579.2	1469	NW_004440457		join(6663483..6663722,6663855..6663995,6664619..6664749,6664859..6665041,6665180..6665953)		0.14	0.43	0.46	3.02	3.25	0.37	0.47	0.05	1.27	-7.4	0.63	0.28	0.37	-2.29	-1.71
LOC101299819	uncharacterized LOC101299819, transcript variant X2	XM_011471986.1	589	NW_004440463		join(21902862..21902950,21903434..21903722,21907550..21907760)		1.06	0.47	1.26	-2.24	1.19	1.71	0.84	0.76	-2.03	-2.26	1.13	0.92	0.92	-1.23	-1.22
LOC101293594	uncharacterized LOC101293594, transcript variant X3	XM_011467083.1	1107	NW_004440461		join(25486838..25487068,25487448..25487543,25487804..25487888,25488118..25488239,25488517..25488541,25488637..25488720,25488805..25488834,25488912..25489014,25489145..25489209,25489518..25489783)		1.07	3.22	2.26	3.02	2.12	1.03	2.92	1.61	2.83	1.56	3.85	2.2	2.82	-1.75	-1.36
LOC101294103	ABSCISIC ACID-INSENSITIVE 5-like protein 2, transcript variant X3	XM_011470447.1	1320	NW_004440463		join(355393..355496,356097..356152,356231..357028,357105..357176,360531..360820)		1.84	5.55	4.56	3.02	2.48	1.93	7.53	5.18	3.89	2.68	6.96	1.54	3.91	-4.52	-1.78
LOC101294421	WAT1-related protein At3g30340-like	XM_004309458.2	1426	NW_004443397		join(261237..261579,261678..261740,261836..261952,262048..262465,262671..262822,262930..263262)		0.05	0.15	0.14	3.02	2.92	0.38	0.09	0.31	-4.33	-1.21	0.37	0.76	0.1	2.04	-3.92
LOC101294818	putative receptor protein kinase ZmPK1	XM_004291025.2	2944	NW_004440458		complement(20816742..20819685)		0.07	0.21	0.09	3.02	1.3	0.52	0.27	0.81	-1.91	1.54	0.5	0.41	0.23	-1.2	-2.16
LOC101295507	CASP-like protein 1D1	XM_004296748.2	1052	NW_004440460		complement(join(10426959..10427458,10427547..10427673,10428473..10428897))		0.07	0.2	0.32	3.02	4.87	0.13	0.35	0.71	2.77	5.53	0.05	0.26	0.13	5.2	2.6
LOC101295614	chlorophyllase-2, chloroplastic, transcript variant X1	XM_004296524.2	2330	NW_004440460		join(5434760..5434890,5434989..5435325,5436202..5437247,5443672..5443766,5443912..5444029,5444117..5444269,5444871..5445320)		0.33	0.99	1.05	3.02	3.19	1.12	1.07	1.91	-1.05	1.7	0.97	0.87	1.11	-1.11	1.14
LOC101306740	OTU domain-containing protein DDB_G0284757, transcript variant X4	XM_011469931.1	1327	NW_004440462		join(36694341..36694622,36694707..36695063,36695281..36695354,36695510..36695564,36695670..36695744,36696119..36696162,36696338..36696386,36698415..36698499,36698994..36699050,36699163..36699411)		0.47	2.16	0.97	4.58	2.06	2.48	1.22	3.36	-2.04	1.35	1.71	5.11	3.38	2.99	1.98
LOC101297428	transcription factor HY5-like, transcript variant X4	XM_004296998.2	1048	NW_004440460		complement(join(14859686..14859978,14860075..14860231,14860840..14861029,14861220..14861627))		0.07	0.2	0.32	3.02	4.87	0.13	0.18	0.05	1.39	-2.6	0.38	1.29	0.39	3.39	1.02
LOC101308203	probable folate-biopterin transporter 3, transcript variant X2	XM_011468700.1	2231	NW_004440462		join(16466719..16466852,16466934..16467328,16468010..16468269,16468719..16468814,16468894..16469064,16469155..16470329)		0.16	0.41	0.3	2.61	1.95	0.51	0.25	0.4	-2.04	-1.28	0.18	0.3	0.37	1.7	2.04
LOC101297610	probable WRKY transcription factor 40, transcript variant X1	XM_004291907.2	1632	NW_004440458		join(33093532..33093944,33094037..33094375,33094495..33095374)		0.04	0.13	0.05	3.02	-0.8	0.05	0.57	0.05	11.4	1	0.05	0.25	0.08	5	1.6
LOC101298408	uncharacterized LOC101298408, transcript variant X2	XM_011463596.1	1440	NW_004440459		join(27586879..27587131,27587210..27587306,27587393..27587446,27587558..27587601,27587699..27587732,27588077..27588167,27588547..27588638,27589084..27589158,27589587..27589678,27590383..27590512,27591430..27591519,27591703..27591768,27592019..27592110,27592595..27592660,27592761..27592824,27593066..27593096,27593234..27593302)		0.05	0.15	0.14	3.02	2.92	0.09	0.04	0.21	-2.16	2.21	0.65	0.28	0.28	-2.29	-2.29
LOC101298573	uncharacterized LOC101298573, transcript variant X1	XM_011461216.1	1908	NW_004440458		complement(join(31711277..31711541,31711635..31711706,31711825..31712303,31713432..31713483,31713990..31714115,31715390..31715643,31716267..31716336,31717866..31718455))		0.22	0.66	0.39	3.02	1.79	0.46	0.46	0.47	-1	1.02	0.56	0.71	0.36	1.27	-1.57
LOC101313840	uncharacterized LOC101313840, transcript variant X2	XM_011467792.1	2373	NW_004440457		complement(join(14416579..14417701,14419210..14419794,14420364..14421028))		1.35	2.94	3.11	2.19	2.31	4.16	2.04	2.5	-2.04	-1.66	2.47	2.17	1.66	-1.14	-1.49
LOC101299797	uncharacterized LOC101299797	XM_004305602.2	967	NW_004440462		join(22011665..22012105,22012453..22012506,22012669..22013140)		0.07	0.22	0.49	3.02	6.82	0.49	0.39	0.77	-1.26	1.58	0.05	0.84	0.84	16.8	16.8
LOC101300261	acid phosphatase 1, transcript variant X2	XM_011468100.1	1112	NW_004440462		complement(join(6427547..6427905,6428650..6428862,6428949..6429354,6429622..6429755))		0.25	0.75	0.3	3.02	1.22	0.12	0.84	0.13	6.94	1.11	0.12	0.24	0.24	2.04	2.04
LOC101300269	uncharacterized LOC101300269, transcript variant X2	XM_011468124.1	1159	NW_004440462		join(6751017..6751787,6751983..6752328,6752443..6752484)		0.12	0.36	0.47	3.02	3.9	0.12	0.16	0.26	1.39	2.21	0.34	0.35	0.7	1.02	2.04
LOC101300315	pentatricopeptide repeat-containing protein At2g17210, transcript variant X1	XM_004292370.2	3143	NW_004440458		join(10748937..10751596,10752233..10752333,10752435..10752816)		0.07	0.2	0.19	3.02	2.92	0.26	0.65	0.14	2.54	-1.81	0.08	0.22	0.43	2.55	5.1
LOC101301469	sperm-associated antigen 1, transcript variant X2	XM_011462419.1	1732	NW_004440459		complement(join(9637998..9638946,9639348..9639536,9639840..9640433))		0.12	0.36	0.74	3.02	6.17	1.16	1.79	1.29	1.54	1.11	0.31	2.35	2.12	7.64	6.89
LOC101301487	probable LRR receptor-like serine/threonine-protein kinase At4g08850, transcript variant X3	XM_011464855.1	1428	NW_004440460		join(18994051..18994346,18994392..18995053,18995154..18995623)		0.05	0.15	0.28	3.02	5.85	0.24	0.22	0.21	-1.08	-1.13	0.19	0.66	0.1	3.56	-1.96
LOC101301499	transcription repressor OFP12-like	XM_004300947.2	975	NW_004440461		5097540..5098514		0.21	0.64	0.49	3.02	2.27	0.34	0.32	0.3	-1.08	-1.13	1.09	0.42	1.11	-2.62	1.02
LOC101301623	uncharacterized LOC101301623	XM_004308547.1	459	NW_004440463		complement(10534251..10534709)		0.15	0.46	0.29	3.02	1.95	0.15	0.27	0.65	1.85	4.42	0.05	0.3	0.3	6	6
LOC101314010	36.4 kDa proline-rich protein	XM_004304468.2	1348	NW_004440462		36104213..36105560		2.06	4.25	3.57	2.06	1.73	6.48	3.18	7.71	-2.04	1.19	7.51	18.9	10.98	2.52	1.46
LOC101303168	uncharacterized LOC101303168	XM_004308283.1	648	NW_004440463		complement(4310480..4311127)		0.21	0.65	0.31	3.02	1.46	0.41	0.96	0.23	2.31	-1.81	0.41	0.05	0.21	-8.2	-1.96
LOC101303637	zinc finger protein 11-like, transcript variant X3	XM_004287051.2	1358	NW_004440457		join(550322..550522,550684..550809,551576..551864,552048..552283,552381..552524,552662..553023)		0.15	0.46	0.85	3.02	5.52	0.35	0.41	0.33	1.19	-1.06	0.88	0.4	0.4	-2.21	-2.2
LOC101303945	BON1-associated protein 2	XM_011470758.1	1176	NW_004440463		5646046..5647221		0.06	0.18	0.12	3.02	1.95	0.23	0.95	0.13	4.16	-1.81	0.05	0.05	0.23	1	4.6
LOC101304048	proline-rich protein 4-like, transcript variant X2	XM_011459620.1	1690	NW_004440458		join(4623883..4624130,4624251..4624708,4624751..4625734)		0.49	1.49	1.12	3.02	2.27	1.19	1.43	0.62	1.2	-1.94	0.87	1.36	0.8	1.57	-1.08
LOC101304383	cysteine synthase, transcript variant X3	XM_011465833.1	1445	NW_004440461		complement(join(5129876..5130253,5130714..5130809,5130890..5130949,5131416..5131495,5132221..5132272,5132400..5132537,5132619..5132882,5133260..5133317,5133433..5133542,5133631..5133689,5133794..5133943))		0.43	1.3	0.75	3.02	1.73	2.6	1.59	1.75	-1.64	-1.49	1.66	1.5	1.69	-1.11	1.02
LOC101304871	protein FAM91A1, transcript variant X1	XM_011466314.1	4162	NW_004440461		join(11993762..11994096,11994458..11994599,11994842..11994959,11995297..11995393,11996605..11996711,11997202..11997324,11997442..11997595,11998172..11998232,11998335..11998714,11999778..12001392,12001781..12002181,12002644..12003272)		1.07	2.11	1.41	1.98	1.33	2.65	1.3	1.25	-2.04	-2.12	0.99	1.79	0.78	1.81	-1.27
LOC101310986	protein-S-isoprenylcysteine O-methyltransferase B, transcript variant X2	XM_011465131.1	1308	NW_004440460		complement(join(22487017..22488162,22488579..22488740))		2.12	3.84	0.83	1.81	-2.56	1.75	0.85	2.61	-2.04	1.5	1.73	2.49	2.49	1.44	1.44
LOC101304708	F-box protein At4g35733-like	XM_004288636.1	1164	NW_004440457		365954..367117		0.12	0.36	0.17	3.02	1.46	0.23	0.11	0.13	-2.16	-1.81	0.11	0.12	0.58	1.02	5.1
LOC101308609	SPX and EXS domain-containing protein 1, transcript variant X3	XM_011464810.1	1957	NW_004440457		join(9672550..9672758,9673060..9673194,9673311..9673471,9673773..9673811,9673934..9674026,9674128..9674244,9674825..9674920,9675218..9675331,9675513..9675566,9676247..9676294,9676845..9676995,9677366..9677531,9677878..9677947,9678191..9678694)		2.94	5.14	3.63	1.74	1.23	4.08	2	1.59	-2.04	-2.56	1.63	3.05	3.26	1.87	2
LOC101305971	ankyrin repeat-containing protein At3g12360-like	XM_011470338.1	639	NW_004440462		30106279..30106917		0.11	0.33	0.32	3.02	2.92	0.32	0.29	0.7	-1.08	2.21	0.05	0.42	0.05	8.4	1
LOC101306115	phospholipid--sterol O-acyltransferase, transcript variant X2	XM_011459723.1	2437	NW_004440458		complement(join(6562525..6562912,6563677..6563766,6563863..6563947,6564034..6564138,6565184..6565352,6565598..6565669,6565796..6565847,6566222..6566316,6566844..6566943,6567299..6567473,6567563..6567776,6568062..6568138,6568239..6568408,6568547..6568691,6568787..6568922,6569006..6569369))		0.23	0.69	0.28	3.02	1.22	0.17	0.48	0.18	2.93	1.11	0.6	0.11	0.39	-5.4	-1.54
LOC101306799	DNA repair protein RAD51 homolog 4, transcript variant X1	XM_004294568.2	1664	NW_004440459		join(18327959..18328153,18328242..18328321,18328412..18328527,18328621..18328702,18329025..18329159,18329254..18329367,18329450..18329531,18330153..18330223,18330567..18330716,18331040..18331678)		0.25	0.76	0.2	3.02	-1.23	0.16	0.34	0.36	2.08	2.21	0.24	0.24	0.16	1.02	-1.47
LOC101307460	dehydrogenase/reductase SDR family member 12, transcript variant X2	XM_011460165.1	1128	NW_004440458		join(13645565..13645691,13645779..13645840,13646212..13646331,13646431..13646530,13646651..13646731,13646961..13647010,13647107..13647257,13647337..13647393,13648291..13648412,13648503..13648741,13649250..13649268)		0.18	0.56	0.36	3.02	1.95	0.3	0.06	0.53	-5.41	1.77	1.06	0.48	0.72	-2.21	-1.47
LOC101307888	probable trehalose-phosphate phosphatase D	XM_004299563.2	1446	NW_004440461		join(11457472..11457551,11457648..11457992,11458084..11458224,11458373..11458444,11458553..11458645,11458764..11458823,11458929..11459030,11459162..11459239,11459335..11459404,11459553..11459623,11459725..11459817,11459962..11460202)		0.48	1.45	0.61	3.02	1.27	0.84	1.46	0.82	1.75	-1.02	1.1	0.47	0.47	-2.36	-2.35
LOC101309656	double-stranded RNA-binding protein 3-like	XM_011470076.1	362	NW_004440462		join(1925765..1925865,1926412..1926625,1926897..1926943)		0.19	0.58	0.56	3.02	2.92	0.74	0.69	1.23	-1.08	1.66	0.05	0.37	0.75	7.4	15
LOC101309996	UPF0496 protein At4g34320-like	XM_004291949.1	1206	NW_004440458		132077..133282		0.29	0.87	1.23	3.02	4.29	0.67	1.6	0.74	2.39	1.11	0.22	0.22	0.05	1.02	-4.4
LOC101310613	pentatricopeptide repeat-containing protein DOT4, chloroplastic-like, transcript variant X2	XM_004301104.2	2030	NW_004440461		complement(join(8320405..8321951,8324359..8324841))		0.03	0.1	0.17	3.02	4.87	0.13	0.15	0.22	1.16	1.66	0.52	0.13	0.54	-3.93	1.02
LOC101310622	peroxidase P7-like	XM_004303145.2	1183	NW_004440462		complement(join(16033059..16033713,16034064..16034255,16034357..16034692))		0.06	0.18	0.06	3.02	-1.03	0.23	0.11	0.13	-2.16	-1.81	2.14	1.15	0.11	-1.87	-18.62
LOC101297067	probable WRKY transcription factor 70	XM_004302544.2	1373	NW_004440462		join(6567849..6568331,6568773..6568877,6568979..6569763)		0.4	1.22	0.44	3.02	1.1	0.44	3.03	0.43	6.88	-1.02	0.48	4.15	0.69	8.55	1.43
LOC101311304	UPF0481 protein At3g47200-like	XM_004305074.2	993	NW_004440462		7432289..7433281		0.14	0.42	0.2	3.02	1.46	0.34	0.69	0.75	2.03	2.21	0.13	0.41	0.55	3.05	4.08
LOC101311631	tRNA (guanine(26)-N(2))-dimethyltransferase, transcript variant X2	XM_011471684.1	1302	NW_004440463		complement(join(18959313..18959394,18959478..18959540,18959624..18959824,18960481..18960580,18960670..18960870,18960956..18961610))		0.11	0.32	0.83	3.02	7.8	0.26	0.29	0.57	1.11	2.21	0.61	0.52	0.94	-1.18	1.53
LOC101311633	probable inactive tRNA-specific adenosine deaminase-like protein 3, transcript variant X2	XM_011459951.1	1529	NW_004440458		complement(join(10433317..10433823,10434317..10434429,10435014..10435457,10435575..10435674,10436168..10436250,10437167..10437288,10437914..10437987,10438074..10438159))		0.14	0.41	0.49	3.02	3.57	0.26	1.18	0.68	4.47	2.58	1.22	0.44	1.6	-2.75	1.31
LOC101312197	uncharacterized LOC101312197	XM_004288727.1	633	NW_004440457		complement(2544956..2545588)		0.11	0.33	0.43	3.02	3.9	0.96	1.37	2.11	1.44	2.21	0.05	0.21	0.43	4.2	8.6
LOC101296362	BTB/POZ domain-containing protein At2g04740, transcript variant X2	XM_004295296.2	2527	NW_004440459		join(1544514..1545201,1545755..1546505,1546724..1546760,1546903..1547036,1547130..1547517,1547918..1548446)		1.26	2.16	1.98	1.71	1.57	1.7	0.84	1.47	-2.04	-1.16	2	1.02	1.51	-1.96	-1.33
LOC101312569	pleckstrin homology domain-containing protein 1-like	XM_004306202.2	555	NW_004440462		join(34963712..34963881,34964770..34965154)		0.25	0.75	0.37	3.02	1.46	0.85	0.9	0.54	1.06	-1.58	0.24	0.98	0.49	4.07	2.04
LOC101313167	probable small nuclear ribonucleoprotein F	XM_011471218.1	728	NW_004440463		13149068..13149795		0.19	0.58	0.37	3.02	1.95	0.37	0.26	0.2	-1.44	-1.81	0.37	0.05	0.05	-7.4	-7.4
LOC101313332	WAT1-related protein At5g40240-like	XM_011469950.1	835	NW_004440462		complement(join(36854951..36855129,36855223..36855374,36855495..36855653,36855793..36856137))		0.17	0.5	0.32	3.02	1.95	0.16	0.15	0.18	-1.08	1.11	0.05	0.05	0.16	1	3.2
LOC101313379	uncharacterized LOC101313379, transcript variant X1	XM_004291416.2	2139	NW_004440458		complement(join(24182363..24184222,24185731..24186009))		0.06	0.2	0.16	3.02	2.44	0.19	0.12	0.28	-1.62	1.47	0.12	0.51	0.25	4.07	2.04
LOC101314114	transcription factor PAR1	XM_004305782.2	979	NW_004440462		complement(26815039..26816017)		0.07	0.21	0.55	3.02	7.8	0.27	0.38	0.61	1.39	2.21	0.14	0.69	0.69	5.09	5.1
LOC101314173	acyl carrier protein 1, chloroplastic-like	XM_004297452.2	678	NW_004440460		complement(join(19844494..19844797,19844890..19845012,19845102..19845188,19845268..19845431))		0.31	0.93	1.1	3.02	3.57	0.1	0.37	0.22	3.7	2.21	0.79	0.2	0.05	-3.93	-15.8
LOC101314430	uncharacterized LOC101314430	XM_004291090.2	1627	NW_004440458		21374891..21376517		1.28	3.86	3.08	3.02	2.4	3.1	8.48	2.01	2.74	-1.54	1.55	0.92	1.75	-1.7	1.13
LOC101314471	uncharacterized LOC101314471	XM_011467145.1	1813	NW_004440461		26407383..26409195		0.23	0.69	0.67	3.02	2.92	0.67	0.41	0.74	-1.62	1.11	1.4	0.97	0.6	-1.44	-2.33
LOC101314558	WAT1-related protein At5g40240-like, transcript variant X2	XM_011465082.1	1559	NW_004440460		join(21905167..21905455,21905541..21905606,21905734..21905847,21906230..21906464,21906550..21906708,21906787..21906938,21907078..21907253,21907850..21908217)		0.18	0.54	0.3	3.02	1.71	0.99	0.84	0.57	-1.18	-1.73	0.6	0.78	0.52	1.31	-1.14
LOC101314843	uncharacterized LOC101314843, transcript variant X1	XM_011464533.1	1135	NW_004440460		join(14296577..14296673,14297053..14297287,14297644..14297822,14298489..14298578,14298851..14298903,14299386..14299488,14300082..14300187,14300363..14300634)		0.31	0.92	0.18	3.02	-1.71	0.65	0.33	0.65	-1.98	1	0.94	0.48	0.36	-1.96	-2.61
LOC101315051	uncharacterized LOC101315051, transcript variant X2	XM_011466271.1	987	NW_004440461		complement(join(11269006..11269482,11269827..11270336))		0.35	1.06	1.1	3.02	3.12	0.41	0.94	0.45	2.31	1.11	0.4	1.92	1.24	4.75	3.06
LOC105349667	4-hydroxy-tetrahydrodipicolinate reductase 1, chloroplastic-like, transcript variant X1	XM_011459924.1	833	NW_004440458		complement(join(10140354..10140796,10141138..10141225,10141388..10141689))		0.17	0.5	0.49	3.02	2.92	0.16	0.22	0.53	1.39	3.32	0.32	0.16	0.65	-1.96	2.04
LOC105350033	uncharacterized LOC105350033	XM_011461375.1	555	NW_004440458		complement(3484046..3484600)		0.13	0.38	1.1	3.02	8.77	0.24	0.22	0.05	-1.08	-4.8	0.05	0.05	0.49	1	9.8
LOC105350116	uncharacterized LOC105350116	XM_011461522.1	414	NW_004440458		21233900..21234313		0.17	0.51	0.33	3.02	1.95	0.32	0.15	0.05	-2.16	-6.4	0.96	0.98	0.33	1.02	-2.94
LOC105350688	uncharacterized LOC105350688, transcript variant X1	XM_011463470.1	774	NW_004440459		complement(join(25889976..25890107,25891557..25891831,25891919..25892285))		0.18	0.54	0.26	3.02	1.46	0.09	0.32	0.38	3.7	4.42	0.17	0.05	0.05	-3.4	-3.4
LOC105350915	toll/interleukin-1 receptor-like protein	XM_011463940.1	351	NW_004440459		26913867..26914217		0.4	1.19	0.96	3.02	2.44	0.19	1.24	0.05	6.47	-3.8	1.14	1.93	0.05	1.7	-22.8
LOC105351643	uncharacterized LOC105351643	XM_011466632.1	824	NW_004440461		join(17646308..17646632,17646949..17647025,17647134..17647555)		0.08	0.25	0.41	3.02	4.87	0.16	0.38	0.72	2.31	4.42	0.48	0.33	0.05	-1.47	-9.6
LOC105352106	uncharacterized LOC105352106, transcript variant X1	XM_011468194.1	555	NW_004440462		join(8049020..8049216,8049299..8049349,8049447..8049626,8049947..8049973,8050071..8050170)		0.75	2.26	2.56	3.02	3.41	0.97	1.9	3.48	1.97	3.59	0.24	0.73	3.92	3.05	16.33
LOC105352410	uncharacterized LOC105352410, transcript variant X1	XM_011469482.1	1678	NW_004440462		complement(join(29788867..29789183,29789311..29789801,29789909..29789983,29792181..29792525,29792700..29793012,29793834..29793970))		0.04	0.12	0.2	3.02	4.87	0.36	0.07	0.27	-4.87	-1.36	0.08	0.65	0.24	8.14	3.06
LOC101292647	dentin matrix acidic phosphoprotein 1, transcript variant X1	XM_004289760.2	1333	NW_004440458		complement(join(4027379..4028191,4028492..4028555,4029233..4029503,4029951..4030135))		1.46	2.46	1.47	1.69	1.01	2.47	1.21	1.45	-2.04	-1.7	4.19	2.64	2.85	-1.59	-1.47
LOC105352423	uncharacterized LOC105352423	XM_011469525.1	571	NW_004440462		30256988..30257558		0.36	1.1	0.24	3.02	-1.54	0.82	0.76	0.26	-1.08	-3.17	0.05	0.24	0.05	4.8	1
LOC105352628	vegetative cell wall protein gp1-like	XM_011470157.1	828	NW_004440462		complement(8485920..8486747)		0.08	0.25	0.05	3.02	-1.6	0.05	0.23	0.72	4.6	14.4	0.16	0.33	0.16	2.04	1.02
rps14	ribosomal protein S14	rps14	303	NC_015206_Retyped		complement(37803..38105)		1.15	3.46	1.34	3.02	1.17	3.33	2.26	1.96	-1.47	-1.7	0.44	0.89	0.45	2.04	1.02
SOC1	MADS-box protein SOC1-like, transcript variant X2	XM_011470428.1	1159	NW_004440463		join(6165425..6165476,6165972..6166068,6166190..6166376,6169672..6169759,6169997..6170058,6170166..6170265,6170479..6170520,6170936..6170977,6171179..6171667)		0.06	0.18	0.06	3.02	-1.03	0.23	0.16	0.38	-1.44	1.66	0.46	0.94	0.35	2.04	-1.31
LOC101302164	alternative oxidase 3, mitochondrial-like	XM_004299704.2	1293	NW_004440461		complement(join(13296751..13297046,13297181..13297669,13297871..13297999,13298151..13298529))		5.59	16.74	11.88	3	2.13	7.9	28.88	3.79	3.66	-2.08	1.75	0.94	4.83	-1.86	2.76
LOC101293612	glucan endo-1,3-beta-glucosidase, basic isoform-like	XM_004303783.2	1245	NW_004440462		complement(join(26235879..26236982,26237107..26237247))		2.62	7.85	2.72	3	1.04	4.21	10.98	2.98	2.61	-1.41	2.25	5.12	13.75	2.28	6.12
LOC101305807	abscisic acid receptor PYL4	XM_004308910.2	949	NW_004440463		complement(18589213..18590161)		0.05	0.15	0.07	3	1.4	0.05	0.26	0.16	5.2	3.2	0.28	0.57	0.29	2.04	1.02
LOC101312268	uncharacterized LOC101312268, transcript variant X2	XM_011468944.1	915	NW_004440462		complement(join(21454804..21455035,21456727..21456790,21456878..21456999,21457110..21457606))		0.05	0.15	0.22	3	4.4	0.07	0.2	0.16	2.77	2.21	0.15	0.74	0.15	5.09	1.02
LOC101314942	protein ASPARTIC PROTEASE IN GUARD CELL 2-like	XM_011465236.1	942	NW_004440460		complement(join(2503483..2504045,2504129..2504314,2504419..2504611))		0.05	0.15	0.22	3	4.4	0.05	0.05	0.32	1	6.4	0.05	0.58	0.29	11.6	5.8
LOC101314326	uncharacterized LOC101314326, transcript variant X3	XM_011459481.1	1432	NW_004440458		join(2324898..2325054,2325322..2325380,2326136..2326325,2327110..2327383,2327510..2328261)		5.19	8.44	8.37	1.63	1.61	4.69	2.3	5.5	-2.04	1.17	7.34	4.35	7.11	-1.69	-1.03
LOC101313865	AT-rich interactive domain-containing protein 3-like, transcript variant X2	XM_011459810.1	2975	NW_004440458		complement(join(8226854..8227260,8227662..8227754,8228580..8228630,8228712..8228778,8228932..8229007,8229087..8229132,8229264..8229365,8229678..8229755,8229837..8229882,8230199..8230251,8230862..8230901,8230995..8232454,8232694..8233149))		1.24	3.69	1.77	2.98	1.43	2.89	1.82	7.79	-1.59	2.69	2.77	1.41	4.61	-1.96	1.66
LOC101296736	oxygen-evolving enhancer protein 3-2, chloroplastic (PsbQ)	XM_004309610.2	911	NW_004443416		join(43900..44324,44642..44937,45040..45229)		0.84	2.5	1.49	2.97	1.77	1.84	1.84	3.5	-1	1.84	1.61	0.89	1.79	-1.8	1.11
LOC101297801	probable anion transporter 5, transcript variant X2	XM_011461210.1	1913	NW_004440458		join(31647460..31647616,31648083..31649838)		1.49	4.42	6.02	2.97	4.04	1.33	1.43	4.04	1.07	3.03	4.59	3.33	1.85	-1.38	-2.49
LOC101306447	E3 ubiquitin-protein ligase MBR2, transcript variant X2	XM_011469794.1	3942	NW_004440462		complement(join(34542013..34542371,34542490..34542627,34542722..34542820,34543144..34543550,34543631..34544380,34544565..34544732,34546730..34548430,34548588..34548709,34548992..34549076,34549229..34549341))		1.2	3.56	3.54	2.97	2.95	3.2	5.63	4.86	1.76	1.52	4.39	2.65	4.76	-1.66	1.08
LOC101306557	lysine histidine transporter-like 8	XM_004287701.2	2016	NW_004440457		join(8006685..8007237,8007343..8007907,8008729..8008860,8008958..8009723)		6.23	18.5	15.81	2.97	2.54	18.86	18.8	17.61	-1	-1.07	12.74	17.01	21.02	1.33	1.65
LOC101310930	protein RTE1-HOMOLOG, transcript variant X2	XM_004287804.2	1094	NW_004440457		complement(join(8899271..8899938,8900311..8900598,8901281..8901418))		2.67	7.92	2.6	2.97	-1.03	4.48	4.03	6.92	-1.11	1.54	2.56	1.61	1.74	-1.59	-1.47
LOC101313978	desumoylating isopeptidase 1-like, transcript variant X1	XM_011464851.1	1618	NW_004440460		join(18996608..18996697,18997237..18997483,18997569..18997620,18998536..18998571,18998926..18998983,18999646..18999724,18999836..18999933,19000037..19000353,19000607..19001247)		0.94	2.81	1.34	2.97	1.42	0.95	2.07	2.11	2.17	2.21	2.14	1.84	1.68	-1.16	-1.27
LOC101296177	probable ubiquitin-like-specific protease 2B, transcript variant X2	XM_011460098.1	2128	NW_004440458		join(12573699..12573889,12573958..12573995,12574074..12574125,12574208..12574236,12574356..12574410,12574609..12574717,12575561..12575692,12576778..12576978,12577082..12577137,12577256..12577349,12578052..12578142,12578381..12578500,12578753..12579088,12579836..12580459)		1.17	3.48	2.19	2.96	1.87	4.55	4.82	3.7	1.06	-1.23	4.07	2.17	2.68	-1.88	-1.52
LOC101296859	pentatricopeptide repeat-containing protein At3g26540, transcript variant X1	XM_011464362.1	4568	NW_004440460		complement(join(9652633..9654531,9655129..9657797))		0.24	0.72	0.27	2.95	1.1	0.62	0.54	0.65	-1.14	1.05	0.99	0.53	0.42	-1.86	-2.38
LOC105353099	putative disease resistance RPP13-like protein 1, transcript variant X2	XM_011471762.1	5077	NW_004440463		complement(join(19793011..19793081,19793159..19793247,19793420..19793658,19793799..19798122,19798263..19798403,19798499..19798711))		0.59	1.73	0.68	2.95	1.16	1.77	1.22	1.23	-1.45	-1.44	0.73	1.28	0.75	1.75	1.02
LOC101299163	zinc finger protein CONSTANS-LIKE 9-like, transcript variant X2	XM_004293431.2	1364	NW_004440459		complement(join(1955872..1956304,1957731..1957977,1958088..1958771))		0.66	1.95	3.23	2.94	4.87	2.27	2	0.33	-1.13	-6.94	15.03	13.91	16.13	-1.08	1.07
LOC101294322	basic 7S globulin 2-like	XM_004290620.2	1823	NW_004440458		complement(16607570..16609392)		2.78	8.16	7.2	2.93	2.59	5.64	7.97	3.99	1.41	-1.41	3.07	4.16	6.41	1.36	2.09
LOC101308262	uncharacterized LOC101308262	XM_004293610.2	2183	NW_004440459		complement(join(4410917..4411241,4411325..4411370,4411473..4411692,4411782..4413373))		0.35	1.02	0.96	2.93	2.75	0.43	0.54	0.41	1.26	-1.06	0.24	0.56	0.44	2.29	1.79
LOC101312956	umecyanin-like	XM_004287242.2	1081	NW_004440457		complement(join(2965386..2965880,2965963..2966548))		0.77	2.26	2.13	2.93	2.76	0.81	2.18	1.24	2.7	1.53	0.49	0.05	0.75	-9.8	1.53
LOC101310501	magnesium transporter MRS2-11, chloroplastic, transcript variant X2	XM_011462398.1	2153	NW_004440459		join(9094091..9094723,9094818..9094890,9095139..9095209,9095461..9095546,9095649..9095739,9096135..9096203,9096562..9096642,9096728..9096893,9096994..9097039,9097145..9097225,9097364..9097446,9098053..9098096,9098194..9098318,9098490..9098993)		1	2.92	2.74	2.92	2.74	2.93	1.59	1.66	-1.85	-1.77	1.3	1.76	2.52	1.36	1.94
LOC101313443	probable receptor-like protein kinase At1g80640, transcript variant X1	XM_004305437.2	2276	NW_004440462		complement(join(17056708..17057381,17057465..17057554,17057633..17057751,17058844..17058946,17059025..17059121,17059249..17059312,17059414..17059546,17059646..17059896,17059990..17060160,17060818..17061391))		0.31	0.89	0.33	2.92	1.07	1.09	0.66	0.85	-1.67	-1.29	0.64	1.37	1.43	2.13	2.23
LOC101307183	putative disease resistance protein RGA4, transcript variant X2	XM_004294494.2	5510	NW_004440459		join(16779564..16782848,16783101..16783250,16792575..16792672,16792796..16793782,16794658..16794757,16794845..16795311,16795415..16795837)		0.34	0.99	1.15	2.91	3.39	0.56	0.61	0.51	1.09	-1.1	1.5	0.93	2.39	-1.6	1.6
LOC101311623	DNA-binding protein BIN4, transcript variant X2	XM_011471856.1	1819	NW_004440463		join(20612059..20612328,20612443..20612549,20612745..20613056,20613319..20613583,20613809..20613870,20613953..20614006,20614328..20614445,20614807..20614853,20615027..20615053,20615150..20615219,20615317..20615456,20615572..20615918)		0.34	1	0.33	2.91	-1.03	0.7	0.41	0.49	-1.71	-1.43	0.81	0.45	0.75	-1.8	-1.08
LOC101311655	cysteine-rich and transmembrane domain-containing protein A-like	XM_004293702.2	695	NW_004440459		join(5498247..5498480,5498857..5499079,5499195..5499432)		2.7	7.84	6.14	2.91	2.27	3.87	8.13	3.21	2.1	-1.21	4.6	3.9	8.99	-1.18	1.96
LOC101291713	uncharacterized LOC101291713, transcript variant X4	XM_011464205.1	2638	NW_004440460		join(6634465..6634578,6634978..6635015,6635142..6635304,6635593..6635669,6635751..6636167,6636775..6637314,6637762..6637974,6639217..6640292)		2.9	3.97	5.18	1.37	1.79	10.16	4.97	2.36	-2.04	-4.3	3.84	5.24	1.34	1.37	-2.86
LOC105351460	mitogen-activated protein kinase kinase kinase NPK1	XM_011465752.1	1687	NW_004440457		complement(10823118..10824804)		0.37	1.08	1.24	2.91	3.36	0.52	2.17	0.18	4.2	-2.94	0.16	0.24	0.32	1.53	2.04
LOC101299921	acidic proline-rich protein PRP33-like	XM_004290717.2	1642	NW_004440458		join(17873477..17873986,17874082..17874157,17874315..17875370)		0.34	0.98	0.54	2.89	1.58	0.9	0.95	0.36	1.05	-2.49	0.89	0.5	0.41	-1.8	-2.16
LOC101302092	serine/threonine-protein kinase At3g07070-like	XM_004304749.2	1945	NW_004440462		complement(join(1536662..1537564,1537661..1538052,1538159..1538348,1538481..1538734,1539139..1539344))		0.29	0.83	0.9	2.89	3.17	2.66	1.72	4.73	-1.54	1.78	1.78	2.23	1.75	1.25	-1.02
LOC105351544	uncharacterized LOC105351544	XM_011466227.1	704	NW_004440461		10672440..10673143		0.79	2.28	1.35	2.89	1.71	1.05	2.03	1.27	1.93	1.21	0.19	0.77	1.74	4.07	9.18
LOC101295264	homeobox protein knotted-1-like 3, transcript variant X2	XM_004287183.2	1424	NW_004440457		join(2239774..2240327,2240502..2240622,2240991..2241181,2241265..2241396,2241487..2241623,2241726..2242014)		1.07	3.09	1.14	2.88	1.06	3.92	3.71	3.34	-1.06	-1.17	1.78	3.71	3.34	2.09	1.88
LOC101311753	nuclear transcription factor Y subunit C-9-like, transcript variant X3	XM_004296886.2	1480	NW_004440460		complement(join(12510615..12511740,12513381..12513443,12514599..12514654,12514770..12515004))		3.05	8.78	11.62	2.88	3.81	6.81	5.92	6.92	-1.15	1.02	12.5	18.77	7.43	1.5	-1.68
LOC101314183	leucoanthocyanidin dioxygenase-like	XM_004299584.2	1398	NW_004440461		complement(11181226..11182623)		1.84	5.29	4.55	2.88	2.48	3.7	4.62	3.61	1.25	-1.02	3.24	2.04	3.79	-1.59	1.17
LOC105350351	uncharacterized LOC105350351	XM_011462133.1	2519	NW_004440459		join(5070801..5072527,5072678..5073469)		0.19	0.55	0.59	2.87	3.06	0.51	0.35	0.41	-1.47	-1.23	0.42	0.38	0.32	-1.12	-1.31
LOC101300897	probable beta-1,3-galactosyltransferase 16, transcript variant X1	XM_011463412.1	3212	NW_004440459		join(24550291..24550493,24550625..24551646,24551788..24552023,24552130..24552408,24552917..24553045,24553191..24553367,24553460..24553567,24553796..24554853)		0.84	2.41	2.15	2.86	2.55	1.34	1.78	2.54	1.33	1.9	1.62	3.08	0.85	1.91	-1.91
LOC101308740	E3 ubiquitin-protein ligase RNF185, transcript variant X3	XM_004291862.2	1207	NW_004440458		join(32723446..32723668,32724123..32725106)		1.09	3.12	4.21	2.86	3.85	3.12	2.32	2.71	-1.35	-1.15	1.54	3.48	1.91	2.25	1.24
LOC101302302	uncharacterized LOC101302302, transcript variant X1	XM_011471397.1	2210	NW_004440457		join(22042414..22042597,22042806..22042959,22043070..22043687,22044024..22044133,22044218..22044294,22045601..22045673,22046951..22047047,22047145..22047207,22050167..22051000)		1.32	3.76	2.42	2.85	1.83	1.37	3.57	2.62	2.61	1.92	4.4	1.23	2.46	-3.59	-1.79
LOC101313649	uncharacterized LOC101313649, transcript variant X2	XM_011462423.1	2107	NW_004440457		join(6768214..6768935,6769172..6769472,6769566..6769688,6769812..6770111,6770231..6770325,6770586..6770678,6770769..6770833,6771494..6771901)		0.2	0.56	0.22	2.85	1.14	0.22	0.18	0.78	-1.26	3.47	0.25	0.51	0.32	2.04	1.28
LOC101314060	rho GDP-dissociation inhibitor 1, transcript variant X1	XM_004293312.2	1636	NW_004440459		complement(join(1023576..1024013,1024436..1024560,1024672..1024890,1025345..1025411,1025514..1026300))		0.25	0.73	0.29	2.85	1.14	0.49	0.91	0.36	1.85	-1.36	0.16	0.41	0.17	2.55	1.02
LOC101291349	serine/threonine-protein kinase Nek6, transcript variant X1	XM_011468507.1	2833	NW_004440462		complement(join(13726655..13728243,13728331..13728382,13728474..13728547,13728658..13728707,13728799..13728880,13729205..13729254,13729359..13729401,13729516..13729596,13729703..13729748,13730176..13730222,13730354..13730419,13730889..13730955,13731212..13731570,13731691..13731917))		1.94	2.61	1.03	1.35	-1.88	4.08	2	2.99	-2.04	-1.36	4.79	6.03	2.83	1.26	-1.69
LOC101300235	uncharacterized LOC101300235, transcript variant X1	XM_011463196.1	1478	NW_004440459		complement(join(21763430..21763759,21763979..21764075,21764270..21764479,21764557..21764725,21764822..21764853,21765213..21765305,21765407..21765502,21765604..21766054))		0.23	0.66	0.55	2.82	2.34	1.32	1.13	1	-1.16	-1.31	0.45	0.28	0.37	-1.64	-1.22
LOC101301937	F-box protein At2g32560, transcript variant X3	XM_011461157.1	2019	NW_004440458		join(30403332..30403640,30403769..30404921,30405001..30405179,30406776..30407153)		0.17	0.48	0.44	2.82	2.53	1.1	0.55	0.37	-1.98	-2.99	0.86	0.67	0.87	-1.28	1.02
LOC101302218	uncharacterized protein At3g06530, transcript variant X1	XM_011471741.1	7100	NW_004440463		join(19573985..19574624,19574696..19574909,19574992..19575087,19575173..19575290,19575368..19575541,19575856..19576026,19576353..19576408,19576509..19576598,19576689..19576837,19577007..19577083,19577176..19577304,19577418..19577492,19577645..19577810,19577916..19578058,19578177..19578269,19578477..19578654,19578910..19579007,19579140..19579289,19579417..19579573,19580201..19580334,19580510..1958…		2.32	6.53	3.12	2.82	1.35	7.39	5.85	5	-1.26	-1.48	2.79	5.08	3.52	1.82	1.26
LOC101306047	L-ascorbate oxidase-like	XM_004299875.2	2055	NW_004440461		complement(join(16234691..16235869,16237746..16237943,16238589..16238801,16238896..16239360))		0.17	0.48	0.23	2.82	1.36	0.29	0.09	0.65	-3.24	2.21	0.26	0.79	0.33	3.05	1.28
LOC101292771	patatin-like protein 2	XM_011460642.1	1009	NW_004440458		join(21230064..21230415,21230561..21230766,21230900..21231086,21231226..21231489)		0.05	0.14	0.13	2.8	2.6	0.07	0.31	0.05	4.62	-1.4	0.66	0.67	0.05	1.02	-13.2
LOC105349298	replication factor C subunit 3-like	XM_011470571.1	485	NW_004440463		join(2556411..2556555,2557152..2557320,2557616..2557786)		0.05	0.14	0.05	2.8	1	0.14	0.26	0.05	1.85	-2.8	0.05	0.56	0.05	11.2	1
LOC101312797	vicilin-like antimicrobial peptides 2-2	XM_004309837.2	1975	NW_004443445		complement(join(412980..414256,414468..414548,414683..414864,415396..415830))		8.16	10.61	9.46	1.3	1.16	15.88	7.77	6.47	-2.04	-2.46	8.9	32.94	7.15	3.7	-1.24
LOC101310090	histone-lysine N-methyltransferase ASHH2, transcript variant X2	XM_004292679.2	7145	NW_004440458		join(19316468..19316652,19316793..19316871,19316954..19320092,19320230..19320425,19321249..19321415,19321548..19321624,19322224..19322355,19322435..19322551,19322687..19322779,19323262..19323339,19324108..19324164,19325069..19325861,19325959..19326014,19326166..19326245,19326368..19326450,19326561..19326640,19326814..19326896,19327307..19327352,19327477..19329080)		1.66	4.65	2.22	2.8	1.33	2.66	3.38	1.5	1.27	-1.78	1.64	1.5	1.54	-1.09	-1.06
LOC101300274	aldehyde dehydrogenase family 2 member C4-like	XM_004287040.2	1691	NW_004440457		complement(join(478949..479364,479445..479506,479588..479725,479918..480055,480159..480332,480424..480513,480767..481150,481309..481451,481594..481739))		1.44	4.01	2.92	2.79	2.03	1.39	5.44	2.2	3.91	1.58	0.94	1.28	2.01	1.36	2.13
LOC101302507	cytochrome P450 94A1-like	XM_004289866.2	5441	NW_004440458		5778787..5784227		1.53	4.27	2.23	2.79	1.45	2.09	4.93	1.58	2.36	-1.32	1.42	1.3	1.65	-1.1	1.16
LOC101303313	protein E6	XM_004295508.2	1262	NW_004440459		complement(6935109..6936370)		0.5	1.38	1.02	2.79	2.06	0.48	0.34	0.35	-1.39	-1.36	0.53	0.64	0.54	1.22	1.02
LOC101306446	protein ENHANCED DISEASE RESISTANCE 2, transcript variant X2	XM_011469623.1	2396	NW_004440462		complement(join(31560690..31561155,31561271..31561393,31561493..31561687,31561918..31562046,31562131..31562293,31562393..31562528,31562732..31563157,31563620..31563703,31563812..31564161,31564383..31564706))		0.26	0.73	0.28	2.79	1.08	0.76	0.83	0.87	1.1	1.15	0.72	0.34	1.13	-2.13	1.57
LOC101291310	phosphatidate phosphatase PAH2-like, transcript variant X3	XM_011460635.1	4343	NW_004440458		complement(join(21150546..21151123,21151226..21151327,21151427..21151555,21151855..21151898,21152224..21152296,21152396..21152482,21152605..21152689,21152938..21153011,21153152..21153489,21153896..21154796,21155023..21156587,21156901..21157267))		0.94	2.62	3.35	2.78	3.55	2.92	3.46	1.95	1.18	-1.5	1.78	2.71	3.69	1.53	2.08
LOC101294817	amino-acid permease BAT1 homolog	XM_004290863.2	1730	NW_004440458		complement(join(19257326..19257938,19258029..19258211,19258283..19258588,19258743..19258934,19259027..19259146,19259428..19259607,19259698..19259833))		0.32	0.89	0.74	2.77	2.32	1.05	0.9	0.86	-1.17	-1.22	0.69	0.24	1.18	-2.95	1.7
LOC101296218	F-box protein At5g07610-like	XM_004305251.1	1158	NW_004440462		complement(join(11294353..11295290,11295376..11295595))		0.24	0.66	0.58	2.77	2.44	0.46	0.38	0.51	-1.24	1.11	0.23	0.59	0.12	2.55	-1.96
LOC101302543	protein ROOT PRIMORDIUM DEFECTIVE 1, transcript variant X3	XM_011463510.1	2546	NW_004440459		join(26387907..26390373,26390475..26390533,26390871..26390890)		0.76	2.11	1.33	2.77	1.74	0.95	1.95	1.87	2.06	1.97	1.15	1.54	0.64	1.34	-1.8
LOC101303237	violaxanthin de-epoxidase, chloroplastic, transcript variant X2	XM_011467745.1	1941	NW_004440462		join(1533525..1533744,1534096..1534190,1534331..1534626,1534719..1534891,1534983..1535079,1535189..1535580,1535678..1536345)		0.14	0.4	0.38	2.77	2.68	0.21	0.51	0.15	2.47	-1.36	0.34	0.07	0.14	-4.91	-2.45
LOC101303724	uncharacterized LOC101303724, transcript variant X6	XM_011469148.1	4346	NW_004440462		complement(join(24687063..24687213,24687330..24687686,24688006..24688167,24688511..24688605,24688774..24688806,24689172..24690670,24691470..24691646,24692213..24692331,24692498..24692600,24693089..24693361,24693516..24693713,24694071..24694377,24694524..24695395))		0.85	2.35	2.31	2.77	2.72	2.5	4.25	1.3	1.7	-1.93	1.13	1.12	1.16	-1.01	1.02
LOC101303810	formin-like protein 3	XM_011466982.1	1399	NW_004440461		complement(join(23806519..23806874,23807014..23807198,23807698..23807764,23807873..23807941,23808546..23808617,23808951..23809045,23809135..23809216,23809306..23809356,23809450..23809530,23809607..23809648,23809756..23810054))		0.2	0.55	0.24	2.77	1.22	0.48	0.36	0.42	-1.35	-1.13	0.29	0.58	0.19	2.04	-1.47
LOC101304536	cysteine--tRNA ligase, cytoplasmic-like, transcript variant X1	XM_011460858.1	1310	NW_004440458		join(23882658..23883298,23883402..23883465,23883640..23884244)		0.21	0.59	0.26	2.77	1.22	0.36	0.33	0.11	-1.08	-3.17	0.1	0.62	0.41	6.11	4.08
LOC101295208	protein argonaute 4-like, transcript variant X2	XM_011463478.1	3208	NW_004440459		complement(join(25904497..25904917,25905044..25905075,25905167..25905261,25905892..25905965,25906044..25906155,25906235..25906298,25906834..25906899,25907046..25907176,25907327..25907464,25907566..25907678,25907764..25907929,25908004..25908117,25908197..25908259,25908360..25908467,25908539..25908655,25908850..25909015,25909119..25909216,25909290..25909387,25909471..25909607,25909706..25909930,259…		3.03	3.18	2.17	1.05	-1.39	2.37	1.16	2.82	-2.04	1.19	2.74	2.2	3.01	-1.25	1.1
LOC101307564	epimerase family protein SDR39U1 homolog, chloroplastic, transcript variant X1	XM_004292391.2	1501	NW_004440458		join(11205898..11206145,11206226..11206279,11206484..11206559,11206670..11206729,11207616..11207734,11208150..11208194,11208315..11208393,11208900..11208961,11209844..11209946,11210252..11210312,11210754..11210824,11211200..11211339,11211418..11211800)		0.19	0.51	0.68	2.77	3.66	0.54	0.66	1.09	1.23	2.03	0.35	0.45	0.36	1.27	1.02
LOC101308603	ABC transporter I family member 1, transcript variant X4	XM_011462700.1	1204	NW_004440457		complement(join(736267..737076,737692..737784,738342..738642))		0.23	0.64	0.62	2.77	2.68	0.39	0.46	0.62	1.19	1.58	1	0.34	0.45	-2.95	-2.2
LOC101309060	uncharacterized LOC101309060, transcript variant X4	XM_004300957.2	1531	NW_004440461		complement(join(5616561..5617005,5619328..5620413))		0.18	0.5	0.18	2.77	-1.03	0.26	0.2	0.19	-1.3	-1.36	0.26	0.53	0.27	2.04	1.02
LOC101309939	pentatricopeptide repeat-containing protein At3g16610, transcript variant X1	XM_004301179.2	3091	NW_004440461		complement(9574306..9577396)		0.09	0.25	0.15	2.77	1.71	0.41	0.64	0.29	1.56	-1.43	0.3	0.61	0.26	2.04	-1.14
LOC101310708	mediator of RNA polymerase II transcription subunit 18, transcript variant X2	XM_004300597.2	1138	NW_004440461		complement(join(27446473..27446764,27447013..27447135,27447443..27447799,27447908..27447965,27448411..27448510,27448892..27448982,27449223..27449339))		0.24	0.67	0.54	2.77	2.19	0.35	0.22	0.52	-1.62	1.47	1.29	0.71	0.12	-1.8	-10.78
LOC101311221	ABC transporter B family member 11-like, transcript variant X2	XM_011468847.1	4635	NW_004440457		join(16579422..16579851,16579949..16580343,16580515..16580569,16580681..16580856,16580944..16581165,16581253..16581491,16581591..16582116,16582213..16582486,16582788..16583683,16583777..16584043,16584151..16584417,16584572..16584865,16585032..16585625)		0.24	0.66	0.28	2.77	1.16	0.84	0.94	0.48	1.12	-1.75	0.32	0.2	0.26	-1.54	-1.2
LOC101311593	1-acyl-sn-glycerol-3-phosphate acyltransferase 2-like, transcript variant X1	XM_011469227.1	2541	NW_004440462		join(25965641..25965878,25967821..25968860,25969087..25969129,25969251..25969324,25969409..25969486,25969577..25969636,25970214..25970288,25970393..25970524,25970711..25970836,25971713..25971805,25971969..25972055,25972177..25972671)		0.22	0.6	0.27	2.77	1.22	0.56	0.54	0.23	-1.03	-2.37	0.47	0.48	0.27	1.02	-1.76
LOC101314255	alpha carbonic anhydrase 7	XM_011461068.1	1385	NW_004440458		join(27999234..27999539,27999826..28000043,28000125..28000334,28000489..28000656,28000739..28000792,28000918..28001346)		2.71	7.51	2.35	2.77	-1.15	4.85	10.81	1.61	2.23	-3.02	2.02	1.27	3.33	-1.59	1.65
LOC101314758	STS14 protein	XM_004300531.2	773	NW_004440461		26425479..26426251		0.36	0.99	0.88	2.77	2.44	1.13	1.13	1.15	-1	1.02	1.89	1.05	0.88	-1.8	-2.16
LOC101291846	uncharacterized LOC101291846	XM_004304008.2	945	NW_004440462		complement(join(29244500..29245064,29245597..29245976))		1.98	5.47	5.01	2.76	2.53	5.4	6.51	5.03	1.2	-1.07	2.25	5.02	3.88	2.23	1.72
LOC101308947	F-box protein CPR30-like, transcript variant X1	XM_011461721.1	1931	NW_004440459		join(958917..960435,961139..961550)		1.4	3.87	1.58	2.76	1.12	3.27	2.16	2.15	-1.52	-1.52	0.76	2.81	1.27	3.7	1.67
LOC101314919	fruit protein pKIWI501-like	XM_004293315.2	948	NW_004440459		join(1041546..1041727,1042077..1042842)		20	55.25	56.69	2.76	2.84	34.16	25.69	30.55	-1.33	-1.12	50.27	96.21	41.7	1.91	-1.21
LOC105352323	pollen-specific leucine-rich repeat extensin-like protein 1	XM_011469100.1	2446	NW_004440462		24007158..24009603		0.54	1.48	1.08	2.75	2	0.49	1.07	0.67	2.16	1.35	0.65	0.66	0.33	1.02	-1.96
LOC101306126	protein BREAST CANCER SUSCEPTIBILITY 1 homolog, transcript variant X3	XM_011462383.1	3445	NW_004440459		join(8640690..8640806,8641144..8641197,8641290..8641360,8641455..8641568,8642011..8642480,8643089..8643202,8643333..8644583,8644704..8644804,8645039..8645225,8645309..8645406,8645491..8645617,8645725..8645890,8646041..8646159,8646437..8646892)		0.58	1.6	1.22	2.74	2.08	1.27	0.9	0.56	-1.41	-2.26	0.66	0.87	0.55	1.32	-1.19
LOC101314406	dehydrin Xero 1-like	XM_004287816.2	964	NW_004440457		complement(join(9004635..9005150,9005261..9005708))		0.79	2.17	2.32	2.74	2.92	0.98	1.42	0.77	1.45	-1.27	1.66	3.09	2.68	1.87	1.62
LOC101295348	protein ASPARTIC PROTEASE IN GUARD CELL 2	XM_004303174.2	2200	NW_004440462		complement(join(16470464..16472030,16472528..16473160))		0.22	0.6	0.43	2.73	1.95	0.46	0.28	0.07	-1.62	-6.78	0.61	0.55	0.37	-1.09	-1.63
LOC101296650	pentatricopeptide repeat-containing protein At4g21880, mitochondrial-like, transcript variant X2	XM_011463310.1	1319	NW_004440459		join(22884675..22884802,22885072..22885620,22886201..22886386,22886671..22886735,22888256..22888363,22888537..22888650,22889716..22889825,22890033..22890091)		0.37	1.01	0.62	2.73	1.67	0.61	0.71	0.79	1.16	1.29	0.81	0.82	1.24	1.02	1.53
LOC105350924	probable methyltransferase PMT3, transcript variant X2	XM_011463971.1	2420	NW_004440460		join(296833..296848,297658..298140,298275..298439,298549..298731,299253..299847,300285..300397,300530..300750,301163..301806)		0.92	2.51	2.46	2.73	2.68	1.25	0.69	1.29	-1.8	1.03	1.6	0.95	2.81	-1.68	1.76
LOC101309053	glucan 1,3-beta-glucosidase A-like	XM_004299566.2	1742	NW_004440461		complement(join(11280208..11280551,11280904..11281256,11281466..11281621,11281938..11282107,11282359..11282709,11282800..11282919,11283002..11283249))		0.4	1.08	0.82	2.72	2.05	0.54	0.89	0.26	1.65	-2.11	0.23	0.39	0.7	1.7	3.06
LOC101296655	histone-lysine N-methyltransferase setd3, transcript variant X2	XM_011464871.1	1527	NW_004440460		join(19240640..19240719,19241094..19241270,19241515..19241814,19241926..19242189,19242432..19243137)		0.45	1.23	0.49	2.72	1.07	0.7	1.14	1.17	1.62	1.66	1.39	0.27	2.14	-5.24	1.53
LOC101299324	glycosylphosphatidylinositol anchor attachment 1 protein, transcript variant X1	XM_004306313.2	2525	NW_004440462		join(37310317..37310623,37310707..37310798,37310902..37311001,37311288..37312146,37312292..37312425,37313205..37314237)		12.68	11.86	3.4	-1.07	-3.72	9.9	4.85	8.18	-2.04	-1.21	9.96	7.14	9.04	-1.4	-1.1
LOC101291728	protein DA1-related 1-like, transcript variant X3	XM_004300537.2	2539	NW_004440461		join(26495366..26495925,26496820..26496966,26497175..26497244,26497473..26497797,26497993..26498113,26498249..26498332,26499043..26499162,26499336..26499548,26499645..26499707,26499812..26499930,26500020..26500078,26500179..26500836)		2.57	6.96	6.48	2.71	2.52	9.29	7.05	9.59	-1.32	1.03	10.54	7.05	10	-1.5	-1.05
LOC101298981	formin-binding protein 4, transcript variant X1	XM_004294853.2	3030	NW_004440459		join(22819550..22819764,22819993..22820088,22820641..22820765,22820916..22821535,22821653..22822950,22823491..22823570,22823675..22823767,22823858..22823931,22824103..22824235,22824408..22824703)		0.96	2.6	1.74	2.71	1.81	5.39	5.23	4.8	-1.03	-1.12	3.82	6.89	7.13	1.8	1.86
LOC101309959	AP2-associated protein kinase 1, transcript variant X1	XM_004306451.2	2510	NW_004440463		complement(join(1005274..1005972,1006055..1006782,1007038..1007131,1007264..1007446,1007545..1007595,1007686..1007851,1008337..1008811,1009157..1009270))		1.83	4.95	2.21	2.71	1.21	2.57	2.48	4.14	-1.04	1.61	5.04	5.67	5.79	1.13	1.15
LOC105350339	protein SRG1-like, transcript variant X1	XM_011462081.1	1798	NW_004440459		complement(join(4367984..4368426,4368497..4368821,4368941..4369188,4369481..4369985,4370366..4370452,4370547..4370736))		0.5	1.36	1.05	2.71	2.1	1.49	1.66	1.07	1.11	-1.39	2.22	1.36	1.89	-1.64	-1.18
LOC101295697	ethylene-responsive transcription factor ERF109-like	XM_004294761.2	1422	NW_004440459		21555199..21556620		0.78	2.11	1.52	2.7	1.95	0.71	1.7	0.31	2.4	-2.26	0.66	1.81	0.29	2.76	-2.29
LOC101299802	uncharacterized LOC101299802, transcript variant X1	XM_011463336.1	895	NW_004440457		join(7792503..7792720,7792849..7792928,7793387..7793457,7793551..7793621,7793707..7793788,7794087..7794459)		1.24	3.36	2.12	2.7	1.71	2.85	1.46	1.83	-1.96	-1.56	1.34	2.73	2.12	2.04	1.59
LOC101308863	GEM-like protein 7	XM_004297669.2	1288	NW_004440460		join(22439482..22440120,22440294..22440942)		0.86	2.33	2.73	2.7	3.17	0.99	0.72	1.61	-1.37	1.63	1.03	1.26	0.95	1.22	-1.09
LOC101292286	pentatricopeptide repeat-containing protein At4g33990, transcript variant X5	XM_011463181.1	3572	NW_004440459		join(21407148..21407189,21407483..21407567,21407988..21411142,21411232..21411521)		0.54	1.47	1.16	2.69	2.12	0.96	1.18	0.58	1.23	-1.65	0.75	0.65	0.61	-1.16	-1.22
LOC101295435	telomere repeat-binding protein 2, transcript variant X1	XM_011469114.1	2307	NW_004440462		complement(join(24284914..24285251,24285594..24285650,24285794..24286087,24286841..24286978,24287269..24288087,24288666..24288721,24288964..24289135,24289549..24289711,24290037..24290306))		1.2	3.24	4.49	2.69	3.73	4.86	2.72	3.28	-1.79	-1.48	4.1	3.88	2.47	-1.06	-1.66
LOC101303807	sucrose transport protein SUC4, transcript variant X2	XM_011466469.1	2164	NW_004440461		complement(join(14800183..14800743,14801090..14801249,14802902..14802945,14803018..14803081,14803604..14804340,14807469..14808066))		2.25	6.03	6.16	2.69	2.74	4.47	5.31	6.52	1.19	1.46	2.71	3.7	10.04	1.37	3.71
LOC105351789	uncharacterized LOC105351789	XM_011467238.1	1057	NW_004440461		join(28132126..28133008,28133321..28133494)		0.79	0.73	0.38	-1.08	-2.05	1.08	0.53	0.98	-2.04	-1.1	0.63	1.03	0.51	1.63	-1.22
LOC101292942	uncharacterized LOC101292942	XM_004289367.2	2018	NW_004440457		join(15926523..15926948,15927328..15927829,15928067..15928268,15929197..15930084)		0.1	0.28	0.27	2.68	2.6	0.53	0.68	0.15	1.27	-3.62	0.07	0.27	0.2	4.07	3.06
LOC101294413	NAC transcription factor 29	XM_004289993.2	1549	NW_004440458		join(7531622..7531998,7532133..7532401,7532766..7533668)		0.13	0.36	0.52	2.68	3.9	0.95	0.96	0.77	1.01	-1.24	0.69	1.66	0.53	2.42	-1.31
LOC101296839	equilibrative nucleotide transporter 3-like, transcript variant X2	XM_011461820.1	1971	NW_004440459		complement(join(1887334..1887649,1887741..1887999,1888078..1888238,1888332..1888504,1888729..1888834,1888945..1889088,1889175..1889330,1889458..1889562,1889685..1889749,1889847..1890332))		1.16	3.12	3.67	2.68	3.16	2.9	4.54	2.64	1.57	-1.1	1.76	3.78	1.1	2.15	-1.59
LOC101302188	uncharacterized LOC101302188	XM_004304598.2	1432	NW_004440462		complement(37340667..37342098)		0.15	0.39	0.33	2.68	2.27	0.19	0.09	0.05	-2.16	-3.8	0.74	0.28	0.09	-2.62	-7.84
LOC101311493	prostatic spermine-binding protein-like, transcript variant X2	XM_011468752.1	1269	NW_004440462		join(17296158..17296688,17297349..17297484,17298759..17298814,17298928..17299473)		0.49	1.32	2.93	2.68	5.96	2.06	1.57	1.76	-1.32	-1.18	1.68	1.6	2.14	-1.05	1.28
LOC101311938	uncharacterized LOC101311938, transcript variant X2	XM_011461288.1	1681	NW_004440458		complement(join(32778509..32779077,32779163..32779296,32779397..32779496,32779624..32779701,32779791..32780430,32780531..32780690))		0.5	1.33	1.09	2.68	2.19	0.84	2.29	0.27	2.73	-3.17	0.4	0.08	0.4	-4.91	1.02
LOC105349694	pentatricopeptide repeat-containing protein At1g62260, mitochondrial, transcript variant X3	XM_011460058.1	2946	NW_004440458		join(12067794..12070296,12070395..12070545,12071000..12071291)		0.14	0.38	0.16	2.68	1.14	0.27	0.19	0.76	-1.44	2.76	0.18	0.14	0.37	-1.31	2.04
LOC105351822	uncharacterized LOC105351822	XM_011467345.1	648	NW_004440461		complement(3264012..3264659)		0.32	0.86	0.31	2.68	-1.03	1.24	0.86	0.69	-1.44	-1.81	1.44	0.63	0.63	-2.29	-2.29
LOC105352971	pentatricopeptide repeat-containing protein At4g19440, chloroplastic-like, transcript variant X2	XM_011471231.1	1325	NW_004440463		complement(join(13343389..13343931,13344216..13344274,13351729..13352451))		0.16	0.42	0.2	2.68	1.3	0.51	0.33	0.22	-1.54	-2.26	0.2	0.41	0.51	2.04	2.55
LOC101313684	probable lysine-specific demethylase JMJ14, transcript variant X4	XM_011462132.1	3601	NW_004440459		join(5024846..5025117,5025230..5025274,5025895..5025933,5026111..5026188,5026287..5026769,5026872..5027096,5027232..5027393,5027539..5027904,5028022..5028958,5029065..5029168,5029300..5029497,5029587..5030278)		0.39	1.03	0.9	2.67	2.34	0.63	1.05	0.99	1.66	1.56	0.7	0.75	0.41	1.07	-1.69
LOC101297530	metalloendoproteinase 1-like	XM_004297630.2	2223	NW_004440460		complement(22064055..22066277)		2.22	5.91	3.23	2.66	1.46	4.14	5.62	2.94	1.36	-1.41	2.22	2.38	3.73	1.07	1.68
LOC101299412	uncharacterized LOC101299412, transcript variant X2	XM_004306499.2	1818	NW_004440463		complement(join(1773890..1774376,1774512..1774592,1775213..1775293,1775403..1775475,1776263..1776324,1776689..1776770,1776965..1777082,1777852..1777954,1778057..1778126,1778218..1778345,1779599..1779725,1779814..1779902,1780101..1780417))		4.09	10.87	6.29	2.66	1.54	11.2	7.48	10.21	-1.5	-1.1	5.57	6.49	8.74	1.17	1.57
LOC101307845	urease accessory protein F, transcript variant X2	XM_011459936.1	1271	NW_004440458		complement(join(10276237..10277289,10277605..10277822))		0.76	2.03	2.29	2.66	2.99	0.79	0.88	1.75	1.11	2.21	1.47	1.6	1.07	1.09	-1.37
LOC101293317	uncharacterized LOC101293317, transcript variant X2	XM_011468390.1	1844	NW_004440462		complement(join(11058378..11058913,11059046..11059231,11059823..11060433,11060537..11060804,11060896..11061138))		0.41	1.1	0.55	2.65	1.33	0.87	0.88	2.01	1	2.3	0.29	0.22	0.81	-1.31	2.81
LOC101309271	protein TOPLESS, transcript variant X2	XM_011468743.1	4031	NW_004440462		join(17228314..17228514,17228915..17229060,17229164..17229343,17229460..17229573,17229657..17229815,17230263..17230440,17230539..17230665,17230751..17230860,17230949..17231114,17231234..17231343,17231462..17231531,17231636..17231709,17231806..17231901,17231984..17232079,17232166..17232293,17232392..17232626,17232707..17232868,17232946..17233047,17233234..17233380,17233626..17233736,17233829..1723…		2.34	6.22	7.04	2.65	3	3.5	2.71	3.46	-1.29	-1.01	1.98	1.11	3.3	-1.79	1.67
LOC101314659	alpha-glucan water dikinase 1, chloroplastic, transcript variant X5	XM_011465743.1	4423	NW_004440461		join(3473928..3474203,3474294..3474335,3474474..3474580,3474684..3474762,3474866..3474957,3475054..3475207,3475795..3476190,3476294..3476404,3476561..3476656,3476762..3476902,3477005..3477093,3477415..3477549,3477766..3477928,3478022..3478111,3478191..3478376,3478739..3478801,3478876..3478938,3479055..3479114,3479208..3479360,3479532..3479615,3479867..3480043,3480171..3480277,3480467..3480680,348…		3.53	9.38	5.14	2.65	1.46	6.58	9.73	6.75	1.48	1.03	4.76	6.71	6.85	1.41	1.44
LOC101290949	probable RNA-binding protein EIF1AD, transcript variant X2	XM_011464120.1	995	NW_004440460		complement(join(4946175..4946539,4947084..4947210,4947305..4947380,4948327..4948456,4948717..4949013))		0.56	1.47	0.54	2.64	-1.03	1.08	0.62	0.9	-1.73	-1.21	1.34	0.41	0.55	-3.27	-2.45
LOC101297813	tropinone reductase homolog At1g07440-like, transcript variant X5	XM_004294618.2	1167	NW_004440459		join(19060653..19060798,19067427..19067558,19067652..19067862,19068117..19068339,19068417..19068523,19068616..19068963)		0.48	1.26	0.99	2.64	2.07	0.75	0.91	0.64	1.21	-1.18	0.23	0.12	0.58	-1.96	2.55
LOC101301438	cysteine-rich receptor-like protein kinase 3, transcript variant X7	XM_011470973.1	2374	NW_004440457		complement(join(21165005..21165623,21166220..21167342,21167813..21168283,21168364..21168524))		0.23	0.62	0.46	2.64	1.95	0.34	0.6	0.75	1.77	2.21	0.56	0.29	0.57	-1.96	1.02
LOC101306368	uncharacterized LOC101306368, transcript variant X1	XM_011468011.1	2269	NW_004440457		join(1266265..1266414,1266646..1268416,1268533..1268615,1268837..1269101)		0.83	2.19	2.15	2.64	2.6	1.6	0.99	1.57	-1.62	-1.02	1.53	1.37	1.98	-1.11	1.3
LOC105349282	TMV resistance protein N-like, transcript variant X1	XM_011463913.1	4494	NW_004440457		complement(join(8429258..8430822,8430902..8431690,8431793..8432068,8432169..8433264,8433688..8434455))		0.37	0.98	1.04	2.64	2.8	1.26	1.23	0.36	-1.02	-3.45	0.86	0.78	0.94	-1.1	1.09
LOC105349552	probable pinoresinol-lariciresinol reductase 3	XM_011459436.1	1382	NW_004440458		complement(join(1392988..1393489,1394241..1394444,1394521..1394758,1394950..1395084,1395175..1395477))		0.4	1.06	0.69	2.64	1.71	0.73	0.9	0.43	1.23	-1.7	0.29	0.2	0.2	-1.47	-1.47
LOC105352777	uncharacterized LOC105352777, transcript variant X1	XM_011470433.1	2007	NW_004440463		complement(join(142755..143023,144375..144535,144634..146210))		0.55	1.46	0.47	2.64	-1.17	1.57	1.24	1.18	-1.27	-1.33	1.39	1.08	1.42	-1.29	1.02
LOC101292055	serine carboxypeptidase-like 2, transcript variant X2	XM_004288218.2	2050	NW_004440457		complement(join(14553562..14553758,14553854..14553899,14553972..14554085,14554186..14554298,14554466..14554537,14554625..14554813,14554898..14554984,14555092..14555193,14555323..14555360,14555458..14555560,14555721..14555837,14555941..14556017,14556270..14556415,14556543..14556853,14556980..14557317))		0.61	1.6	1.06	2.63	1.73	0.72	1.36	2.46	1.89	3.42	0.84	0.93	1.52	1.1	1.81
LOC101313143	activator of basal transcription 1, transcript variant X4	XM_011470023.1	1369	NW_004440462		join(37785639..37785953,37786783..37786813,37787291..37787516,37787589..37787656,37787746..37787835,37787922..37788052,37788268..37788417,37788491..37788848)		2.64	1.02	0.94	-2.59	-2.81	1.57	0.77	0.54	-2.04	-2.89	0.78	1.58	0.69	2.04	-1.12
LOC101299962	uncharacterized protein At4g06598, transcript variant X2	XM_011466521.1	1792	NW_004440461		complement(join(15959090..15959758,15961467..15961593,15961715..15961790,15963016..15963754,15964152..15964239,15964356..15964448))		0.5	1.32	0.3	2.63	-1.67	1.76	1.77	1.08	1	-1.64	1.26	4.54	1.74	3.59	1.38
LOC105351497	uncharacterized LOC105351497	XM_011465915.1	1904	NW_004440461		complement(6420502..6422405)		0.47	1.25	1.17	2.63	2.47	1.27	1.57	1.01	1.23	-1.25	0.49	0.36	0.57	-1.38	1.17
LOC101291618	petal death protein, transcript variant X2	XM_011464296.1	1855	NW_004440460		complement(join(8086441..8086803,8086903..8086939,8087373..8087581,8087909..8088059,8088990..8089112,8089613..8089894,8090604..8090815,8091990..8092467))		0.86	2.26	4.49	2.62	5.21	0.76	1.71	1.92	2.25	2.53	2.87	1.97	0.51	-1.46	-5.6
LOC101305400	E3 ubiquitin-protein ligase RING1-like, transcript variant X2	XM_004306434.2	1171	NW_004440463		complement(join(832363..832875,834244..834901))		1.66	4.35	4.91	2.62	2.96	2.98	3.82	5.07	1.28	1.7	2.16	3.36	2.9	1.55	1.34
LOC101312321	tropinone reductase homolog At1g07440-like	XM_004293306.2	1232	NW_004440459		join(997192..997419,997513..997723,998391..998613,998705..998811,998904..999366)		2.31	6.06	5.33	2.62	2.31	3.11	5.95	3.74	1.91	1.2	1.19	1.32	3.75	1.11	3.15
LOC101292601	uncharacterized LOC101292601, transcript variant X2	XM_011465942.1	2232	NW_004440461		join(6953155..6953371,6953450..6953612,6953701..6953794,6953900..6954102,6954722..6954832,6955436..6955506,6955829..6957201)		0.31	0.81	0.12	2.61	-2.56	0.57	0.75	0.8	1.31	1.4	0.89	0.3	0.97	-2.95	1.09
LOC101293357	golgin subfamily A member 6-like protein 22, transcript variant X1	XM_011471950.1	3290	NW_004440463		join(21586815..21587148,21587278..21587392,21587694..21587911,21588013..21588114,21588367..21589543,21589638..21590503,21590737..21591214)		0.11	0.28	0.35	2.61	3.31	1.92	1.23	0.77	-1.56	-2.5	1.25	1.07	0.41	-1.17	-3.04
LOC101295341	uncharacterized LOC101295341, transcript variant X1	XM_011465625.1	1621	NW_004440461		join(1949762..1951050,1957349..1957680)		2.44	6.38	7.85	2.61	3.22	3.48	4.64	4.03	1.33	1.16	7.56	5.52	6.54	-1.37	-1.16
LOC101297581	uncharacterized LOC101297581	XM_004287997.2	1789	NW_004440457		join(11045856..11046168,11046249..11046991,11047083..11047307,11047402..11047909)		0.19	0.51	0.64	2.61	3.31	0.19	1.35	0.08	7.21	-2.26	0.07	0.61	0.15	8.14	2.04
LOC101297623	uncharacterized membrane protein At1g06890-like, transcript variant X3	XM_011463120.1	1741	NW_004440459		join(20662697..20662904,20663027..20663086,20663224..20663400,20664017..20664201,20664361..20664428,20664632..20664764,20664897..20665058,20665225..20665497,20665688..20666162)		0.4	1.04	0.86	2.61	2.14	0.85	0.68	0.51	-1.25	-1.66	0.76	1.01	0.47	1.32	-1.63
LOC101299411	ATP-dependent DNA helicase Q-like 3, transcript variant X2	XM_011462548.1	2111	NW_004440457		complement(join(6897549..6898164,6898387..6898493,6898664..6898785,6898888..6898982,6899309..6899442,6899531..6899596,6899665..6899757,6899841..6899990,6900102..6900105,6900257..6900353,6900543..6900695,6900883..6900971,6901152..6901235,6901419..6901453,6901570..6901710,6901878..6901961,6902194..6902234))		0.16	0.43	0.42	2.61	2.53	0.16	0.29	0.28	1.85	1.77	1.14	0.19	0.13	-5.89	-8.82
LOC101299971	probable esterase PIR7A	XM_004301805.2	1210	NW_004440461		complement(join(26086353..26086784,26086883..26087017,26087754..26088396))		0.57	1.5	1.68	2.61	2.92	1.17	4.72	0.74	4.05	-1.58	0.55	1.34	0.67	2.44	1.22
LOC101303768	aquaporin TIP4-1	XM_004291138.2	1077	NW_004440458		complement(join(21836479..21837025,21837396..21837634,21837720..21838010))		0.64	1.69	1.32	2.61	2.05	1.43	1.04	0.69	-1.38	-2.08	0.87	1.51	0.76	1.75	-1.14
LOC101304006	E2F transcription factor-like E2FE, transcript variant X1	XM_011466231.1	1553	NW_004440461		complement(join(10688437..10688758,10689398..10689788,10689898..10689962,10690058..10690130,10690232..10690299,10690475..10690583,10691135..10691200,10691309..10691386,10691470..10691522,10691601..10691668,10691746..10692005))		0.22	0.58	0.52	2.61	2.34	0.05	0.44	0.05	8.8	1	0.09	0.09	0.09	1.02	1.02
LOC101305930	cysteine-rich repeat secretory protein 3, transcript variant X2	XM_011464104.1	1591	NW_004440460		complement(join(4688196..4688408,4688552..4688607,4688771..4688878,4689074..4690287))		1.18	3.07	1.87	2.61	1.59	4.48	2.38	3.36	-1.88	-1.33	2.34	8.86	2.56	3.78	1.09
LOC101307505	pentatricopeptide repeat-containing protein At1g71490, transcript variant X1	XM_004301443.2	2709	NW_004440461		join(15871549..15871733,15871832..15871906,15872340..15874746,15875000..15875041)		0.46	1.01	1.15	2.18	2.49	1.74	0.85	1.21	-2.05	-1.44	0.34	0.95	0.45	2.76	1.31
LOC101313881	probable serine/threonine-protein kinase At5g41260, transcript variant X2	XM_004295671.2	1918	NW_004440459		join(12067210..12067520,12067611..12067819,12067916..12068051,12068208..12068341,12068462..12068564,12070243..12070328,12070510..12070698,12070859..12071020,12071184..12071297,12071608..12072081)		0.18	0.47	0.11	2.61	-1.71	0.35	0.94	0.54	2.68	1.55	0.35	0.49	0.42	1.43	1.22
LOC101292581	E3 ubiquitin-protein ligase SINAT2, transcript variant X1	XM_011463351.1	1911	NW_004440459		join(23435390..23435822,23436371..23436978,23437582..23437968,23438582..23439064)		1.42	3.69	3.86	2.6	2.72	3.09	3.45	1.87	1.11	-1.66	0.98	1.49	4.05	1.53	4.15
LOC101292951	F-box/LRR-repeat protein At3g48880-like, transcript variant X12	XM_011472090.1	533	NW_004440463		join(22642228..22642353,22642465..22642535,22642707..22642822,22643326..22643391,22643499..22643567,22643757..22643784,22645302..22645358)		0.05	0.13	0.38	2.6	7.6	0.38	0.05	0.05	-7.6	-7.6	0.05	0.51	0.05	10.2	1
LOC101295543	putative RNA methyltransferase At5g10620, transcript variant X2	XM_011468909.1	539	NW_004440462		complement(join(20691732..20691797,20691886..20691963,20692327..20692393,20692578..20692720,20692822..20692853,20692946..20693037,20693257..20693317))		0.05	0.13	0.05	2.6	1	0.12	0.05	0.05	-2.4	-2.4	0.74	0.25	0.05	-2.95	-14.8
LOC101297428	transcription factor HY5-like, transcript variant X6	XM_011464562.1	1047	NW_004440460		complement(join(14859686..14859978,14860075..14860231,14860840..14861026,14861220..14861629))		0.05	0.13	0.19	2.6	3.8	0.13	0.18	0.43	1.39	3.32	0.13	1.04	0.13	8.14	1.02
LOC101297428	transcription factor HY5-like, transcript variant X2	XM_011464559.1	1111	NW_004440460		complement(join(14859686..14859978,14860075..14860231,14860840..14861089,14861220..14861630))		0.05	0.13	0.06	2.6	1.2	0.06	0.28	0.13	4.62	2.21	0.05	1.34	0.24	26.8	4.8
LOC101297610	probable WRKY transcription factor 40, transcript variant X2	XM_011461310.1	1629	NW_004440458		join(33093532..33093944,33094040..33094375,33094495..33095374)		0.05	0.13	0.05	2.6	1	0.05	0.65	0.05	13	1	0.05	0.67	0.05	13.4	1
LOC101302355	uncharacterized LOC101302355, transcript variant X2	XM_011465646.1	2818	NW_004440461		join(2244148..2244730,2245416..2245602,2245711..2245875,2245960..2246130,2246520..2246654,2246811..2246966,2247149..2247325,2247435..2247471,2247584..2248090,2248177..2248345,2248805..2248909,2249546..2249649,2250201..2250522)		3.4	8.85	8.96	2.6	2.63	8.51	4.41	2.79	-1.93	-3.05	7.61	5.34	5.83	-1.42	-1.3
LOC101305483	psbP domain-containing protein 1, chloroplastic, transcript variant X1	XM_004302245.2	1099	NW_004440462		join(3682710..3682898,3683001..3683072,3683191..3683256,3683356..3683790,3683876..3684212)		0.05	0.13	0.06	2.6	1.2	0.12	0.17	0.54	1.39	4.42	0.05	0.05	0.37	1	7.4
LOC105352727	uncharacterized LOC105352727	XM_011470344.1	546	NW_004440462		join(<30496881..30496961,30497246..30497710)		0.05	0.13	0.25	2.6	5	0.12	0.05	0.27	-2.4	2.21	0.05	0.5	0.05	10	1
LOC105352756	major pollen allergen Ole e 10-like	XM_011470395.1	543	NW_004440462		35739909..35740451		0.05	0.13	0.05	2.6	1	0.05	0.05	0.55	1	11	0.05	0.25	0.25	5	5
LOC101295334	ubiquitin receptor RAD23d-like, transcript variant X1	XM_011465816.1	1578	NW_004440461		join(4504740..4504923,4505359..4505520,4505686..4505739,4506482..4506552,4506672..4506719,4506862..4506909,4507047..4507218,4507416..4507562,4507664..4507795,4507884..4507993,4508077..4508155,4508503..4508873)		1.98	5.13	1.63	2.59	-1.21	4.04	2.6	3.01	-1.56	-1.34	3.8	3.86	1.89	1.02	-2
LOC101297066	uncharacterized LOC101297066, transcript variant X2	XM_011467861.1	955	NW_004440462		complement(join(3289569..3289944,3290034..3290187,3291586..3291741,3292060..3292167,3292295..3292455))		1.02	2.63	3.05	2.59	2.99	1.06	0.91	2.49	-1.16	2.36	0.84	1.99	0.71	2.38	-1.18
LOC101300754	2-alkenal reductase (NADP(+)-dependent)-like, transcript variant X3	XM_004287120.2	1515	NW_004440457		complement(join(1146590..1147235,1147344..1147426,1147567..1147733,1148118..1148298,1148378..1148815))		25.99	67.2	33.33	2.59	1.28	49.97	135.21	19.7	2.71	-2.54	22.58	29.61	33.8	1.31	1.5
LOC101301836	sphinganine C(4)-monooxygenase 1-like, transcript variant X2	XM_011460149.1	1386	NW_004440458		join(13450204..13450282,13450397..13450736,13453348..13454314)		0.35	0.91	0.68	2.59	1.95	0.19	0.67	1.07	3.47	5.53	0.19	1.37	0.39	7.13	2.04
LOC101312947	uncharacterized protein At2g34160	XM_004304708.2	928	NW_004440462		join(670454..670747,671303..671351,671582..671644,671733..671797,671882..672338)		0.52	1.35	0.95	2.59	1.81	0.65	1.07	0.8	1.64	1.23	0.29	0.58	1.02	2.04	3.57
LOC101293694	uncharacterized LOC101293694, transcript variant X1	XM_004302205.2	2185	NW_004440462		join(3185273..3185548,3185648..3185717,3185971..3186023,3186150..3186649,3186763..3186923,3187020..3187214,3187341..3187503,3187622..3188388)		2.19	5.66	8.15	2.58	3.72	8.79	10.81	9.92	1.23	1.13	4.45	7.88	3.79	1.77	-1.17
LOC101301949	protein FRIGIDA-ESSENTIAL 1, transcript variant X2	XM_011462273.1	2644	NW_004440459		complement(join(6849986..6850313,6850427..6851580,6851667..6851954,6852037..6852257,6852456..6852795,6853263..6853575))		1.08	2.77	3.17	2.58	2.95	2.52	2.54	2.02	1.01	-1.24	1.21	1.18	2.21	-1.02	1.83
LOC101307483	ABC transporter B family member 4-like	XM_004297020.2	4482	NW_004440460		complement(join(15037607..15038341,15038583..15038876,15038980..15039243,15039388..15039654,15039783..15040675,15040876..15041149,15041343..15041868,15041981..15042219,15042307..15042528,15042623..15042798,15042885..15042939,15043026..15043483,15044017..15044095))		3.08	7.96	6.31	2.58	2.05	6.97	13.17	3.55	1.89	-1.97	2.44	2.69	3.61	1.1	1.48
LOC101290769	expansin-A6	XM_004300379.2	1301	NW_004440461		complement(join(24450813..24451549,24452903..24453221,24453303..24453547))		6.78	17.39	25.6	2.57	3.78	17.76	10.79	23.29	-1.65	1.31	54.23	138.13	70.69	2.55	1.3
LOC101292322	dirigent protein 17-like, transcript variant X3	XM_004302771.2	1253	NW_004440462		complement(join(9899446..9900403,9901244..9901538))		0.5	1.28	0.7	2.57	1.41	0.91	1.19	1.42	1.31	1.56	0.21	0.97	0.54	4.58	2.55
LOC101293328	UBP1-associated protein 2A, transcript variant X2	XM_011467805.1	1683	NW_004440462		join(2514361..2515743,2517023..2517322)		1.11	2.86	2.09	2.57	1.88	3.03	1.77	1.68	-1.71	-1.81	2.77	3.14	7.18	1.13	2.59
LOC101293357	golgin subfamily A member 6-like protein 22, transcript variant X2	XM_011471951.1	3275	NW_004440463		join(21586815..21587148,21587278..21587392,21587709..21587911,21588013..21588114,21588367..21589543,21589638..21590503,21590737..21591214)		0.19	0.49	0.31	2.57	1.62	0.94	0.59	1.13	-1.6	1.2	0.45	0.91	0.46	2.04	1.02
LOC101297371	serine/threonine-protein kinase At5g01020-like	XM_004287592.2	1893	NW_004440457		join(6837478..6838159,6838252..6838387,6838479..6838615,6838707..6838830,6838931..6839744)		0.66	1.7	1.25	2.57	1.9	0.96	2.56	1.18	2.67	1.23	2.39	1.72	1.51	-1.39	-1.59
LOC101302650	common plant regulatory factor 1-like, transcript variant X3	XM_011465654.1	1326	NW_004440461		join(2252582..2252752,2253002..2253094,2253223..2253274,2253366..2253417,2253540..2253712,2254113..2254316,2254571..2254821,2254911..2255240)		0.47	1.21	0.41	2.57	-1.15	0.81	0.52	0.56	-1.57	-1.45	0.4	0.61	0.41	1.53	1.02
LOC101308585	protein SMG7-like, transcript variant X1	XM_011466623.1	824	NW_004440461		complement(join(17598825..17599412,17599496..17599565,17599700..17599865))		0.76	1.95	1.31	2.57	1.73	2.2	1.28	1.08	-1.72	-2.04	1.13	1.97	1.15	1.75	1.02
LOC101298961	granule-bound starch synthase 1, chloroplastic/amyloplastic, transcript variant X3	XM_004309473.2	2246	NW_004443397		join(380593..380690,381053..381413,381502..381582,381690..381788,381887..381976,382147..382210,382292..382392,382481..382590,382690..382933,383012..383188,383271..383462,383550..383636,383742..383870,383988..384400)		1.58	4.04	1.72	2.56	1.09	1.73	1.55	6.22	-1.12	3.58	3.38	3.26	4.17	-1.04	1.24
LOC101304451	ent-copalyl diphosphate synthase, chloroplastic-like	XM_011460270.1	3295	NW_004440458		join(15850596..15851523,15851628..15851699,15851832..15851902,15851993..15852311,15852433..15852616,15852724..15852938,15853034..15853154,15853432..15853544,15853620..15853846,15853962..15854077,15854299..15854397,15854501..15854746,15854891..15855017,15855132..15855329,15855416..15855674)		0.23	0.59	0.39	2.56	1.68	0.14	0.43	0.05	3.04	-3.17	0.28	0.41	0.04	1.45	-6.86
LOC101301887	uncharacterized LOC101301887, transcript variant X2	XM_011468924.1	3249	NW_004440462		join(20918240..20918751,20918977..20919061,20919147..20919183,20919300..20919436,20919547..20919617,20919700..20919781,20919869..20919996,20920127..20920297,20920373..20920660,20920860..20920907,20920998..20921038,20921137..20921227,20921308..20921512,20921609..20921740,20922066..20922824,20923074..20923535)		0.32	0.82	0.48	2.55	1.49	0.33	0.27	0.55	-1.24	1.66	0.53	0.42	0.92	-1.28	1.73
LOC101308953	cyanate hydratase, transcript variant X2	XM_011463992.1	1048	NW_004440460		complement(join(600607..601000,601142..601196,601610..601718,602622..602693,603215..603632))		0.86	2.2	2.84	2.55	3.3	0.58	1.13	4.39	1.95	7.62	5.72	4.53	0.91	-1.26	-6.3
LOC101312149	sarcolemmal membrane-associated protein, transcript variant X2	XM_011465112.1	1868	NW_004440460		join(22271261..22271616,22271695..22271739,22271831..22271923,22272060..22272170,22272403..22272577,22272693..22272749,22273107..22273243,22273351..22273410,22273497..22273574,22273918..22273991,22274179..22274255,22274568..22274647,22274765..22274827,22274975..22275436)		0.48	1.23	0.94	2.55	1.95	0.65	0.6	0.4	-1.08	-1.63	0.78	1.52	0.95	1.94	1.21
LOC101315427	probable receptor-like protein kinase At5g15080, transcript variant X2	XM_011464799.1	2191	NW_004440460		complement(join(18279974..18280798,18281109..18281232,18281309..18281445,18281543..18281678,18281777..18282111,18283373..18284006))		0.82	2.1	1.45	2.55	1.76	3.1	2.55	3.19	-1.21	1.03	2.49	1.55	2.23	-1.61	-1.12
LOC101306145	choline monooxygenase, chloroplastic, transcript variant X2	XM_004301371.2	1538	NW_004440461		join(14199478..14199905,14199994..14200039,14200127..14200262,14200602..14200676,14200779..14200979,14201077..14201172,14201278..14201399,14201494..14201587,14201912..14201962,14202081..14202369)		1.04	2.63	2.46	2.54	2.37	4.02	2.59	3.48	-1.55	-1.16	1.21	2.03	2.03	1.67	1.68
LOC101315068	glutathione S-transferase F9-like	XM_004303845.2	1820	NW_004440462		complement(join(27226011..27226726,27227130..27227178,27227272..27228326))		12.86	32.65	17.41	2.54	1.35	29.82	57.04	15.1	1.91	-1.98	9.95	12.81	13.29	1.29	1.34
LOC105352140	F-box/kelch-repeat protein At1g80440-like	XM_011468411.1	1430	NW_004440462		complement(11492190..11493619)		1.75	4.44	2.41	2.54	1.38	1.08	2.35	1.14	2.17	1.06	1.12	0.85	1.04	-1.31	-1.07
LOC101291170	probable glycosyltransferase At3g07620, transcript variant X1	XM_011460827.1	2649	NW_004440457		join(4804444..4804686,4805115..4806121,4806218..4806348,4806483..4806831,4807141..4808059)		0.66	1.66	1.53	2.53	2.34	1.88	1.78	3.36	-1.05	1.79	1.76	2.61	2.51	1.48	1.43
LOC101295913	uncharacterized LOC101295913, transcript variant X1	XM_004299444.2	4260	NW_004440461		complement(join(9708038..9708723,9709424..9709567,9710311..9710589,9710672..9710779,9711051..9711330,9711871..9713227,9713619..9714827,9714989..9715033,9715443..9715594))		5.66	14.29	10.92	2.53	1.93	19.03	14.82	13.35	-1.28	-1.43	14.19	14.83	13.07	1.04	-1.09
LOC101297729	protein FAM133-like, transcript variant X2	XM_004298965.2	1462	NW_004440461		join(3736810..3736969,3737330..3737399,3737744..3738975)		3.94	9.98	5.6	2.53	1.42	1.98	2	1.22	1.01	-1.62	4.1	4.36	3.9	1.06	-1.05
LOC101302753	probable receptor-like protein kinase At5g47070, transcript variant X1	XM_004300252.2	2458	NW_004440461		complement(join(22542194..22543155,22543367..22543489,22544379..22544639,22545975..22547086))		1.64	4.15	3.41	2.53	2.08	3.12	4.35	2.54	1.4	-1.23	1.95	2.54	1.27	1.3	-1.53
LOC101300064	armadillo repeat-containing protein 7-like	XM_004301562.2	706	NW_004440461		complement(join(18994017..18994268,18994896..18995349))		0.59	1.09	0.58	1.84	-1.03	1.81	0.88	0.84	-2.05	-2.15	0.57	0.38	1.35	-1.47	2.38
LOC101307600	uncharacterized LOC101307600, transcript variant X2	XM_011467818.1	2064	NW_004440462		complement(join(2741759..2742090,2742217..2742286,2742886..2743289,2743732..2744600,2745455..2745843))		2.39	6.02	3.08	2.52	1.29	5.76	4.94	3.81	-1.17	-1.51	6.26	1.97	10.2	-3.18	1.63
LOC101313241	protein YLS9-like	XM_004306138.2	1244	NW_004440462		32746825..32748068		5.92	14.93	12.35	2.52	2.09	11.88	13.04	9.91	1.1	-1.2	13.59	8.28	15.62	-1.64	1.15
LOC101292249	probable mitochondrial chaperone BCS1-B	XM_004287823.2	2026	NW_004440457		complement(join(9117517..9118172,9118917..9120286))		0.21	0.52	0.7	2.51	3.41	0.53	0.49	0.73	-1.08	1.38	0.53	0.6	0.54	1.15	1.02
LOC101292268	protein CHROMATIN REMODELING 8, transcript variant X2	XM_011459716.1	4337	NW_004440458		complement(join(6365139..6366085,6366248..6366715,6366966..6367575,6367853..6368711,6369013..6369418,6369603..6370121,6370266..6370356,6370456..6370892))		0.54	1.37	1.81	2.51	3.33	1.15	2.65	1.64	2.31	1.43	2.36	2.22	3.16	-1.07	1.34
LOC101292625	EPIDERMAL PATTERNING FACTOR-like protein 8	XM_004287257.2	852	NW_004440457		complement(join(3078212..3078726,3078843..3079179))		0.49	1.23	1.75	2.51	3.57	0.55	0.73	1.39	1.32	2.53	0.94	3.66	1.43	3.9	1.53
LOC101293025	protein EMSY-LIKE 1, transcript variant X1	XM_011469750.1	2183	NW_004440462		complement(join(33752179..33752572,33752915..33752978,33753061..33753129,33753214..33753456,33754029..33754097,33754942..33755169,33755361..33755481,33755583..33755692,33755774..33755976,33757193..33757874))		0.06	0.16	0.19	2.51	2.92	0.25	0.2	0.54	-1.24	2.21	0.18	0.25	0.05	1.36	-3.6
LOC101293308	cytochrome P450 71A22-like	XM_011467373.1	1160	NW_004440461		6068552..>6069711		0.24	0.6	0.29	2.51	1.22	0.41	0.59	0.77	1.45	1.89	0.34	0.82	0.23	2.38	-1.47
LOC101293816	BURP domain-containing protein 3-like	XM_004306715.2	1314	NW_004440463		join(4812494..4812683,4812771..4812906,4813147..4814134)		1.59	3.99	2.63	2.51	1.66	3.37	2.55	4.18	-1.32	1.24	2.13	3.61	5.58	1.7	2.62
LOC101294781	omega-hydroxypalmitate O-feruloyl transferase-like, transcript variant X1	XM_004304487.2	1599	NW_004440462		join(36379407..36379500,36379644..36380111,36380198..36381234)		0.09	0.22	0.21	2.51	2.44	0.42	0.39	0.46	-1.08	1.11	0.17	0.17	0.51	1.02	3.06
LOC101295521	uncharacterized LOC101295521, transcript variant X1	XM_011466034.1	1464	NW_004440461		join(7932982..7933454,7933854..7934118,7934215..7934434,7934530..7934611,7934709..7935132)		0.09	0.24	0.05	2.51	-2.05	0.14	0.04	0.05	-3.24	-2.8	0.09	0.56	0.19	6.11	2.04
LOC101296758	protein Jade-1-like, transcript variant X1	XM_004295628.2	1336	NW_004440459		join(11072421..11073601,11073715..11073869)		0.52	1.31	1.32	2.51	2.53	0.6	0.79	0.56	1.31	-1.09	0.7	0.51	1.02	-1.38	1.46
LOC101297978	fatty acid amide hydrolase-like, transcript variant X2	XM_011472721.1	2419	NW_004443427		join(145277..145472,145671..145808,146263..146372,147150..147210,147497..147684,147894..148023,148364..148441,148600..148747,148971..149083,149283..149358,149455..149668,149961..150032,150168..150248,150396..150499,150594..150686,151025..151093,151310..151374,151476..151537,151615..151710,151918..152242)		0.11	0.29	0.14	2.51	1.22	0.25	0.51	0.18	2.06	-1.36	0.17	0.17	0.34	1.02	2.04
LOC101298025	ethylene-responsive transcription factor ERF118-like, transcript variant X1	XM_011467098.1	2229	NW_004440461		complement(join(25633350..25634980,25635164..25635355,25635545..25635950))		0.44	1.1	0.15	2.51	-2.87	0.84	0.78	1.33	-1.08	1.58	0.78	0.85	1.04	1.1	1.33
LOC101300344	uncharacterized LOC101300344	XM_004298810.2	985	NW_004440461		join(2154680..2154740,2154903..2155111,2155245..2155377,2155470..2156051)		0.42	1.06	0.62	2.51	1.46	0.68	1.51	1.36	2.22	1.99	2.43	1.24	2.21	-1.96	-1.1
LOC101300599	uncharacterized LOC101300599	XM_004292797.2	1132	NW_004440458		join(21661137..21661203,21661393..21662457)		0.12	0.31	0.06	2.51	-2.05	0.18	0.11	0.66	-1.62	3.68	0.24	0.12	0.36	-1.96	1.53
LOC101300891	uncharacterized LOC101300891, transcript variant X1	XM_004294860.2	1493	NW_004440459		join(22780075..22780262,22780574..22780845,22780965..22781127,22781374..22781466,22782114..22782201,22782484..22783172)		0.37	0.94	0.36	2.51	-1.03	0.58	0.83	0.5	1.42	-1.18	0.36	0.36	0.45	1.02	1.28
LOC101300912	probable aquaporin TIP2-2	XM_004299379.2	1666	NW_004440461		complement(join(8987011..8987548,8987654..8987901,8988208..8989087))		1.25	3.14	1.46	2.51	1.17	0.97	0.67	1.78	-1.44	1.84	2.96	3.25	1.3	1.1	-2.27
LOC101313857	pentatricopeptide repeat-containing protein At5g09450, mitochondrial, transcript variant X1	XM_004290375.2	2103	NW_004440458		join(12671695..12672557,12672668..12672896,12674075..12675085)		0.23	0.4	0.32	1.72	1.39	0.61	0.3	2.33	-2.05	3.84	1.2	0.71	1.16	-1.7	-1.03
LOC101297804	protein NRT1/ PTR FAMILY 4.2-like, transcript variant X2	XM_011459843.1	1970	NW_004440458		complement(join(8798888..8798929,8799162..8799188,8799361..8800071,8800373..8800485,8800575..8800979,8801061..8801278,8801579..8802032))		0.46	0.78	0.34	1.7	-1.33	0.65	0.32	1.51	-2.05	2.33	0.88	0.89	0.34	1.02	-2.55
LOC101301728	BON1-associated protein 2, transcript variant X2	XM_011470664.1	1651	NW_004440463		complement(join(4180342..4181029,4181063..4182025))		0.17	0.42	1.84	2.51	10.97	0.61	0.38	0.9	-1.62	1.47	1.77	1.07	0.41	-1.66	-4.31
LOC101301780	LAG1 longevity assurance homolog 3-like, transcript variant X5	XM_011465968.1	1660	NW_004440461		complement(join(7192672..7192990,7193080..7193131,7193234..7193290,7193446..7193630,7193909..7194094,7194281..7194436,7194567..7194790,7195423..7195903))		2.76	6.94	4.89	2.51	1.77	8.3	7.45	7.96	-1.11	-1.04	7.7	7.67	5.89	-1	-1.31
LOC101302262	AMSH-like ubiquitin thioesterase 2, transcript variant X7	XM_011465059.1	1531	NW_004440460		complement(join(21697474..21697998,21698256..21698308,21698564..21698637,21698847..21698921,21699019..21699081,21699276..21699365,21699477..21699747,21699882..21699935,21700336..21700661))		0.18	0.46	1.24	2.51	6.82	0.57	0.73	0.78	1.28	1.36	0.35	0.44	0.71	1.27	2.04
LOC101302438	protein ASPARTIC PROTEASE IN GUARD CELL 2-like	XM_004295311.2	1979	NW_004440459		complement(join(1853330..1854309,1854414..1854845,1854999..1855565))		0.07	0.18	0.21	2.51	2.92	0.24	0.09	0.68	-2.52	2.84	0.2	0.14	0.48	-1.47	2.38
LOC101308590	glucomannan 4-beta-mannosyltransferase 9-like	XM_004302989.2	2140	NW_004440462		complement(join(13246020..13246510,13246613..13246807,13246969..13247168,13247267..13247380,13247597..13247733,13247856..13247966,13248751..13249003,13249243..13249341,13249436..13249975))		0.68	1.14	1.49	1.68	2.18	1.19	0.58	1.8	-2.05	1.51	2.67	5.89	2.54	2.2	-1.05
LOC101303198	GABA transporter 1	XM_004293999.2	2300	NW_004440459		complement(join(9067751..9068588,9068690..9068923,9069143..9069273,9069367..9069553,9069662..9069759,9072404..9072634,9072989..9073569))		0.36	0.91	0.68	2.51	1.87	1.34	1.16	0.84	-1.16	-1.6	0.69	0.53	0.71	-1.31	1.02
LOC101303603	GDSL esterase/lipase At5g55050-like	XM_004296473.2	1374	NW_004440460		complement(join(4490963..4491306,4491402..4491651,4491761..4491985,4492093..4492232,4492904..4493318))		0.1	0.25	0.3	2.51	2.92	0.2	0.36	0.54	1.85	2.76	0.29	0.59	0.1	2.04	-2.94
LOC101303672	phytosulfokines-like	XM_004292053.2	476	NW_004440458		join(3322831..3323038,3323159..3323426)		0.29	0.73	1.56	2.51	5.36	0.28	0.91	2.5	3.24	8.84	1.4	0.85	1.43	-1.64	1.02
LOC101303960	methylsterol monooxygenase 2-2, transcript variant X2	XM_011460941.1	1073	NW_004440458		complement(join(24923749..24924117,24924769..24924849,24924948..24925160,24925340..24925459,24925615..24925760,24925932..24926075))		0.13	0.33	0.38	2.51	2.92	0.13	0.06	0.97	-2.16	7.74	0.5	0.88	0.76	1.78	1.53
LOC101304048	proline-rich protein 4-like, transcript variant X1	XM_004289794.2	1732	NW_004440458		join(4623883..4624130,4624251..4625734)		0.56	1.41	0.94	2.51	1.67	0.93	1.83	0.26	1.97	-3.62	0.61	1.25	0.63	2.04	1.02
LOC101298426	probable leucine-rich repeat receptor-like protein kinase At5g49770, transcript variant X1	XM_011466671.1	3756	NW_004440461		complement(join(18382952..18383906,18384070..18384305,18384803..18385022,18385222..18385361,18385453..18385614,18385708..18386192,18386456..18386590,18386718..18386789,18386885..18386959,18387156..18387224,18387326..18387397,18387501..18387572,18387818..18387892,18387994..18388155,18388339..18388410,18388522..18388596,18388848..18388919,18389016..18389136,18389727..18390212))		0.41	0.43	0.56	1.05	1.37	4.08	1.98	3.76	-2.05	-1.09	5.6	12.92	4.16	2.31	-1.35
LOC101304703	putative DNA-binding protein ESCAROLA	XM_004306748.2	1926	NW_004440463		join(5236756..5237272,5237687..5238221,5239108..5239175,5239390..5239521,5240078..5240239,5240651..5241162)		0.36	0.91	0.49	2.51	1.36	0.73	0.55	1	-1.34	1.37	1.04	2.18	1.13	2.1	1.09
LOC101292843	uncharacterized protein At2g39920, transcript variant X2	XM_004307562.2	1546	NW_004440463		complement(join(17902333..17902734,17902885..17903085,17903186..17903630,17903969..17904121,17904287..17904631))		0.81	0.81	0.39	1.01	-2.05	0.83	0.4	0.48	-2.05	-1.72	0.86	1.23	1.14	1.43	1.33
LOC101305626	tropinone reductase homolog At1g07440-like, transcript variant X2	XM_011460940.1	1044	NW_004440458		join(24888531..24888806,24889019..24889229,24889469..24889571,24889712..24889818,24889918..24890264)		0.13	0.33	0.26	2.51	1.95	0.39	0.48	0.85	1.23	2.21	0.26	0.65	0.13	2.55	-1.96
LOC101305691	dof zinc finger protein DOF3.7	XM_004306597.2	1552	NW_004440463		complement(join(3182911..3184253,3184809..3185017))		0.09	0.22	0.31	2.51	3.41	0.17	0.2	0.48	1.16	2.76	0.05	0.26	0.53	5.2	10.6
LOC101314581	uncharacterized LOC101314581	XM_004302761.2	781	NW_004440462		complement(9778204..9778984)		1.87	1.79	1.91	-1.04	1.02	4.73	2.31	2.66	-2.05	-1.78	1.19	0.87	1.91	-1.38	1.6
LOC101306273	probable beta-D-xylosidase 6, transcript variant X2	XM_011468274.1	2591	NW_004440457		join(15321559..15322648,15322817..15322983,15323079..15323176,15323287..15323637,15323963..15324383,15324606..15325069)		0.32	0.81	0.08	2.51	-4.1	0.57	0.36	0.57	-1.59	1	0.46	0.52	0.79	1.13	1.7
LOC101306941	vacuolar protein sorting-associated protein 18 homolog, transcript variant X2	XM_011469479.1	3412	NW_004440462		complement(join(29750403..29750901,29751306..29751422,29752016..29752177,29752497..29752652,29752978..29753205,29753288..29753476,29753949..29754054,29754608..29754738,29754849..29754911,29755812..29755890,29756089..29756231,29756586..29756693,29756789..29756848,29756931..29756987,29757166..29757285,29757385..29757528,29757769..29757907,29758105..29758206,29758384..29758451,29758815..29758910,297…		1.28	3.21	2.22	2.51	1.73	1.56	1.49	3.66	-1.04	2.35	2.22	5.6	3.19	2.52	1.43
LOC101307894	TMV resistance protein N-like	XM_011467315.1	3055	NW_004440461		join(<1350799..1351283,1351528..1352611,1352717..1352992,1353088..1353642,1353739..1353829,1353952..1354066,1354176..1354624)		0.14	0.34	0.29	2.51	2.11	0.53	0.43	0.15	-1.24	-3.62	0.31	0.53	0.18	1.75	-1.71
LOC101308086	uncharacterized LOC101308086, transcript variant X1	XM_011465989.1	1265	NW_004440461		join(7521280..7521610,7521693..7521935,7522219..7522266,7522919..7523017,7523198..7523239,7523536..7524037)		0.11	0.28	0.37	2.51	3.41	0.32	0.54	0.23	1.7	-1.36	0.11	0.64	0.32	6.11	3.06
LOC101304725	probable glucan endo-1,3-beta-glucosidase A6	XM_004290114.2	2440	NW_004440458		complement(join(8942697..8943203,8943495..8944793,8944982..8945615))		0.31	0.26	0.72	-1.22	2.3	1.57	0.76	0.97	-2.05	-1.61	0.65	1.39	1.39	2.12	2.13
LOC101308404	UBP1-associated proteins 1A-like	XM_004305282.1	369	NW_004440462		complement(join(12367608..12367889,12368032..12368118))		0.38	0.95	0.18	2.51	-2.05	0.91	1.68	0.4	1.85	-2.26	1.08	1.47	1.84	1.36	1.7
LOC101308834	protein IQ-DOMAIN 1, transcript variant X2	XM_011460957.1	1986	NW_004440458		complement(join(25233642..25234153,25234469..25234958,25236051..25236164,25237048..25237275,25239315..25239551,25241201..25241333,25241878..25242149))		0.14	0.35	0.55	2.51	3.9	0.34	0.47	1.05	1.39	3.1	1.54	1.5	0.48	-1.03	-3.22
LOC101309106	LIM domain-containing protein WLIM1-like, transcript variant X8	XM_011459548.1	1036	NW_004440458		complement(join(3652236..3652581,3652686..3652769,3652982..3653025,3653140..3653236,3653697..3653879,3657152..3657433))		0.13	0.34	0.52	2.51	3.9	0.19	0.12	0.05	-1.62	-3.8	0.05	0.13	0.13	2.6	2.6
LOC101309400	chaperone protein dnaJ 20, chloroplastic-like	XM_011467474.1	1159	NW_004440457		13945120..13946278		0.12	0.3	0.18	2.51	1.46	0.41	2.09	0.26	5.15	-1.58	0.69	0.23	0.23	-2.95	-2.94
LOC101309407	uncharacterized LOC101309407	XM_004289809.2	1261	NW_004440458		complement(join(4898611..4898872,4899093..4899176,4899256..4899432,4900765..4900949,4901586..4901678,4901770..4901885,4902038..4902381))		0.11	0.28	0.54	2.51	4.87	0.69	0.69	0.59	-1	-1.18	1.48	0.75	1.18	-1.96	-1.25
LOC101311630	uncharacterized transmembrane protein DDB_G0289901, transcript variant X2	XM_011471309.1	4709	NW_004440463		complement(join(14553842..14555136,14555795..14556901,14557006..14557066,14557216..14557252,14557975..14558044,14558179..14558243,14558338..14558389,14558487..14558636,14558720..14558813,14558918..14559061,14559171..14559326,14559416..14559467,14559560..14559701,14559732..14560039,14560114..14560181,14561314..14561394,14561482..14561640,14561752..14561907,14562034..14562287,14563347..14563604))		0.88	0.67	0.93	-1.33	1.06	1.57	0.77	0.73	-2.05	-2.16	0.9	1.04	1.13	1.15	1.24
LOC101310127	UPF0483 protein AGAP003155	XM_004299649.2	1736	NW_004440461		join(12364017..12365096,12365175..12365273,12365409..12365450,12365564..12365693,12366383..12366767)		1.36	3.42	2.53	2.51	1.86	2.48	4.26	1.63	1.72	-1.52	1.38	1.17	1.33	-1.18	-1.04
LOC101310710	cytochrome P450 94B3-like	XM_004301024.2	675	NW_004440461		join(6920603..6921267,6921474..6921483)		0.21	0.52	0.6	2.51	2.92	0.6	0.37	0.66	-1.62	1.11	0.39	0.8	0.2	2.04	-1.96
LOC101311052	protein trichome birefringence-like 36, transcript variant X4	XM_011471019.1	1301	NW_004440463		complement(join(9283928..9284153,9290627..9290753,9290858..9291016,9291239..9291420,9291524..9291695,9291786..9292220))		0.11	0.27	0.1	2.51	-1.03	0.52	0.43	0.11	-1.2	-4.52	0.41	0.05	0.21	-8.2	-1.96
LOC101311687	aspartate aminotransferase, mitochondrial, transcript variant X2	XM_011468666.1	1489	NW_004440462		complement(join(16066974..16067260,16067733..16067892,16068878..16069050,16069134..16069238,16069400..16069505,16069707..16069913,16070655..16070740,16071351..16071715))		0.09	0.23	0.18	2.51	1.95	0.72	0.38	0.2	-1.92	-3.62	0.09	0.18	0.18	2.04	2.04
LOC101312243	U-box domain-containing protein 21-like	XM_004297362.2	2417	NW_004440460		18925023..18927439		0.92	2.31	2.21	2.51	2.41	1.22	1.57	1.35	1.28	1.11	0.66	1.79	0.62	2.71	-1.07
LOC101312993	adenosine deaminase-like protein, transcript variant X2	XM_011461663.1	1172	NW_004440459		join(282714..282852,282941..283011,283278..283369,283453..283512,283617..283850,283928..284004,284093..284162,284241..284354,284436..284750)		0.12	0.3	0.87	2.51	7.31	0.46	0.74	1.14	1.62	2.49	0.05	0.23	0.35	4.6	7
LOC101313135	uncharacterized LOC101313135	XM_004303152.2	1441	NW_004440462		complement(16119893..16121333)		0.48	1.21	1.36	2.51	2.83	1.21	1.08	0.62	-1.12	-1.96	1.57	1.88	1.7	1.2	1.08
LOC101315134	LOB domain-containing protein 12	XM_004296005.2	1746	NW_004440459		complement(join(21111470..21112151,21112322..21113385))		0.32	0.8	0.39	2.51	1.22	0.15	0.53	0.09	3.47	-1.81	0.08	0.16	0.08	2.04	1.02
LOC105349410	probable inactive poly [ADP-ribose] polymerase SRO2	XM_011459059.1	1362	NW_004440457		join(11385100..11385246,11387910..11388311,11388361..11389173)		0.31	0.77	0.6	2.51	1.95	0.39	0.41	0.33	1.04	-1.21	0.39	0.8	0.5	2.04	1.28
LOC105350379	probable LRR receptor-like serine/threonine-protein kinase At4g08850	XM_011462269.1	3814	NW_004440459		join(6791592..6793826,6793915..6795493)		0.11	0.27	0.51	2.51	4.71	0.62	0.7	0.7	1.14	1.14	2.27	3.16	2.07	1.39	-1.1
LOC105351168	uncharacterized LOC105351168	XM_011464872.1	695	NW_004440460		complement(19243374..19244068)		0.6	1.51	0.68	2.51	1.14	1.55	0.98	0.64	-1.57	-2.41	0.57	0.59	0.98	1.02	1.7
LOC105351916	early nodulin-20-like	XM_011467517.1	624	NW_004440461		join(24251275..24251366,24251632..24252163)		0.45	1.12	1.19	2.51	2.68	1.51	2.09	0.95	1.39	-1.58	1.28	1.95	1.96	1.53	1.53
LOC105351951	uncharacterized J domain-containing protein C17A3.05c-like	XM_011467616.1	1015	NW_004440462		complement(join(165580..165741,165851..166703))		0.27	0.69	0.6	2.51	2.19	0.33	0.73	0.29	2.22	-1.13	0.05	0.4	0.4	8	8
LOC105352275	uncharacterized LOC105352275	XM_011468885.1	767	NW_004440462		complement(join(20098359..20098397,20099361..20100088))		0.36	0.91	0.35	2.51	-1.03	0.09	0.41	0.39	4.62	4.42	0.35	0.18	0.35	-1.96	1.02
LOC101299809	E3 ubiquitin-protein ligase KEG, transcript variant X2	XM_011471052.1	5558	NW_004440463		join(10015258..10016229,10017517..10017879,10017970..10018200,10018455..10018580,10018674..10019010,10019087..10019244,10019883..10020040,10021527..10021645,10021805..10021939,10022220..10022344,10022615..10022719,10022825..10023067,10024250..10024583,10024709..10024897,10025014..10025319,10026026..10027682)		3.19	7.97	2.48	2.5	-1.28	4.64	3.71	4.12	-1.25	-1.13	4.79	7.32	3.15	1.53	-1.52
LOC101300070	plasma membrane ATPase 1-like, transcript variant X2	XM_011467944.1	3526	NW_004440462		complement(join(4377723..4378000,4383489..4383667,4383748..4383930,4384029..4384214,4384317..4384477,4384586..4384667,4384761..4384793,4384889..4385127,4385220..4385529,4385620..4385724,4385813..4385935,4386084..4386203,4386305..4386424,4386507..4386713,4386831..4387010,4387093..4387227,4387385..4387522,4387658..4387756,4387897..4388016,4388107..4388634))		0.45	1.13	1.38	2.49	3.05	1.31	1.34	1.52	1.02	1.15	0.68	0.73	1.31	1.07	1.93
LOC101312427	pentatricopeptide repeat-containing protein At4g20090, transcript variant X3	XM_011462224.1	2385	NW_004440459		complement(join(6079812..6079827,6080250..6082618))		0.79	0.53	0.6	-1.49	-1.32	0.54	0.26	0.68	-2.05	1.28	0.33	0.17	0.4	-1.96	1.19
LOC101311063	UDP-sulfoquinovose synthase, chloroplastic, transcript variant X2	XM_011460608.1	1824	NW_004440458		join(20537269..20537388,20537482..20538564,20538669..20539289)		3.96	1.76	2.19	-2.25	-1.81	1.33	0.65	0.9	-2.05	-1.48	6.71	2.15	2.68	-3.12	-2.5
LOC101291274	protein gamma response 1, transcript variant X1	XM_004306470.2	2158	NW_004440463		complement(join(1446123..1446974,1447242..1448404,1448590..1448659,1448744..1448816))		1.87	4.63	2.51	2.48	1.34	3.18	2.97	3.51	-1.07	1.11	2.04	3.08	1.57	1.51	-1.29
LOC101292789	nucleolin 1, transcript variant X5	XM_011465143.1	2137	NW_004440460		complement(join(22603326..22603581,22603720..22603836,22603870..22604009,22604113..22604204,22604287..22604377,22604459..22604556,22604637..22604754,22604830..22604915,22605009..22605059,22605144..22605242,22605363..22605491,22605629..22605673,22605805..22605906,22606000..22606110,22606193..22606288,22606369..22606476,22606745..22606920,22607007..22607061,22607161..22607327))		36	89.31	122.36	2.48	3.4	101.41	118.07	66.3	1.16	-1.53	42.55	46.23	81.11	1.09	1.91
LOC101292965	uncharacterized LOC101292965, transcript variant X3	XM_011461129.1	2204	NW_004440458		complement(join(29653421..29653575,29654091..29654334,29654546..29654703,29654874..29655047,29655149..29655320,29655563..29655712,29655863..29656696,29656814..29656878,29656960..29657070,29657541..29657589,29658309..29658400))		0.41	1.01	0.83	2.48	2.02	0.37	0.17	0.27	-2.16	-1.36	0.54	0.18	0.12	-2.95	-4.41
LOC101303503	golgin-84-like, transcript variant X2	XM_004296775.2	2117	NW_004440460		join(10948586..10948913,10949745..10949796,10950145..10950279,10950981..10951127,10951204..10951730,10951795..10952722)		0.43	1.06	0.61	2.48	1.42	0.35	0.26	0.49	-1.32	1.41	0.13	0.26	0.26	2.04	2.04
LOC101308139	uncharacterized protein SLP1, transcript variant X3	XM_011459940.1	1934	NW_004440458		join(10278864..10278957,10280375..10280563,10281793..10283087,10283204..10283289,10283657..10283926)		0.47	1.16	2.2	2.48	4.72	0.42	1.19	2.3	2.85	5.53	1.45	1.82	1.26	1.26	-1.14
LOC101294526	N6-adenosine-methyltransferase MT-A70-like, transcript variant X1	XM_011472604.1	2602	NW_004443397		complement(join(600517..601016,601171..601250,601354..601570,601662..601996,602223..602306,602597..602695,603083..604369))		1.23	3.03	2.94	2.47	2.39	2.27	1.93	4.79	-1.17	2.11	1.74	0.83	0.99	-2.09	-1.75
LOC101305492	protein TIFY 11A-like	XM_004303663.2	1016	NW_004440462		join(24773952..24774555,24774659..24775070)		18.18	44.88	43.31	2.47	2.38	41.66	58.15	42.83	1.4	1.03	76.13	59.09	55.75	-1.29	-1.37
LOC105349827	uncharacterized LOC105349827	XM_011460561.1	1782	NW_004440458		complement(19928604..19930385)		0.7	1.72	1.37	2.46	1.95	1.13	1.88	0.92	1.66	-1.23	0.82	0.68	0.53	-1.2	-1.54
LOC101295834	ubiquitin-conjugating enzyme E2 34-like, transcript variant X2	XM_011469188.1	1242	NW_004440462		complement(join(25296789..25297310,25297545..25297636,25297946..25297973,25298089..25298128,25298244..25298305,25298447..25298510,25298824..25298862,25299657..25299711,25300128..25300270,25300961..25301157))		4.7	11.53	9.86	2.45	2.1	5.52	4.55	12.32	-1.21	2.23	7.93	16.48	22.42	2.08	2.83
LOC101302693	phospholipase D gamma 1, transcript variant X2	XM_011470802.1	4553	NW_004440463		complement(join(6090690..6091364,6091531..6091728,6092013..6092189,6092721..6092869,6093196..6093343,6093431..6093499,6093659..6093910,6094369..6094563,6095102..6095218,6095370..6097474,6097559..6098026))		2.06	5.05	2.69	2.45	1.31	1.33	1.35	3.56	1.02	2.68	2.19	3.39	3.01	1.55	1.37
LOC101306190	MAG2-interacting protein 2, transcript variant X2	XM_011471894.1	7650	NW_004440463		complement(join(21024893..21025302,21027231..21029665,21029761..21030026,21030195..21031434,21031547..21031906,21032190..21032278,21032650..21033629,21034163..21035156,21035432..21035625,21035784..21035985,21036422..21036595,21037079..21037127,21037234..21037388,21037563..21037664))		0.4	0.98	0.51	2.45	1.29	1.19	0.67	0.45	-1.79	-2.67	1.53	1.52	0.09	-1.01	-17.25
LOC101293997	F-box/kelch-repeat protein At3g23880-like	XM_004305383.1	723	NW_004440462		15208920..15209642		0.67	1.64	1.22	2.44	1.81	1.49	1.03	1.03	-1.44	-1.45	0.37	0.75	0.94	2.04	2.55
LOC101299413	GRF1-interacting factor 3-like, transcript variant X2	XM_011470602.1	1224	NW_004440463		join(2947217..2947332,2947467..2947593,2949488..2949564,2949916..2950012,2950093..2950899)		14.41	4.56	9.12	-3.16	-1.58	11.25	5.48	9.34	-2.05	-1.2	2.94	2.66	7.44	-1.11	2.53
LOC101298485	leucine-rich repeat extensin-like protein 6	XM_004310078.2	782	NW_004443448		join(1636122..1636395,1636506..1636788,1637061..1637285)		0.62	1.52	1.99	2.44	3.2	3.35	1.91	8.17	-1.76	2.44	1.7	5.2	2.26	3.05	1.33
LOC101298763	polygalacturonase inhibitor	XM_004309398.2	1579	NW_004443387		join(63047..63958,64127..64793)		12.58	30.69	19.72	2.44	1.57	16.04	19	11	1.18	-1.46	32.46	22.66	25.55	-1.43	-1.27
LOC101301537	WD repeat-containing protein 91 homolog, transcript variant X4	XM_011471991.1	2472	NW_004440463		complement(join(21967235..21967554,21967777..21967885,21968010..21968068,21968163..21968275,21968535..21968643,21968729..21968804,21969023..21969085,21969159..21969253,21969372..21969474,21969725..21969819,21969930..21970012,21970091..21970374,21970476..21970617,21970871..21970993,21971075..21971514,21971767..21972024))		0.93	2.26	0.77	2.44	-1.21	0.9	0.85	1.62	-1.05	1.81	1.02	2.52	0.88	2.46	-1.16
LOC101301964	methyltransferase-like protein 7A, transcript variant X3	XM_011464753.1	816	NW_004440460		join(17843954..17844034,17844340..17844496,17844721..17844783,17844895..17844942,17845045..17845095,17845509..17845572,17845654..17846005)		5.96	14.55	11.53	2.44	1.94	11.61	6.24	10.01	-1.86	-1.16	11.91	15.45	14.15	1.3	1.19
LOC101303139	acyl-coenzyme A oxidase 3, peroxisomal-like, transcript variant X2	XM_011468637.1	2300	NW_004440462		complement(join(15343317..15343487,15343981..15344082,15344197..15344301,15344413..15344559,15345125..15345244,15345329..15345464,15346171..15346301,15346430..15346504,15346620..15346719,15346829..15347001,15347125..15347232,15347337..15347454,15348232..15349045))		0.21	0.52	0.15	2.44	-1.44	0.15	0.3	0.77	2.03	5.31	0.69	0.35	0.41	-1.96	-1.68
LOC101304560	putative protein phosphatase 2C-like protein 44, transcript variant X3	XM_004296332.2	1072	NW_004440460		complement(join(372479..372802,372891..372991,373077..373335,373715..373990,374435..374493,374659..374711))		2.91	7.1	6.06	2.44	2.08	12.53	8.29	9.56	-1.51	-1.31	6.83	2.4	5.45	-2.84	-1.25
LOC101313704	protein ATAF2-like, transcript variant X1	XM_004300208.2	2782	NW_004440461		complement(join(21806367..21806851,21806938..21807172,21807269..21807592,21807689..21807966,21808505..21809964))		0.17	0.43	0.36	2.44	2.09	2.54	1.34	3.47	-1.89	1.37	4.79	5.12	1.17	1.07	-4.08
LOC101305618	uncharacterized LOC101305618, transcript variant X2	XM_011460080.1	2229	NW_004440458		complement(join(12299509..12299695,12317676..12318825,12319257..12319328,12319596..12319655,12319832..12320075,12320865..12320987,12321073..12321099,12321198..12321563))		0.69	1.72	1.31	2.51	1.91	1.9	0.92	6.26	-2.06	3.3	1.73	1.22	2.74	-1.42	1.58
LOC105352554	uncharacterized LOC105352554	XM_011470012.1	970	NW_004440462		join(37666755..37667223,37667522..37668022)		0.5	1.22	1.33	2.44	2.65	1.18	1.41	1.22	1.2	1.04	2.2	0.98	1.26	-2.25	-1.74
LOC101293168	aspartic proteinase-like protein 2, transcript variant X2	XM_011460544.1	2432	NW_004440458		join(19738259..19738553,19738642..19738762,19739099..19739526,19739622..19739778,19739915..19739997,19740099..19740195,19740617..19740686,19740838..19741056,19741192..19741307,19741815..19741916,19742011..19742102,19742393..19743044)		0.54	1.32	2.2	2.43	4.05	3.37	2.2	1.28	-1.53	-2.63	1.97	5.68	1.17	2.88	-1.68
LOC101315437	uncharacterized LOC101315437	XM_011467321.1	2661	NW_004440461		complement(join(1743853..1743894,1743991..1744264,1744343..1745423,1745758..1745861,1745960..1746413,1746600..1746688,1746791..1747407))		0.13	0.29	0.23	2.21	1.75	0.53	0.26	0.33	-2.06	-1.58	0.05	0.15	0.15	3.05	3.06
LOC101294581	uncharacterized LOC101294581, transcript variant X2	XM_011468291.1	3592	NW_004440462		join(9445815..9446479,9446619..9447489,9447594..9447662,9447744..9447942,9448060..9448177,9448293..9448361,9448466..9448550,9448648..9448707,9448818..9448870,9448950..9449128,9449543..9449726,9450094..9450151,9450257..9450313,9450391..9450639,9451051..9451112,9451466..9451522,9451612..9451705,9451808..9451948,9452058..9452379)		2.82	6.86	2.6	2.43	-1.09	2.94	5	1.36	1.7	-2.15	6.19	3.55	9.42	-1.75	1.52
LOC101303681	protein Simiate, transcript variant X2	XM_011462482.1	1151	NW_004440459		complement(join(10550110..10550510,10551037..10551109,10551212..10551282,10551553..10551679,10551790..10551838,10551940..10552104,10552624..10552888))		0.72	1.52	1.71	2.1	2.36	2.33	1.13	1.94	-2.06	-1.21	0.12	1.65	3.19	14.25	27.55
LOC101304112	xyloglucan endotransglucosylase/hydrolase 2-like	XM_004303811.2	1173	NW_004440462		complement(join(26769970..26770453,26770585..26770778,26770898..26771392))		2.25	5.48	2.19	2.43	-1.03	2.58	2.7	1.9	1.05	-1.36	1.93	1.27	1.51	-1.52	-1.28
LOC101304814	DNA mismatch repair protein MLH3, transcript variant X3	XM_011463258.1	4621	NW_004440457		join(7741981..7742847,7742941..7742992,7743089..7743136,7743230..7743384,7743482..7743539,7743750..7743807,7743940..7744032,7744128..7744293,7744396..7744411,7744531..7744751,7744877..7744946,7745055..7745135,7745294..7746736,7746817..7746910,7747015..7747121,7747240..7747310,7747436..7747633,7748071..7748115,7748241..7748300,7748381..7748487,7748843..7748891,7749074..7749133,7749234..7749306,774…		0.26	0.62	0.4	2.43	1.55	0.73	0.52	0.35	-1.39	-2.06	0.09	0.65	0.24	7.47	2.72
LOC101306169	probable aquaporin TIP1-2	XM_004307060.2	1001	NW_004440463		join(10349132..10349343,10349500..10349750,10349845..10350382)		0.83	2.02	4.26	2.43	5.12	0.94	1.24	1.04	1.32	1.11	1.73	2.84	1.09	1.64	-1.59
LOC101313810	hsp70 nucleotide exchange factor FES1-like	XM_004301115.2	1539	NW_004440461		complement(8516326..8517864)		0.54	1.32	0.18	2.43	-3.08	0.09	0.28	0.39	3.24	4.42	0.26	0.26	0.26	1.02	1.02
LOC101314172	transcriptional corepressor LEUNIG, transcript variant X1	XM_004296580.2	3118	NW_004440460		join(6881926..6882446,6882556..6882614,6882703..6882800,6882958..6883067,6883154..6883425,6883520..6883595,6883686..6883794,6884833..6884882,6884967..6885218,6886101..6886172,6886432..6886662,6887209..6887347,6887425..6887534,6887804..6887953,6888137..6888292,6888383..6888499,6888628..6888825,6889065..6889462)		1.92	4.66	5.38	2.43	2.81	9.01	6.52	11.05	-1.38	1.23	6.11	5.52	6.4	-1.11	1.05
LOC105350884	uncharacterized LOC105350884	XM_011463875.1	2322	NW_004440459		join(21308017..21308360,21308438..21309790,21312003..21312411,21313720..21313935)		0.93	2.26	2.19	2.43	2.36	1.36	1.44	1.34	1.06	-1.01	1.61	2.04	1.46	1.27	-1.1
LOC101296839	equilibrative nucleotide transporter 3-like, transcript variant X1	XM_004293423.2	1872	NW_004440459		complement(join(1887334..1887649,1887741..1887999,1888078..1888238,1888332..1888504,1888729..1888834,1888945..1889088,1889175..1889330,1889458..1889562,1889685..1889788,1890363..1890710))		1	2.42	1.55	2.42	1.55	0.97	1.1	0.71	1.13	-1.36	2.13	0.87	2.76	-2.46	1.29
LOC101298879	early nodulin-75-like	XM_011465217.1	1251	NW_004440460		complement(144516..145766)		9.49	23	10.82	2.42	1.14	17.94	14.6	17.81	-1.23	-1.01	7.56	10.94	20.52	1.45	2.72
LOC101301016	serine/threonine-protein phosphatase 6 regulatory ankyrin repeat subunit B-like	XM_004301294.2	2406	NW_004440461		complement(join(12096641..12096799,12098533..12098637,12100603..12100749,12100821..12101894,12102157..12102684,12102854..12103246))		0.63	1.54	1.29	2.42	2.04	1.65	1.52	1.11	-1.08	-1.48	1.22	1.35	0.73	1.11	-1.66
LOC101310447	uncharacterized LOC101310447, transcript variant X3	XM_004306371.2	1750	NW_004440463		complement(join(11298..11613,11688..11794,11976..12050,12144..12209,12420..12476,13071..13078,13430..13628,18218..18273,18473..18570,18685..18722,19355..19469,19551..19609,19676..19709,19792..19865,19945..20392))		1.94	4.71	3.79	2.42	1.95	3.03	9.09	8.4	3	2.77	2.59	3.1	4.58	1.2	1.77
LOC101292658	L-ascorbate oxidase homolog	XM_004291264.2	2222	NW_004440458		join(22927490..22927816,22927924..22928033,22929148..22929418,22930225..22930327,22930434..22930779,22930889..22931254,22931350..22931428,22931544..22932163)		0.16	0.38	0.67	2.41	4.29	0.39	0.14	0.67	-2.81	1.7	0.6	1.34	0.67	2.24	1.12
LOC101292827	serine/threonine-protein phosphatase 4 regulatory subunit 2, transcript variant X2	XM_004287175.2	893	NW_004440457		complement(join(2157994..2158519,2160199..2160392,2160516..2160688))		0.78	1.88	1.06	2.41	1.36	1.73	1.32	5.16	-1.31	2.98	0.75	6.98	1.98	9.37	2.65
LOC101305151	probable WRKY transcription factor 25	XM_004294710.2	2249	NW_004440459		join(20956047..20956406,20956726..20956941,20957044..20957744,20957854..20958015,20958365..20959174)		4.01	9.66	7.1	2.41	1.77	10.01	15.58	6.27	1.56	-1.6	4.85	4.82	7.07	-1.01	1.46
LOC101297936	uncharacterized LOC101297936	XM_011465630.1	1596	NW_004440461		2014205..2015800		0.44	1.05	0.89	2.41	2.05	0.84	0.82	1.58	-1.03	1.88	0.08	0.34	0.51	4.07	6.12
LOC101301640	non-functional NADPH-dependent codeinone reductase 2-like	XM_004309928.2	705	NW_004443448		complement(join(15026..15376,15459..15812))		0.49	1.19	0.58	2.41	1.17	0.86	3.88	0.21	4.52	-4.07	0.05	0.19	0.19	3.8	3.8
LOC105349698	HVA22-like protein a, transcript variant X1	XM_011460086.1	1569	NW_004440458		complement(join(12299889..12300821,12301196..12301273,12301757..12302000,12302932..12303054,12303132..12303158,12303254..12303417))		1.37	2.14	1.21	1.56	-1.14	2.7	1.31	2.84	-2.06	1.05	1.19	1.3	1.47	1.09	1.24
LOC101303239	B3 domain-containing transcription repressor VAL2, transcript variant X1	XM_004302482.2	3167	NW_004440462		join(6638822..6639057,6639208..6639324,6639910..6639991,6640100..6640201,6640436..6641082,6641218..6641314,6641428..6641602,6641714..6641790,6641867..6642289,6642737..6642786,6643071..6643184,6643304..6643371,6643544..6644522)		3.6	8.67	4.66	2.41	1.3	6.94	5.63	3.7	-1.23	-1.87	2.69	7.7	6.31	2.86	2.34
LOC101305597	uncharacterized LOC101305597	XM_004307443.2	1026	NW_004440463		join(16372326..16373081,16373198..16373467)		0.34	0.82	0.99	2.41	2.92	0.39	0.42	0.72	1.08	1.84	0.91	1.32	0.26	1.45	-3.43
LOC101308285	short-chain dehydrogenase TIC 32, chloroplastic-like	XM_004298759.2	1266	NW_004440461		join(1536029..1536248,1536592..1536823,1537190..1537269,1537386..1537539,1537662..1537740,1537848..1537932,1538059..1538105,1538216..1538584)		0.55	1.32	0.48	2.41	-1.14	0.37	1.42	0.12	3.83	-3.17	0.21	0.32	0.32	1.53	1.53
LOC101308546	LOB domain-containing protein 22-like, transcript variant X2	XM_011460607.1	891	NW_004440458		join(20532656..20533268,20533369..20533646)		0.39	0.94	1.29	2.41	3.31	0.83	0.91	0.67	1.09	-1.24	0.9	0.76	0.91	-1.18	1.02
LOC101310766	peroxidase 12	XM_004290441.2	1355	NW_004440458		complement(join(13758378..13759177,13760062..13760256,13760843..13761202))		9.63	23.24	21.88	2.41	2.27	18.2	46.63	10.52	2.56	-1.73	16.11	14.7	18.45	-1.1	1.14
LOC101292135	histidine biosynthesis bifunctional protein hisIE, chloroplastic-like, transcript variant X1	XM_004302443.2	1353	NW_004440462		join(6150524..6150806,6151578..6151756,6152189..6152434,6152526..6152621,6152721..6152872,6153073..6153469)		7.29	9.39	7.45	1.29	1.02	7.2	3.49	5.49	-2.06	-1.31	6.1	3.11	6.33	-1.96	1.04
LOC105350876	probable LRR receptor-like serine/threonine-protein kinase At1g56130	XM_011463866.1	1384	NW_004440459		complement(join(20218062..20218285,20218399..20218600,20218827..20219071,20219291..20219449,20219539..20219603,20220690..20220734,20220955..20221023,20222429..20222494,20222590..20222898))		0.25	0.61	0.29	2.41	1.17	0.73	0.45	0.32	-1.62	-2.26	0.19	0.59	0.39	3.05	2.04
LOC105351722	pentatricopeptide repeat-containing protein At2g35030, mitochondrial-like	XM_011467023.1	1606	NW_004440457		13041414..13043019		0.22	0.52	0.21	2.41	-1.03	0.33	0.39	0.74	1.16	2.21	0.17	0.84	1.44	5.09	8.67
LOC101298056	probable polygalacturonase At1g80170, transcript variant X7	XM_011459847.1	1793	NW_004440457		join(3150427..3150835,3151012..3151066,3151442..3151585,3151671..3151805,3151908..3152071,3152172..3152198,3152321..3152528,3152617..3152698,3152799..3152907,3153001..3153117,3153223..3153565)		0.05	0.12	0.11	2.4	2.2	0.19	0.38	0.08	2.03	-2.26	0.22	0.23	0.68	1.02	3.06
LOC101301935	uncharacterized LOC101301935, transcript variant X1	XM_011461003.1	1266	NW_004440458		complement(join(26518408..26518835,26518934..26518987,26519491..26520274))		1.7	4.08	4.33	2.4	2.55	2.76	4.27	1.76	1.55	-1.57	3.68	1.39	2.04	-2.64	-1.81
LOC101303252	alpha-mannosidase, transcript variant X2	XM_011469913.1	3508	NW_004440462		complement(join(36605619..36606178,36606277..36606345,36606499..36606546,36606723..36606818,36606913..36607023,36607133..36607217,36607504..36607616,36608203..36608322,36608431..36608478,36608900..36608971,36609065..36609124,36609270..36609350,36609432..36609571,36609685..36609904,36610305..36610361,36610467..36610532,36610705..36610782,36610865..36611032,36611157..36611250,36611339..36611439,366…		0.36	0.86	1.62	2.4	4.55	0.29	0.46	1.02	1.6	3.54	1.67	2.43	0.54	1.46	-3.08
LOC101309153	cytochrome P450 86A7	XM_004298762.2	2531	NW_004440461		complement(1583084..1585614)		0.52	0.61	1.15	1.16	2.21	1.11	0.54	1.58	-2.06	1.42	1	2.78	1.45	2.79	1.45
LOC101313660	mediator of RNA polymerase II transcription subunit 19a-like, transcript variant X2	XM_011459819.1	1736	NW_004440458		join(8330869..8331431,8332838..8332904,8333279..8333565,8333710..8333937,8334436..8334495,8335453..8335983)		0.72	1.73	0.43	2.4	-1.68	1.12	1.18	1.45	1.05	1.3	0.92	1.01	1.64	1.1	1.79
LOC105349419	uncharacterized LOC105349419	XM_011459073.1	599	NW_004443446		complement(join(651279..651376,651482..651982))		0.05	0.12	0.23	2.4	4.6	0.22	0.41	0.5	1.85	2.21	0.05	0.23	0.05	4.6	1
LOC105351819	E3 ubiquitin-protein ligase RING1-like	XM_011467340.1	579	NW_004440461		join(2644789..2645185,2645405..2645586)		0.05	0.12	0.05	2.4	1	0.35	0.43	0.05	1.23	-7	0.23	0.47	0.7	2.04	3.06
LOC101291469	COBRA-like protein 6	XM_004288944.2	1530	NW_004440457		join(6904087..6904181,6904270..6904352,6904656..6905305,6905421..6905707,6905796..6906210)		0.36	0.87	0.49	2.39	1.34	0.35	0.93	0.58	2.66	1.66	0.35	0.35	0.36	1.02	1.02
LOC101296673	uncharacterized LOC101296673, transcript variant X1	XM_011465994.1	1319	NW_004440461		join(7524288..7524716,7525106..7525226,7525411..7525538,7525741..7525857,7526074..7526109,7526654..7526728,7526812..7526853,7527021..7527391)		0.42	1.01	1.03	2.39	2.44	2.19	1.13	2.14	-1.94	-1.02	2.32	1.85	1.65	-1.26	-1.41
LOC101305048	uncharacterized LOC101305048, transcript variant X1	XM_004294486.2	1509	NW_004440459		join(17589034..17589439,17589602..17589724,17589830..17589991,17590193..17591010)		0.37	0.88	0.22	2.39	-1.64	1.6	2.06	0.2	1.28	-8.14	0.35	0.18	0.45	-1.96	1.28
LOC101311527	probable glutathione S-transferase, transcript variant X1	XM_004289971.2	1262	NW_004440458		complement(join(7122651..7123551,7123646..7124006))		0.88	2.1	1.13	2.39	1.28	1.12	2.36	0.05	2.11	-22.4	0.63	0.43	2.37	-1.47	3.74
LOC101313592	ribulose-1,5 bisphosphate carboxylase/oxygenase large subunit N-methyltransferase, chloroplastic, transcript variant X2	XM_011462232.1	1809	NW_004440459		complement(join(6109597..6109895,6109997..6110043,6110128..6110328,6110433..6110538,6110634..6110705,6111269..6111378,6111756..6111906,6112012..6112101,6112626..6112754,6112897..6113022,6113203..6113340,6113657..6113815,6113906..6114086))		0.31	0.73	0.26	2.39	-1.17	0.56	0.31	0.33	-1.8	-1.7	0.22	0.37	0.08	1.7	-2.94
LOC101313927	zingipain-2	XM_004307238.2	1229	NW_004440463		complement(join(13829447..13830169,13830363..13830868))		0.45	1.08	1.1	2.39	2.44	1.2	0.96	1.33	-1.25	1.11	0.54	1.21	0.77	2.24	1.43
LOC101314517	pentatricopeptide repeat-containing protein At2g17525, mitochondrial, transcript variant X3	XM_011471043.1	2107	NW_004440463		complement(join(9625819..9627190,9627458..9628192))		0.26	0.63	0.35	2.39	1.34	0.26	0.27	0.49	1.04	1.93	0.51	0.32	0.45	-1.57	-1.12
LOC105350195	uncharacterized LOC105350195	XM_011461694.1	774	NW_004440459		complement(join(521203..521584,522053..522444))		0.72	1.71	1.05	2.39	1.46	0.43	1.04	1.15	2.4	2.65	0.52	0.7	0.7	1.36	1.36
LOC101293513	pentatricopeptide repeat-containing protein At5g15300	XM_004306083.2	1907	NW_004440462		31700508..31702414		0.4	0.95	0.6	2.38	1.51	1.41	0.85	1.32	-1.66	-1.06	1.88	0.92	1.42	-2.04	-1.32
LOC101294991	DNA (cytosine-5)-methyltransferase DRM1, transcript variant X1	XM_011468588.1	2540	NW_004440457		join(16024786..16025110,16025182..16025299,16025445..16025541,16025688..16025734,16026725..16026832,16027360..16027459,16027952..16028058,16028240..16028342,16028700..16028782,16028979..16030430)		0.3	0.71	0.24	2.38	-1.25	0.29	0.49	0.29	1.68	1	0.16	0.37	0.43	2.38	2.72
LOC101301888	7-deoxyloganetin glucosyltransferase-like	XM_004303881.2	1991	NW_004440462		complement(join(27705211..27706345,27706456..27707311))		12.83	30.58	23.87	2.38	1.86	30.7	49.55	19.25	1.61	-1.6	24.07	34.17	31.18	1.42	1.3
LOC101305186	AP-3 complex subunit mu, transcript variant X1	XM_004302244.2	1518	NW_004440462		complement(join(3684335..3684741,3684875..3685082,3685306..3685515,3685868..3686115,3686428..3686517,3686601..3686711,3686993..3687092,3687200..3687277,3687868..3687933))		2.65	6.3	2.54	2.38	-1.04	5.13	7.12	3.33	1.39	-1.54	5.09	4.2	2.95	-1.21	-1.72
LOC101306197	protein WEAK CHLOROPLAST MOVEMENT UNDER BLUE LIGHT 1, transcript variant X3	XM_011460632.1	3223	NW_004440458		complement(join(21120141..21122343,21122617..21123484,21124581..21124732))		0.24	0.56	0.95	2.38	3.99	0.79	0.96	0.69	1.22	-1.15	0.99	0.67	0.51	-1.47	-1.96
LOC101296790	cyclic nucleotide-gated ion channel 1-like, transcript variant X1	XM_011467827.1	2328	NW_004440462		complement(join(2855705..2856557,2856898..2857152,2857649..2857763,2857920..2858203,2858554..2858757,2858965..2859430,2859722..2859872))		1.07	2.55	0.64	2.37	-1.68	1.76	1.04	2.81	-1.69	1.59	1.43	1.28	4.84	-1.12	3.39
LOC101303895	sugar transport protein 13	XM_004296855.2	2013	NW_004440460		join(12211910..12212148,12212782..12213104,12214185..12214309,12215420..12215711,12215813..12216846)		10.42	24.7	16.41	2.37	1.58	34.87	61.45	15.57	1.76	-2.24	8.46	8.89	11.54	1.05	1.36
LOC101304013	abscisic acid receptor PYL4	XM_004302569.2	1204	NW_004440462		complement(7197251..7198454)		0.81	1.91	0.84	2.37	1.04	0.73	0.77	1.36	1.07	1.87	2.87	1.91	1.92	-1.5	-1.5
LOC101312129	cationic amino acid transporter 1-like	XM_004293950.2	2168	NW_004440459		complement(join(8052019..8053559,8055225..8055655,8055851..8056046))		0.54	1.29	1.69	2.37	3.1	1.74	1.78	1.3	1.02	-1.33	1.23	0.56	1.32	-2.18	1.07
LOC101306349	cytochrome P450 714C2-like	XM_004302088.2	2255	NW_004440462		complement(join(1646102..1646811,1646907..1647261,1647396..1647643,1647736..1647962,1648043..1648757))		0.71	1.67	1.26	2.36	1.78	0.48	1.1	0.33	2.31	-1.45	0.83	1.02	1.81	1.24	2.19
LOC101311618	protein GUCD1, transcript variant X3	XM_011471568.1	1639	NW_004440463		join(17729730..17730327,17730897..17731161,17731319..17731443,17731546..17731587,17731976..17732087,17732483..17732557,17732885..17732973,17733235..17733296,17733846..17733950,17734666..17734741,17734949..17735038)		0.85	2	1.57	2.36	1.85	1.39	1.21	2.08	-1.15	1.5	0.65	2.07	0.83	3.18	1.28
LOC101303867	uncharacterized LOC101303867	XM_004309052.2	2211	NW_004440463		complement(join(20878168..20878504,20878609..20878668,20878830..20879281,20879395..20880756))		1.44	1.64	1.32	1.14	-1.1	1.22	0.59	1.21	-2.06	-1.01	0.24	0.98	0.37	4.07	1.53
LOC101295580	auxin-induced protein 15A-like	XM_004290328.2	772	NW_004440458		complement(11431464..11432235)		0.54	1.27	0.53	2.35	-1.03	0.96	1.85	0.58	1.93	-1.66	3.62	2.28	1.23	-1.59	-2.94
LOC101295585	adenylate kinase, chloroplastic, transcript variant X2	XM_011459038.1	1270	NW_004443446		complement(join(148850..149072,149159..149268,150977..151051,151426..151572,151836..151970,152040..152168,152787..152885,152964..153315))		0.49	1.15	0.75	2.35	1.52	0.53	0.34	0.58	-1.54	1.11	0.73	0.32	0.64	-2.29	-1.14
LOC101295731	vacuolar cation/proton exchanger 3-like, transcript variant X1	XM_004303862.2	2473	NW_004440462		join(27461045..27461520,27461843..27461960,27462047..27462382,27462462..27462529,27462759..27462787,27463396..27463592,27463732..27463944,27464415..27464555,27464671..27464787,27464880..27464933,27465018..27465134,27465459..27465555,27465957..27466466)		0.25	0.59	0.63	2.35	2.49	0.41	0.48	0.3	1.17	-1.36	0.7	1.04	0.49	1.49	-1.42
LOC101313606	cytochrome P450 CYP736A12-like	XM_004299175.2	1801	NW_004440461		complement(join(6802557..6803437,6804255..6805174))		0.89	0.81	1.32	-1.09	1.48	1.49	0.72	2.06	-2.06	1.38	0.81	1.05	1.28	1.3	1.58
LOC101298519	pentatricopeptide repeat-containing protein At1g63130, mitochondrial-like	XM_004300994.1	1251	NW_004440461		complement(join(6354133..6354198,6354844..6356028))		0.33	0.78	0.6	2.35	1.79	1.66	0.89	1.07	-1.86	-1.56	1.17	1.08	1.3	-1.08	1.11
LOC101299292	uncharacterized LOC101299292, transcript variant X3	XM_011464512.1	968	NW_004440460		join(13834326..13834538,13834627..13834738,13834824..13834887,13834994..13835095,13835202..13835266,13835735..13835824,13836175..13836254,13836448..13836652,13837975..13838011)		0.65	1.51	0.35	2.35	-1.85	1.11	1.16	1.38	1.04	1.24	1.51	0.7	1.4	-2.16	-1.08
LOC101299496	uncharacterized LOC101299496, transcript variant X1	XM_011468481.1	3100	NW_004440462		complement(join(12828095..12829404,12829481..12829546,12829680..12829745,12830775..12830852,12830943..12831143,12831740..12833118))		0.27	0.63	0.41	2.35	1.54	1.34	1.38	1.2	1.03	-1.12	0.77	1.14	0.74	1.47	-1.04
LOC101300208	peptidyl-tRNA hydrolase 2, mitochondrial, transcript variant X3	XM_011460683.1	1089	NW_004440458		complement(join(21657371..21657750,21658015..21658054,21658142..21658214,21658317..21658394,21658678..21658714,21658856..21658916,21659633..21659839,21660140..21660352))		0.96	2.24	1.86	2.35	1.95	0.62	1.37	1.5	2.22	2.43	2.08	1.12	0.75	-1.86	-2.78
LOC101300852	uncharacterized LOC101300852, transcript variant X2	XM_004307121.2	1252	NW_004440463		complement(join(11690428..11691125,11692540..11693093))		0.67	1.56	0.16	2.35	-4.1	0.11	0.65	0.95	6.01	8.84	1.28	0.87	1.3	-1.47	1.02
LOC101301187	protein PLANT CADMIUM RESISTANCE 2-like	XM_004297410.2	972	NW_004440460		complement(join(19391849..19392248,19392683..19392895,19392993..19393064,19393147..19393433))		0.43	1.01	0.84	2.35	1.95	0.76	1.02	0.61	1.35	-1.24	0.27	0.42	0.84	1.53	3.06
LOC101301657	uncharacterized LOC101301657	XM_004293842.2	644	NW_004440459		complement(6938797..6939440)		0.32	0.76	0.84	2.35	2.6	0.83	1.16	0.92	1.39	1.11	0.83	1.26	1.48	1.53	1.79
LOC101303967	uncharacterized protein At1g76070-like	XM_004292882.2	1193	NW_004440458		complement(23033067..23034259)		0.17	0.41	0.57	2.35	3.25	0.51	0.62	0.37	1.23	-1.36	0.22	0.57	0.8	2.55	3.57
LOC101304323	B3 domain-containing protein Os04g0386900-like, transcript variant X1	XM_004307133.2	809	NW_004440463		join(11897286..11897569,11897804..11898328)		0.26	0.6	0.42	2.35	1.62	1.25	1.23	0.92	-1.01	-1.36	1.65	0.17	1.18	-9.82	-1.4
LOC101314160	peroxisome biogenesis protein 1, transcript variant X3	XM_011462177.1	3709	NW_004440459		join(5561286..5561459,5561541..5561636,5561850..5562332,5562733..5563470,5563744..5563835,5563990..5564063,5564260..5564482,5564565..5564658,5564791..5564945,5565363..5565593,5565769..5565969,5566170..5566295,5566383..5566444,5566796..5566913,5567322..5567606,5567707..5568263)		0.66	0.4	0.4	-1.66	-1.63	0.76	0.37	1.6	-2.06	2.11	1.04	0.99	1.1	-1.05	1.06
LOC101304804	delta(8)-fatty-acid desaturase 1-like, transcript variant X1	XM_004306673.2	1865	NW_004440463		join(4272152..4272404,4272623..4274234)		0.22	0.52	0.69	2.35	3.09	1.26	0.87	0.32	-1.46	-3.96	2.28	2.62	1.17	1.15	-1.96
LOC101306462	protein LATERAL ROOT PRIMORDIUM 1, transcript variant X1	XM_011471056.1	1665	NW_004440463		complement(join(10355892..10356294,10357268..10357570,10357944..10358018,10358184..10359067))		0.25	0.59	0.41	2.35	1.62	0.2	0.34	1.43	1.66	7.07	0.32	0.49	0.24	1.53	-1.31
LOC101306871	uncharacterized LOC101306871, transcript variant X2	XM_011459753.1	701	NW_004440458		join(6976378..6976688,6976829..6977023,6977156..6977350)		0.3	0.7	0.97	2.35	3.25	0.86	1.51	0.42	1.75	-2.04	0.76	0.39	0.19	-1.96	-3.92
LOC101307992	flavin-containing monooxygenase FMO GS-OX-like 4, transcript variant X2	XM_011465436.1	1764	NW_004440461		join(135063..135179,135288..135846,136210..136280,136422..136574,136704..136786,136912..137047,137144..137317,137989..138459)		0.35	0.83	1.34	2.35	3.79	1.33	1.16	2.69	-1.15	2.02	1.43	0.77	1	-1.87	-1.43
LOC101293524	leucine--tRNA ligase, cytoplasmic, transcript variant X2	XM_011471629.1	3733	NW_004440457		complement(join(22481199..22481518,22482365..22485629,22485720..22485867))		7.53	4.06	7.25	-1.86	-1.04	5.25	2.55	14.72	-2.06	2.8	10.09	6.46	8.55	-1.56	-1.18
LOC101313277	transmembrane protein 136	XM_004291793.2	991	NW_004440458		complement(join(32234094..32234299,32234408..32234503,32234611..32234730,32235050..32235190,32235295..32235722))		0.42	0.99	1.16	2.35	2.76	0.07	0.75	0.9	11.1	13.26	1.21	0.96	0.96	-1.26	-1.26
LOC101313580	protein NUCLEAR FUSION DEFECTIVE 6, chloroplastic/mitochondrial-like, transcript variant X2	XM_004293226.2	896	NW_004440459		join(303153..303497,303599..303720,305620..306048)		0.7	1.64	1.59	2.35	2.27	0.67	1.94	1.49	2.88	2.21	1.63	2.72	1.82	1.67	1.11
LOC101313886	uncharacterized LOC101313886, transcript variant X2	XM_011464969.1	1446	NW_004440460		join(20365637..20365883,20365979..20366149,20366260..20366349,20366423..20366542,20366656..20366715,20366886..20367643)		0.43	1.01	0.89	2.35	2.06	1.21	1.16	0.82	-1.04	-1.47	0.74	1.12	1.5	1.53	2.04
LOC101314383	pentatricopeptide repeat-containing protein At4g19440, chloroplastic-like, transcript variant X3	XM_011466377.1	1549	NW_004440461		complement(join(13112430..13113726,13113796..13113918,13114157..13114285))		0.13	0.32	0.31	2.35	2.27	0.39	0.32	0.19	-1.22	-2.04	0.69	0.26	0.61	-2.62	-1.12
LOC105349373	enhancer of mRNA-decapping protein 4-like, transcript variant X2	XM_011463569.1	2837	NW_004440459		join(27252843..27253242,27256016..27256143,27256246..27256295,27256374..27256530,27256641..27256862,27257886..27258014,27258091..27258426,27258484..27258786,27259108..27259308,27259422..27259571,27259777..27259929,27260015..27260140,27260224..27260705)		0.29	0.69	0.48	2.35	1.62	0.43	0.31	0.1	-1.39	-4.07	0.05	0.24	0.29	4.8	5.8
LOC105350699	NADPH-dependent diflavin oxidoreductase 1-like	XM_011463491.1	407	NW_004440459		complement(join(26150618..26150854,26150952..26151029,26151159..26151250))		0.51	1.2	0.5	2.35	-1.03	0.66	0.76	0.36	1.16	-1.81	0.33	0.33	0.67	1.02	2.04
LOC105351488	enhancer of mRNA-decapping protein 4-like	XM_011465883.1	1310	NW_004440461		complement(join(6062441..6062759,6062873..6062947,6063044..6063091,6063195..6063236,6063457..6064282))		0.32	0.75	0.57	2.35	1.79	0.56	0.38	0.23	-1.49	-2.49	0.61	0.41	0.31	-1.47	-1.96
LOC105352522	protein CYPRO4-like	XM_011469847.1	526	NW_004440462		complement(join(35443996..35444140,35445112..35445492))		0.4	0.93	0.13	2.35	-3.08	0.13	0.12	0.85	-1.08	6.63	0.05	0.52	0.05	10.4	1
LOC105352911	probable sodium/metabolite cotransporter BASS4, chloroplastic, transcript variant X2	XM_011471010.1	2627	NW_004440463		complement(join(9086297..9087447,9088221..9088288,9089325..9089346,9090150..9090212,9090332..9090400,9090514..9090572,9091349..9092543))		0.4	0.93	1.21	2.35	3.05	0.95	1.14	0.9	1.2	-1.05	0.46	0.62	0.78	1.36	1.7
LOC101301918	uncharacterized LOC101301918, transcript variant X1	XM_004289864.2	2723	NW_004440458		complement(join(5734527..5737094,5737592..5737746))		1.71	4	5	2.34	2.92	2.07	1.48	1.75	-1.4	-1.19	2.44	2.69	2.1	1.1	-1.17
LOC101306997	tetrahydrocannabinolic acid synthase-like	XM_004295387.2	1769	NW_004440459		4738841..4740609		4	9.36	7.81	2.34	1.95	8.2	21.88	4.53	2.67	-1.81	2.18	4.52	3.38	2.07	1.55
LOC101291443	uncharacterized LOC101291443, transcript variant X3	XM_004302284.2	635	NW_004440462		join(4069269..4069401,4070090..4070261,4070487..4070816)		1.75	4.07	2.35	2.33	1.34	0.63	4.4	1.87	6.94	2.95	2.73	1.71	2.99	-1.6	1.1
LOC101296896	uncharacterized LOC101296896, transcript variant X3	XM_011470949.1	2599	NW_004440463		complement(join(8461305..8461908,8462378..8462665,8462755..8462852,8463157..8463206,8463289..8463417,8464241..8464514,8465195..8465327,8465999..8466064,8467158..8467238,8467347..8467526,8467846..8467909,8468810..8468880,8468964..8469524))		1.02	2.36	4.19	2.33	4.13	2.79	3.47	1.31	1.24	-2.12	1.33	1.04	0.68	-1.28	-1.96
LOC101306583	uncharacterized LOC101306583, transcript variant X2	XM_011460346.1	3383	NW_004440458		complement(join(17114141..17115145,17115356..17115390,17115482..17116000,17116329..17116397,17116525..17116567,17116790..17116859,17116934..17117059,17117151..17117442,17117653..17117814,17117928..17118023,17118158..17118286,17118695..17118880,17119058..17119186,17119258..17119341,17119969..17120127,17120211..17120336,17120478..17120550,17121011..17121090))		0.33	0.76	1.52	2.33	4.63	1.45	0.99	1.01	-1.46	-1.44	0.31	1.04	1.41	3.31	4.46
LOC101307036	acid phosphatase 1-like	XM_004305208.2	1002	NW_004440462		join(10228665..10229129,10230110..10230319,10230466..10230792)		1.94	4.53	1.89	2.33	-1.03	1.88	2.42	3.11	1.29	1.66	4.92	4.06	3.8	-1.21	-1.29
LOC101312083	EG45-like domain containing protein	XM_004287325.2	824	NW_004440457		complement(join(3441359..3441652,3441749..3442049,3442135..3442363))		1.6	3.73	3.37	2.33	2.1	3.91	3.09	5.41	-1.27	1.38	2.42	4.61	3.3	1.9	1.36
LOC101293665	potassium transporter 11-like, transcript variant X3	XM_011462193.1	3215	NW_004440459		join(5722138..5722574,5722995..5723339,5723713..5723938,5724324..5724569,5724772..5724822,5724917..5725177,5725287..5725463,5725699..5725953,5726425..5727641)		2.57	5.97	5.87	2.32	2.29	9.57	11.5	3.93	1.2	-2.44	13.66	12.48	5.24	-1.1	-2.61
LOC101297305	isocitrate dehydrogenase [NAD] regulatory subunit 1, mitochondrial, transcript variant X2	XM_011459788.1	1480	NW_004440458		complement(join(7799452..7799951,7800137..7800215,7801405..7801632,7801783..7802455))		2.44	5.66	6.95	2.32	2.85	2.72	5.58	11.14	2.05	4.09	7.92	6.59	7.89	-1.2	-1
LOC101298256	zinc finger protein ZAT12-like	XM_004307499.2	971	NW_004440463		complement(16848745..16849715)		8.3	19.27	13.45	2.32	1.62	16.6	35	10.4	2.11	-1.6	11.24	12.42	11.05	1.1	-1.02
LOC101298781	glucan endo-1,3-beta-glucosidase 1, transcript variant X1	XM_011461697.1	2334	NW_004440459		join(551503..552203,552296..553612,554208..554235,554334..554621)		0.39	0.9	0.41	2.32	1.05	0.75	0.4	0.57	-1.87	-1.31	0.17	0.29	0.23	1.7	1.36
LOC101299397	uncharacterized LOC101299397, transcript variant X2	XM_004304034.2	2674	NW_004440462		complement(join(29495222..29495617,29495962..29496025,29496234..29496299,29496489..29496615,29496694..29496773,29497069..29497134,29497554..29497766,29498119..29498182,29498712..29498797,29498939..29499004,29499353..29499413,29499507..29499670,29499801..29500444,29500528..29500725,29500841..29501219))		1.69	3.92	3.11	2.32	1.84	3.67	3.25	2.11	-1.13	-1.74	2.04	1.82	3.3	-1.12	1.62
LOC101307972	major allergen Pru ar 1-like	XM_004295033.2	755	NW_004440459		25312044..25312798		13.98	32.46	19.99	2.32	1.43	17.97	12.76	12.79	-1.41	-1.41	11.81	9.16	22.85	-1.29	1.93
LOC101310846	glutathione transferase GST 23-like	XM_004289968.2	877	NW_004440458		complement(join(7110546..7111063,7111374..7111732))		9.42	21.82	22.38	2.32	2.38	11.34	47.68	6.94	4.21	-1.63	8.65	4.79	6.51	-1.81	-1.33
LOC101311055	putative disease resistance RPP13-like protein 1, transcript variant X2	XM_011471678.1	3789	NW_004440463		join(18934334..18934361,18934455..18934577,18934719..18938356)		0.24	0.55	0.29	2.32	1.2	0.66	0.49	0.43	-1.33	-1.52	0.21	0.21	0.11	1.02	-1.96
LOC101312990	uncharacterized LOC101312990, transcript variant X1	XM_004292476.2	1920	NW_004440458		complement(join(14221900..14222145,14222583..14222660,14223655..14223720,14224925..14224967,14225188..14225345,14225437..14225524,14226161..14226234,14228718..14228815,14230722..14230799,14231443..14231518,14231610..14231675,14232137..14232202,14232290..14232405,14232819..14233485))		0.47	1.09	0.46	2.32	-1.03	1.19	1.13	1.01	-1.05	-1.18	1.04	0.71	1.13	-1.47	1.09
LOC101290973	uncharacterized LOC101290973, transcript variant X2	XM_011469655.1	2134	NW_004440462		complement(join(31839374..31839744,31839832..31840566,31840646..31841309,31842114..31842477))		0.33	0.75	0.29	2.31	-1.14	0.47	0.38	0.56	-1.25	1.18	0.56	0.57	0.64	1.02	1.13
LOC101294293	glutamate-rich WD repeat-containing protein 1, transcript variant X1	XM_004287501.2	1918	NW_004440457		complement(join(5568621..5569041,5569124..5569241,5569341..5569456,5569699..5569771,5569869..5570008,5570180..5570283,5570365..5570521,5570942..5571343,5571455..5571533,5571812..5571969,5572051..5572200))		1.09	2.51	2.15	2.31	1.98	1.19	2.14	2.71	1.8	2.28	4.23	2.9	6.8	-1.46	1.61
LOC101294669	pentatricopeptide repeat-containing protein At5g46460, mitochondrial	XM_011466563.1	2828	NW_004440461		complement(join(16809885..16810210,16810579..16810676,16810760..16813163))		0.25	0.57	0.38	2.31	1.56	0.81	0.97	0.37	1.2	-2.2	0.28	0.43	0.34	1.53	1.19
LOC101299558	epidermis-specific secreted glycoprotein EP1-like	XM_004294071.2	1582	NW_004440459		complement(10542436..10544017)		1.62	3.75	5.35	2.31	3.29	3.14	2.75	2.25	-1.14	-1.39	1.35	1.63	0.86	1.21	-1.57
LOC101302472	7-deoxyloganetin glucosyltransferase-like	XM_004303883.2	2298	NW_004440462		complement(join(27738724..27739761,27739922..27741181))		7.25	16.77	16.2	2.31	2.23	19.91	23.58	11.12	1.18	-1.79	14.02	14.8	19.63	1.06	1.4
LOC101303525	nucleolin 1-like, transcript variant X6	XM_011467048.1	1974	NW_004440461		complement(join(24854431..24854997,24855099..24855190,24855270..24855360,24855440..24855540,24855624..24855741,24855817..24856046,24856129..24856233,24856348..24856455,24856576..24856617,24856751..24856852,24856949..24857065,24857147..24857404,24857707..24857749))		4.61	10.65	8.23	2.31	1.79	3.71	5.44	4.59	1.47	1.24	3.98	2.95	5.02	-1.35	1.26
LOC101306308	glutaredoxin-C9-like	XM_004293851.2	885	NW_004440459		complement(7053061..7053945)		13.65	31.56	14.91	2.31	1.09	16.55	60	13.09	3.62	-1.26	14.44	39.66	12.13	2.75	-1.19
LOC101291134	stomatal closure-related actin-binding protein 3-like, transcript variant X1	XM_004296586.2	2063	NW_004440460		join(6899509..6899740,6900321..6900623,6900727..6900855,6902215..6902307,6902580..6902720,6902885..6902953,6903585..6903668,6904337..6904517,6904892..6905008,6905154..6905212,6905823..6905957,6906198..6906347,6906438..6906807)		0.24	0.54	0.36	2.3	1.53	0.59	0.45	0.72	-1.3	1.23	0.39	0.53	0.59	1.36	1.53
LOC101298674	branched-chain-amino-acid aminotransferase 5, chloroplastic-like, transcript variant X3	XM_011460584.1	2466	NW_004440458		complement(join(20231482..20232263,20232600..20232750,20232898..20233010,20233614..20233709,20233846..20233962,20234287..20234385,20234551..20234682,20234775..20234951,20235187..20235364,20235465..20235517,20235626..20236193))		0.79	1.81	0.66	2.3	-1.2	0.57	1.13	2.23	1.98	3.9	2.38	1.1	5.62	-2.16	2.37
LOC101299176	uncharacterized LOC101299176, transcript variant X3	XM_004297005.2	1219	NW_004440460		join(14219351..14219562,14220468..14221474)		0.8	1.83	1.83	2.3	2.3	1.43	0.97	1.58	-1.48	1.11	1.64	1.33	2.01	-1.23	1.22
LOC101303455	UDP-glycosyltransferase 91A1-like	XM_004288480.2	1896	NW_004440457		20173096..20174991		2.89	6.67	4.53	2.3	1.57	8.08	16.45	1.49	2.04	-5.43	1.33	3.22	0.43	2.41	-3.1
LOC101303658	uncharacterized LOC101303658, transcript variant X2	XM_004308761.2	1870	NW_004440463		complement(join(15653388..15653809,15654029..15654061,15654146..15654255,15655003..15655088,15655657..15655760,15656059..15656176,15656263..15656737,15656821..15657342))		0.26	0.6	0.58	2.3	2.23	0.5	0.6	1.03	1.19	2.05	0.28	1.09	1.16	3.82	4.08
LOC101303658	uncharacterized LOC101303658, transcript variant X1	XM_011471387.1	1927	NW_004440463		complement(join(15653388..15653809,15654029..15654061,15654146..15654255,15655003..15655088,15655325..15655381,15655657..15655760,15656059..15656176,15656263..15656737,15656821..15657342))		0.25	0.58	0.46	2.3	1.81	0.52	0.35	0.69	-1.47	1.33	0.48	0.98	0.56	2.04	1.17
LOC101304520	probable serine/threonine-protein kinase At1g54610, transcript variant X1	XM_004289204.2	3081	NW_004440457		complement(join(11717777..11719214,11719916..11720009,11720440..11720534,11721244..11721465,11721810..11722127,11722449..11722733,11723093..11723721))		1.1	2.54	3.6	2.3	3.26	2.29	2.54	0.92	1.11	-2.5	1.99	1.94	1.32	-1.03	-1.5
LOC101305913	uncharacterized LOC101305913, transcript variant X3	XM_011461165.1	1592	NW_004440458		join(30627938..30628138,30630490..30630594,30630677..30631333,30635420..30635499,30635698..30636129,30636217..30636291,30636438..30636479)		0.31	0.7	1.36	2.3	4.46	0.3	0.31	0.93	1.06	3.16	0.75	0.6	0.43	-1.26	-1.76
LOC101306508	uncharacterized LOC101306508, transcript variant X3	XM_011462292.1	1154	NW_004440459		join(7154694..7154859,7155082..7155148,7155258..7155351,7155437..7155499,7155601..7155669,7156183..7156254,7156675..7156756,7156836..7156885,7157012..7157224,7157306..7157376,7157476..7157545,7157787..7157852,7158062..7158132)		0.42	0.97	0.65	2.3	1.53	0.64	0.75	0.9	1.18	1.41	0.92	0.12	0.94	-7.86	1.02
LOC101307198	probable inactive poly [ADP-ribose] polymerase SRO2	XM_004297580.2	1732	NW_004440460		join(21684603..21685449,21685555..21685796,21685945..21686105,21686203..21686684)		1.68	3.87	2.62	2.3	1.56	1.16	1.58	0.34	1.36	-3.39	0.92	0.7	0.55	-1.31	-1.68
LOC101312747	probable plastid-lipid-associated protein 10, chloroplastic	XM_004303764.2	1359	NW_004440462		complement(join(25996445..25996892,25996983..25997044,25997133..25997219,25997685..25997765,25998136..25998231,25998665..25998799,25998936..25999049,25999136..25999321,25999744..25999893))		0.36	0.82	0.8	2.3	2.23	0.89	0.55	1.2	-1.62	1.35	0.88	0.7	0.9	-1.26	1.02
LOC101313942	ubiquitin-conjugating enzyme E2 28-like	XM_004289822.2	984	NW_004440458		join(5110742..5111124,5111214..5111341,5111449..5111553,5111718..5112085)		0.49	1.14	1.17	2.3	2.37	0.82	0.44	0.91	-1.85	1.11	0.54	2.07	1.66	3.82	3.06
LOC101314520	armadillo repeat-containing kinesin-like protein 1, transcript variant X2	XM_011471335.1	3356	NW_004440463		complement(join(14753474..14753773,14753917..14754045,14754133..14754276,14754489..14754614,14754900..14755025,14755459..14755551,14755679..14755838,14755908..14756036,14756181..14756300,14756961..14757137,14757319..14757489,14757611..14757745,14757931..14758143,14758986..14759074,14759390..14759539,14759882..14760026,14760148..14760369,14760747..14760932,14761029..14761151,14761276..14761376,147…		0.81	1.85	2.24	2.3	2.77	1.44	0.85	2.08	-1.69	1.44	3.97	1.17	1.21	-3.39	-3.27
LOC101315058	uncharacterized ATP-dependent helicase C29A10.10c, transcript variant X3	XM_011466287.1	4952	NW_004440461		complement(join(11378179..11378574,11378696..11379481,11379603..11381363,11381449..11381581,11381688..11381847,11381960..11382058,11382174..11382362,11383053..11384129,11384229..11384457,11385063..11385184))		9.37	21.55	10.13	2.3	1.08	22.11	14.23	14.28	-1.55	-1.55	16.08	18.97	11.8	1.18	-1.36
LOC101292239	transcription factor E2FA, transcript variant X2	XM_011468945.1	2138	NW_004440462		join(21501679..21502094,21503109..21503301,21503822..21503875,21503959..21504044,21504140..21504228,21504343..21504397,21504597..21504649,21504732..21504782,21504891..21504939,21505032..21505097,21505188..21505264,21505415..21505652,21505880..21505946,21506070..21506713)		0.94	2.16	1.65	2.29	1.75	3.08	3.2	3.26	1.04	1.06	3.8	6.09	4.64	1.6	1.22
LOC101295216	uncharacterized LOC101295216, transcript variant X2	XM_004296600.2	2234	NW_004440460		complement(join(6896462..6897189,6897271..6897437,6897948..6899286))		0.34	0.78	1.15	2.29	3.37	0.93	0.67	1.2	-1.4	1.28	0.66	0.73	0.24	1.11	-2.69
LOC101295248	uncharacterized LOC101295248, transcript variant X1	XM_004303251.2	1387	NW_004440462		complement(join(17659684..17660078,17660153..17660263,17660434..17660546,17660627..17660740,17662001..17662079,17662163..17662247,17662440..17662566,17662758..17662877,17663111..17663353))		0.55	1.26	0.44	2.29	-1.25	0.63	1.08	1.82	1.71	2.89	0.86	2.25	1.66	2.6	1.93
LOC101307892	nostrin, transcript variant X2	XM_011466999.1	1515	NW_004440461		join(24035589..24035821,24037005..24037118,24037243..24037312,24037394..24037542,24038052..24038153,24038233..24038430,24040349..24040546,24040898..24040972,24041273..24041648)		1.24	0.51	0.36	-2.44	-3.46	1.86	0.9	0.78	-2.06	-2.37	2.11	1.16	0.63	-1.81	-3.36
LOC101297617	L-ascorbate oxidase homolog	XM_004293256.2	2063	NW_004440459		join(567324..567693,567810..567919,569065..569335,569439..569544,569667..570012,570206..570574,570657..570735,570884..571295)		0.74	1.69	1.12	2.29	1.51	1.07	0.84	0.94	-1.27	-1.15	1.48	1.51	0.86	1.02	-1.73
LOC101308561	GPI mannosyltransferase 2, transcript variant X2	XM_011463366.1	2143	NW_004440459		complement(join(23634467..23635007,23635262..23635416,23635730..23635920,23636082..23636260,23636514..23636709,23636797..23636889,23637437..23637542,23637652..23638333))		0.71	1.63	0.51	2.29	-1.41	1.13	1.42	1.73	1.26	1.54	1.18	1.26	2.35	1.07	1.99
LOC101309499	protein EXECUTER 1, chloroplastic, transcript variant X1	XM_004290364.2	2559	NW_004440458		complement(join(12512115..12512523,12512957..12513104,12513219..12513311,12513418..12513492,12513729..12513898,12514949..12515072,12515166..12515888,12516834..12516915,12517013..12517119,12517194..12517821))		4.1	9.39	5.21	2.29	1.27	7.53	7.67	7.54	1.02	1	4.79	5.72	5.73	1.2	1.2
LOC101309653	UDP-glucose flavonoid 3-O-glucosyltransferase 6-like	XM_004303907.2	1856	NW_004440462		complement(28048925..28050780)		29.78	68.33	49.13	2.29	1.65	75.21	129.08	60.26	1.72	-1.25	51.57	48.78	63.97	-1.06	1.24
LOC101313236	ethylene-responsive transcription factor ERF054-like	XM_011468589.1	3181	NW_004440462		complement(14723725..14726905)		3.27	5.66	4.43	1.73	1.35	4.6	2.23	5.14	-2.07	1.12	3.52	2.34	0.81	-1.5	-4.33
LOC105351243	uncharacterized LOC105351243, transcript variant X1	XM_011465069.1	3119	NW_004440460		join(21766191..21768679,21768827..21769456)		0.24	0.56	0.78	2.29	3.19	1.21	1.06	0.71	-1.14	-1.69	0.34	0.48	0.44	1.4	1.28
LOC105352240	uncharacterized LOC105352240, transcript variant X6	XM_011468738.1	1871	NW_004440462		complement(join(17083878..17084648,17084744..17085144,17085284..17085982))		0.41	0.93	1.27	2.29	3.1	0.86	0.93	0.48	1.08	-1.81	0.21	1.38	0.94	6.45	4.42
LOC101294576	protein TRANSPARENT TESTA 12-like	XM_004303858.2	1944	NW_004440462		complement(join(27404409..27404845,27404948..27405034,27405121..27405239,27405326..27405564,27405666..27405722,27405822..27405908,27406033..27406577,27406828..27407200))		0.54	1.22	1.04	2.28	1.95	3.7	2.01	3.51	-1.84	-1.05	1.51	2.3	1.33	1.53	-1.13
LOC101296170	pyruvate dehydrogenase E1 component subunit beta-1, mitochondrial, transcript variant X2	XM_011459206.1	1617	NW_004443448		join(1588684..1588807,1588941..1589029,1589130..1589201,1589310..1589393,1589489..1589515,1589620..1589682,1589827..1589913,1590538..1590663,1590832..1590965,1591068..1591140,1591259..1591324,1591837..1591875,1591959..1592083,1592174..1592288,1592494..1592599,1592718..1593004)		7.9	18.01	8.16	2.28	1.03	8.6	14.49	10.75	1.68	1.25	14.74	13.49	24.87	-1.09	1.69
LOC101311946	chitinase 2-like, transcript variant X2	XM_004294585.2	1324	NW_004440459		join(18529548..18529791,18530228..18531307)		2.2	3.8	3.78	1.72	1.72	4.36	2.11	4.04	-2.07	-1.08	2.51	4.81	3.8	1.91	1.51
LOC101301537	WD repeat-containing protein 91 homolog, transcript variant X2	XM_004307983.2	2479	NW_004440463		complement(join(21967235..21967559,21967777..21967885,21968010..21968068,21968163..21968275,21968535..21968643,21968729..21968804,21969023..21969085,21969159..21969253,21969372..21969474,21969725..21969819,21969930..21970012,21970091..21970374,21970476..21970617,21970871..21970993,21971075..21971519,21971767..21972021))		0.53	1.21	0.71	2.28	1.33	1.03	1.5	2.34	1.46	2.27	1.4	1.48	1.26	1.06	-1.11
LOC101301870	major allergen Pru ar 1-like	XM_004298652.2	790	NW_004440461		complement(423155..423944)		10.81	24.66	16.71	2.28	1.55	18.11	21.55	19.36	1.19	1.07	9.61	8.23	18.05	-1.17	1.88
LOC101309449	NADPH-dependent pterin aldehyde reductase, transcript variant X2	XM_004299964.2	1040	NW_004440461		join(17644991..17645317,17645400..17645941,17646024..17646194)		1	2.28	2.08	2.28	2.08	0.84	0.9	1.57	1.07	1.87	0.77	0.65	1.31	-1.18	1.7
LOC101310085	apoptosis-inducing factor homolog B, transcript variant X2	XM_011461106.1	1472	NW_004440458		complement(join(29194490..29195041,29195758..29196215,29196491..29196747,29197763..29197921,29198031..29198076))		5.71	13	30.35	2.28	5.32	11.87	14.35	11.91	1.21	1	27.49	28.17	25.93	1.02	-1.06
LOC101294598	auxin-binding protein ABP19a-like	XM_004288226.2	1182	NW_004440457		14677814..14678995		8.22	18.67	19.07	2.27	2.32	25.4	53.72	18.34	2.11	-1.38	6.87	3.55	6.21	-1.93	-1.11
LOC101295161	uncharacterized transporter YBR287W, transcript variant X3	XM_011463185.1	2051	NW_004440457		join(7682027..7682293,7683076..7683367,7683450..7683529,7683610..7683734,7683824..7683945,7684039..7684248,7684352..7684453,7684560..7684660,7684752..7684804,7684910..7685095,7685220..7685732)		21.87	49.74	24.36	2.27	1.11	32.26	31.02	25.42	-1.04	-1.27	29.73	28.22	22.85	-1.05	-1.3
LOC101301138	F-box/kelch-repeat protein At3g23880-like, transcript variant X1	XM_011468785.1	4734	NW_004440457		join(16399421..16404014,16404151..16404290)		0.34	0.77	0.6	2.27	1.78	0.62	1.09	0.47	1.74	-1.33	1.21	1.35	0.55	1.11	-2.22
LOC101302743	putative calcium-transporting ATPase 13, plasma membrane-type	XM_004296546.2	3586	NW_004440460		complement(5915717..5919302)		0.68	1.54	1.21	2.27	1.78	2.34	1.75	1.99	-1.34	-1.18	0.78	0.42	0.91	-1.88	1.17
LOC101309375	pentatricopeptide repeat-containing protein At2g35030, mitochondrial-like, transcript variant X1	XM_004305841.2	3280	NW_004440462		complement(join(27817690..27818128,27818798..27821638))		0.23	0.36	0.14	1.55	-1.61	1.45	0.7	1.27	-2.07	-1.15	0.45	0.87	0.75	1.94	1.67
LOC101305127	histone H2AX-like	XM_004290658.2	637	NW_004440458		join(17094306..17094585,17094672..17095028)		3.38	7.67	7.86	2.27	2.33	3.59	5.75	2.56	1.6	-1.4	5.02	7.45	4.48	1.48	-1.12
LOC101305694	uncharacterized LOC101305694, transcript variant X2	XM_011470808.1	2283	NW_004440463		join(6205580..6206827,6206925..6207959)		2.68	6.09	2.05	2.27	-1.31	3.38	4.05	2.67	1.2	-1.27	3.73	3.68	6.9	-1.01	1.85
LOC101309162	pentatricopeptide repeat-containing protein At1g22960, mitochondrial	XM_004300896.2	2697	NW_004440461		join(3810781..3813234,3813333..3813575)		0.8	1.81	1.71	2.27	2.14	2.09	1.36	1.32	-1.54	-1.58	1.78	1.41	1.56	-1.26	-1.14
LOC101310350	beta-galactosidase 3	XM_004287802.2	3264	NW_004440457		join(8886903..8887252,8887393..8887488,8887599..8887711,8887804..8887870,8887976..8888068,8888268..8888411,8888615..8888703,8888809..8888914,8889012..8889099,8889417..8889535,8889623..8889787,8889942..8890120,8890331..8890440,8890526..8890635,8890769..8890879,8890953..8891066,8891149..8891351,8891457..8891793,8891889..8892558)		0.89	2.03	1.62	2.27	1.81	2.26	1.47	2	-1.54	-1.13	1.63	2.45	1.17	1.5	-1.4
LOC101312029	mavicyanin-like	XM_004293305.2	853	NW_004440459		join(983469..983758,983992..984554)		4.15	9.41	10.16	2.27	2.45	7.4	6.12	12.54	-1.21	1.69	11.86	14.3	10.99	1.21	-1.08
LOC101306153	threonine--tRNA ligase, mitochondrial-like, transcript variant X2	XM_011469621.1	4461	NW_004440462		join(31553662..31553761,31554117..31554270,31554482..31554552,31555106..31556044,31556125..31556262,31557425..31557505,31557601..31560578)		0.37	0.56	0.38	1.51	1.02	0.66	0.32	0.67	-2.07	1	0.45	0.3	0.64	-1.47	1.43
LOC101292730	uncharacterized LOC101292730	XM_004305017.2	2053	NW_004440462		join(6288162..6289579,6290003..6290637)		0.27	0.61	0.46	2.26	1.71	0.16	0.15	0.29	-1.08	1.77	0.06	0.4	0.53	6.11	8.16
LOC101291073	auxin response factor 6-like, transcript variant X1	XM_011469885.1	3770	NW_004440462		join(36168800..36169475,36169900..36170012,36170694..36170792,36170870..36170926,36171008..36171166,36171269..36171353,36172076..36172166,36172455..36172619,36172695..36172817,36173398..36173473,36173597..36175024,36175215..36175405,36175504..36176010)		1.22	1.65	1.89	1.36	1.55	2.76	1.33	3.51	-2.07	1.27	3.14	7.26	3.82	2.31	1.22
LOC101296217	phospholipid-transporting ATPase 1-like, transcript variant X3	XM_011468112.1	4737	NW_004440462		join(6532662..6532836,6532995..6533100,6533226..6535095,6535232..6535568,6535734..6536523,6536712..6536835,6537090..6537276,6537477..6537935,6538041..6538349,6538855..6539234)		1.45	1.78	1.53	1.23	1.05	4.52	2.19	2.23	-2.07	-2.03	1.77	1.57	0.75	-1.13	-2.37
LOC101313293	probable WRKY transcription factor 2, transcript variant X1	XM_004294821.2	2782	NW_004440459		join(22341618..22341980,22342944..22343475,22344095..22344271,22344492..22345339,22345432..22345590,22345671..22346373)		3.87	4.44	5.26	1.15	1.36	9.15	4.42	5.5	-2.07	-1.66	6.03	6.14	7.37	1.02	1.22
LOC101300983	UPF0481 protein At3g47200-like, transcript variant X3	XM_011460897.1	2049	NW_004440458		join(24261549..24261938,24262373..24262430,24262783..24264383)		0.14	0.31	0.13	2.26	-1.03	0.23	0.39	0.51	1.72	2.21	0.13	0.73	0.27	5.6	2.04
LOC101303725	endoglucanase 11	XM_004304045.2	1835	NW_004440462		join(29634858..29635170,29635279..29635491,29635577..29635777,29635897..29636157,29637693..29638539)		0.15	0.34	0.26	2.26	1.71	0.4	0.24	0.65	-1.7	1.61	0.15	0.96	0.07	6.62	-1.96
LOC101304677	L-ascorbate oxidase homolog	XM_004300500.2	2114	NW_004440461		join(26038196..26038598,26038694..26038803,26039285..26039555,26039692..26039788,26039885..26040230,26040332..26040697,26040806..26040884,26040975..26041416)		0.26	0.59	0.7	2.26	2.68	0.38	0.44	0.42	1.16	1.11	0.88	1.8	0.58	2.04	-1.52
LOC101306048	protein CURVATURE THYLAKOID 1C, chloroplastic, transcript variant X2	XM_011466686.1	710	NW_004440461		join(18652256..18652440,18653257..18653351,18653589..18653675,18654015..18654081,18654180..18654217,18654395..18654632)		0.39	0.89	0.1	2.26	-4.1	0.28	0.18	0.42	-1.62	1.47	0.56	0.57	0.77	1.02	1.36
LOC101309268	kelch-like protein 12, transcript variant X2	XM_011468138.1	2480	NW_004440462		join(7098173..7098287,7098366..7098557,7098796..7098977,7099097..7099702,7099804..7099869,7100202..7100580,7100661..7100860,7100940..7101016,7101559..7101660,7102174..7102360,7102450..7102823)		0.34	0.76	0.96	2.26	2.84	0.73	0.45	1.38	-1.62	1.88	1.4	0.77	1.31	-1.82	-1.06
LOC101309426	cold-regulated 413 inner membrane protein 2, chloroplastic-like, transcript variant X2	XM_011462093.1	916	NW_004440459		join(4466185..4466397,4466497..4466652,4466766..4466861,4467010..4467074,4467493..4467562,4467654..4467969)		2.73	6.18	5.47	2.26	2	6.09	6.71	6.81	1.1	1.12	3.49	3.4	5.93	-1.02	1.7
LOC101310630	protein SRG1-like	XM_011470160.1	935	NW_004440462		join(8787649..8788322,8789105..8789352,8791705..>8791717)		0.3	0.67	0.14	2.26	-2.05	0.5	0.33	0.95	-1.51	1.89	0.43	0.43	0.44	1.02	1.02
LOC101311599	cytochrome P450 71D9-like	XM_011470233.1	1089	NW_004440462		complement(join(19173080..19173942,19178281..19178332,19178383..19178452,19179295..19179398))		0.26	0.58	0.75	2.26	2.92	0.19	0.11	0.14	-1.62	-1.36	0.12	0.37	0.62	3.05	5.1
LOC101311684	uncharacterized LOC101311684, transcript variant X2	XM_011468305.1	1455	NW_004440462		complement(join(9683273..9683836,9683978..9684053,9684241..9684944,9685153..9685263))		0.38	0.86	0.65	2.26	1.71	0.32	0.26	0.2	-1.26	-1.58	0.27	0.65	0.37	2.38	1.36
LOC101313005	inositol transporter 4-like, transcript variant X1	XM_004295269.2	2329	NW_004440459		complement(join(1133596..1134322,1134536..1135144,1135245..1135759,1135846..1136039,1136393..1136676))		0.24	0.54	0.38	2.26	1.58	0.49	0.75	0.51	1.52	1.04	0.17	0.47	0.12	2.71	-1.47
LOC101313173	E3 ubiquitin ligase BIG BROTHER-related	XM_004290844.2	1136	NW_004440458		complement(19094010..19095145)		0.24	0.55	0.36	2.26	1.46	0.3	0.38	0.13	1.29	-2.26	0.59	0.36	0.24	-1.64	-2.45
LOC101313340	uncharacterized protein ycf37, transcript variant X2	XM_011469978.1	1350	NW_004440457		join(1892168..1892468,1892583..1892641,1893223..1893505,1893689..1893835,1894613..1895172)		0.41	0.93	1	2.26	2.44	0.5	0.74	0.99	1.48	1.99	0.89	0.9	0.6	1.02	-1.47
LOC101313457	pentatricopeptide repeat-containing protein At3g62890-like	XM_004308242.1	1821	NW_004440463		3158094..3159914		0.15	0.35	0.3	2.26	1.95	0.66	0.68	0.98	1.03	1.47	1.02	0.74	0.3	-1.38	-3.43
LOC101315217	probable beta-1,3-galactosyltransferase 2, transcript variant X2	XM_011462738.1	2319	NW_004440459		join(14860558..14861284,14862047..14862140,14862247..14862308,14862388..14862599,14862676..14862739,14862957..14863029,14863149..14863269,14863596..14863683,14863768..14863893,14863979..14864088,14865084..14865725)		0.36	0.81	0.47	2.26	1.3	0.46	0.24	1.47	-1.92	3.18	0.98	0.7	0.88	-1.39	-1.11
LOC105350016	uncharacterized LOC105350016	XM_011461342.1	557	NW_004440458		join(1343028..1343198,1343375..1343437,1343518..1343647,1344409..1344589,1344679..1344690)		0.5	1.13	0.61	2.26	1.22	0.12	0.78	0.27	6.47	2.21	0.05	0.73	0.05	14.6	1
LOC105350053	uncharacterized LOC105350053	XM_011461406.1	1134	NW_004440458		complement(join(6693354..6694041,6694723..6694939,6695971..6696199))		0.24	0.55	0.3	2.26	1.22	0.05	0.05	0.39	1	7.8	0.12	0.12	0.48	1.02	4.08
LOC105352404	uncharacterized LOC105352404	XM_011469457.1	1893	NW_004440462		29364865..29366757		0.44	1	0.43	2.26	-1.03	0.71	0.98	0.78	1.39	1.11	0.49	0.57	0.57	1.16	1.17
LOC101298756	transcription factor bHLH113-like, transcript variant X2	XM_011459498.1	1440	NW_004440458		join(2948920..2949465,2949546..2949656,2949731..2949793,2949920..2950027,2950324..2950935)		2.27	2.28	2.68	1.01	1.18	6.95	3.37	5.57	-2.07	-1.25	5.18	5.93	9.06	1.15	1.75
LOC101295918	uncharacterized LOC101295918	XM_004300781.1	636	NW_004440461		1969623..1970258		9.5	21.41	21.82	2.25	2.3	18.8	19.83	23.12	1.05	1.23	25.54	17.05	26.7	-1.5	1.05
LOC101306991	uncharacterized LOC101306991	XM_011463631.1	4528	NW_004440459		complement(join(92665..93088,93163..93310,93529..93766,98809..99019,99319..99440,99589..100527,101643..101946,102051..102204,102303..102543,102639..102849,103091..103212,103356..104769))		0.44	1	1	2.25	2.25	1.44	1.55	1.05	1.08	-1.37	0.5	0.9	0.66	1.8	1.32
LOC101312166	F-box/FBD/LRR-repeat protein At1g16930-like, transcript variant X2	XM_011467835.1	1729	NW_004440462		join(2987256..2987459,2987540..2988472,2988642..2988773,2988860..2989319)		1	2.26	0.78	2.25	-1.28	1.75	1.51	1.55	-1.16	-1.13	1.77	5.41	6.91	3.05	3.9
LOC101313657	protein FLOWERING LOCUS D, transcript variant X1	XM_004308718.2	3759	NW_004440463		complement(join(14721336..14722006,14722852..14722897,14723008..14723132,14723274..14723319,14723412..14724173,14724605..14726713))		0.46	1.04	1.1	2.25	2.38	0.64	1.49	2.37	2.31	3.68	1.45	2.09	0.76	1.44	-1.91
LOC101291665	probable kinetochore protein NUF2, transcript variant X2	XM_011471098.1	2004	NW_004440463		join(11082458..11083023,11083108..11083284,11083877..11083967,11084053..11084232,11085253..11085342,11087065..11087172,11087858..11087911,11088102..11088216,11088340..11088497,11088801..11088896,11089169..11089537)		0.45	1.01	0.91	2.24	2.02	0.84	0.59	1.56	-1.42	1.86	0.8	1.15	0.61	1.44	-1.31
LOC101293406	probable linoleate 9S-lipoxygenase 5	XM_004302372.2	2946	NW_004440462		complement(join(5066726..5067695,5067823..5068086,5068181..5068488,5068596..5068703,5068864..5068949,5069076..5069414,5069526..5069766,5069861..5070150,5071158..5071497))		11.5	25.74	21.87	2.24	1.9	25.79	40.39	14.52	1.57	-1.78	8.95	10.54	10.37	1.18	1.16
LOC101301420	probable ATP-dependent RNA helicase DDX11, transcript variant X6	XM_011469872.1	3207	NW_004440462		complement(join(35988918..35989368,35989533..35990103,35990338..35990559,35990650..35990883,35990983..35991282,35991563..35991916,35992719..35992807,35992882..35993535,35993827..35994158))		0.84	1.89	1.14	2.24	1.35	2.07	1.43	1.02	-1.45	-2.04	1.04	1.61	0.85	1.55	-1.22
LOC101301986	uncharacterized LOC101301986, transcript variant X1	XM_011468627.1	5841	NW_004440462		complement(join(15161730..15162800,15163441..15163704,15164792..15164896,15164981..15165607,15165997..15166554,15166640..15167332,15167405..15167614,15168813..15168968,15169062..15169214,15169368..15169454,15170456..15170556,15171232..15171454,15171527..15171691,15171793..15171882,15171958..15172383,15173398..15173483,15174916..15175236,15175320..15175824))		1.21	2.71	2.8	2.24	2.31	4.42	2.37	1.27	-1.86	-3.47	2.94	2.99	3.7	1.02	1.26
LOC101311701	protein Brevis radix-like 4, transcript variant X2	XM_011462206.1	2069	NW_004440457		join(6505962..6506393,6506483..6506757,6506857..6507236,6508801..6508936,6509135..6509547,6510316..6510748)		0.74	1.65	1.11	2.24	1.51	0.39	1.44	0.29	3.7	-1.36	1.67	1.51	0.79	-1.11	-2.12
LOC101304255	malate dehydrogenase, cytoplasmic-like, transcript variant X2	XM_004293762.2	1565	NW_004440459		complement(join(6685565..6685920,6686053..6686164,6686270..6686405,6686493..6686758,6686842..6687017,6687159..6687317,6688276..6688635))		0.58	0.58	0.56	1.01	-1.03	0.99	0.48	0.09	-2.07	-10.4	0.34	0.17	0.26	-1.96	-1.31
LOC101293591	uncharacterized LOC101293591, transcript variant X2	XM_011466655.1	2148	NW_004440461		join(18076416..18076629,18079615..18079744,18080453..18080490,18080699..18080720,18086019..18086504,18086738..18086829,18086971..18087687,18088344..18088429,18088632..18088818,18089152..18089292,18089618..18089652)		1.45	3.25	2.21	2.23	1.52	3.66	2.72	1.31	-1.35	-2.79	2.91	2.78	2.85	-1.05	-1.02
LOC101297183	cellulose synthase-like protein H1, transcript variant X4	XM_011465185.1	2723	NW_004440457		join(10096199..10096680,10097405..10097735,10097861..10097986,10098075..10098191,10098308..10098520,10098620..10098737,10098833..10099011,10099142..10099492,10099639..10100444)		0.23	0.51	0.4	2.23	1.73	0.37	0.37	0.44	-1.01	1.18	0.24	0.55	0.7	2.24	2.86
LOC101297750	uncharacterized LOC101297750, transcript variant X3	XM_011468584.1	1936	NW_004440462		complement(join(14667974..14668477,14668915..14668970,14669081..14669149,14672505..14673811))		0.32	0.72	0.38	2.23	1.19	0.45	0.99	0.38	2.21	-1.18	0.83	0.42	0.63	-1.96	-1.31
LOC101298499	protein OSB3, chloroplastic/mitochondrial-like, transcript variant X1	XM_004295433.2	2046	NW_004440459		complement(join(5434840..5435227,5435321..5435385,5435558..5435705,5435783..5435886,5436025..5436163,5436280..5436383,5437177..5437270,5437760..5437898,5437995..5438859))		5.33	11.88	9.96	2.23	1.87	10.34	8.99	10.67	-1.15	1.03	8.98	10	13.48	1.11	1.5
LOC101298649	glycine-rich protein A3-like, transcript variant X2	XM_011471288.1	908	NW_004440463		join(14322048..14322141,14322651..14323001,14323415..14323877)		3.9	8.69	7.53	2.23	1.93	3.26	3.22	3.76	-1.01	1.16	2.93	8.36	8.08	2.85	2.76
LOC101301195	ABC transporter C family member 10-like, transcript variant X3	XM_011465640.1	4176	NW_004440461		complement(join(2205031..2205352,2205470..2205709,2205789..2205852,2206084..2206389,2206478..2206692,2206777..2207071,2207148..2207312,2207402..2207989,2208095..2208181,2208263..2208583,2208660..2210130,2211982..2212083))		0.62	1.37	1.15	2.23	1.87	1.32	1.38	1.1	1.05	-1.2	2.68	1.91	1.79	-1.4	-1.5
LOC101291002	uncharacterized protein ycf45, transcript variant X2	XM_011459955.1	1301	NW_004440458		join(10603263..10603564,10603684..10603761,10603901..10604121,10604546..10604618,10604735..10605019,10605983..10606126,10607009..10607059,10607732..10607839,10607929..10607967)		4.54	4.51	2.86	-1.01	-1.59	4.85	2.34	1.94	-2.07	-2.5	2.97	2.81	2.92	-1.05	-1.01
LOC101303966	uncharacterized LOC101303966, transcript variant X2	XM_011460492.1	3466	NW_004440458		complement(join(18950049..18951345,18951737..18951960,18952126..18952340,18953104..18954716,18954964..18955080))		0.18	0.4	0.29	2.23	1.62	0.29	0.56	0.51	1.91	1.77	0.54	0.39	0.12	-1.38	-4.57
LOC101304614	methyltransferase-like protein 13, transcript variant X3	XM_011470983.1	2658	NW_004440463		join(8803534..8805391,8805625..8805768,8806374..8806515,8809522..8809613,8809831..8809962,8810141..8810188,8810368..8810421,8810578..8810672,8811379..8811455,8811816..8811831)		0.24	0.53	0.48	2.23	2.06	0.25	0.3	0.17	1.2	-1.51	0.45	0.25	0.26	-1.77	-1.76
LOC101292071	uncharacterized LOC101292071, transcript variant X1	XM_004308946.2	5133	NW_004440463		complement(join(19170224..19173693,19174056..19175718))		0.77	0.54	0.74	-1.42	-1.04	1.2	0.58	0.75	-2.07	-1.6	0.44	0.58	0.95	1.32	2.16
LOC101311938	uncharacterized LOC101311938, transcript variant X3	XM_011461289.1	1944	NW_004440458		complement(join(32778509..32779077,32779163..32779296,32779397..32779496,32779624..32779701,32779791..32780424,32780531..32780959))		0.32	0.72	0.63	2.23	1.95	0.35	1.57	0.23	4.53	-1.51	0.27	0.07	0.28	-3.93	1.02
LOC101294509	oleosin 1-like	XM_004307729.2	769	NW_004440463		complement(19515044..19515812)		3.79	2.63	3.08	-1.44	-1.23	9.7	4.69	7.15	-2.07	-1.36	3.29	44.59	16.6	13.56	5.05
LOC105351606	uncharacterized LOC105351606, transcript variant X1	XM_011466500.1	3456	NW_004440461		join(15594777..15594961,15595349..15595426,15595699..15598891)		0.72	1.62	1.55	2.23	2.14	2.8	2.34	1.59	-1.2	-1.76	1.43	3.84	2.16	2.7	1.52
LOC101293935	lysine-specific demethylase JMJ25-like, transcript variant X1	XM_011470628.1	4475	NW_004440463		join(3475363..3475906,3475996..3476120,3476237..3476333,3476421..3476550,3476642..3476705,3477124..3477874,3477976..3478314,3478961..3479095,3479211..3479675,3479757..3479829,3479919..3480004,3480211..3480330,3480837..3480907,3482752..3484226)		1.04	2.31	0.68	2.22	-1.53	0.92	0.79	0.76	-1.16	-1.2	0.71	0.73	0.91	1.02	1.28
LOC101300900	major allergen Pru av 1-like	XM_004296846.2	657	NW_004440460		11943233..11943889		8.35	18.49	13.7	2.22	1.64	7.98	17.21	6.78	2.16	-1.18	5.07	4.13	9.51	-1.23	1.88
LOC101311853	nudix hydrolase 12, mitochondrial-like, transcript variant X1	XM_011465002.1	1338	NW_004440460		complement(join(20688714..20689126,20689499..20689648,20689995..20690078,20690167..20690281,20691906..20692481))		1.25	2.77	2.88	2.22	2.32	2.16	2.32	2.33	1.08	1.08	0.99	0.51	0.81	-1.96	-1.22
LOC101291734	uncharacterized LOC101291734, transcript variant X1	XM_011467177.1	3849	NW_004440461		join(26908500..26910411,26910580..26912165,26912762..26913112)		0.36	0.8	0.42	2.21	1.17	0.68	0.42	1.23	-1.62	1.81	0.42	0.67	0.67	1.61	1.62
LOC101300644	myosin-binding protein 7-like, transcript variant X2	XM_011468859.1	2582	NW_004440462		join(19616886..19617201,19617475..19619009,19619155..19619201,19619588..19620271)		2.55	5.65	2.57	2.21	1.01	3.43	1.85	4.43	-1.85	1.29	3.56	5.35	2.84	1.5	-1.25
LOC101310721	uncharacterized LOC101310721, transcript variant X2	XM_011469380.1	2064	NW_004440462		complement(join(28066372..28068009,28068127..28068235,28068753..28069069))		16.48	11.16	16.59	-1.48	1.01	27.5	13.27	22.88	-2.07	-1.2	18.77	15.23	18.49	-1.23	-1.01
LOC101302045	BTB/POZ domain-containing protein At3g44820, transcript variant X2	XM_011462391.1	2326	NW_004440459		complement(join(9008052..9009255,9009353..9010434,9011093..9011132))		0.15	0.33	0.44	2.21	2.92	0.32	0.13	0.51	-2.38	1.61	0.4	0.35	0.93	-1.15	2.33
LOC101303555	E3 ubiquitin-protein ligase SDIR1, transcript variant X2	XM_011471447.1	1186	NW_004440463		join(16316013..16316152,16316667..16316764,16316864..16316918,16317009..16317061,16317179..16317407,16317572..16317686,16317981..16318026,16318258..16318380,16318586..16318912)		0.29	0.65	0.74	2.21	2.53	0.79	0.42	1	-1.89	1.26	2.13	1.03	1.37	-2.07	-1.55
LOC101307039	7-deoxyloganetin glucosyltransferase-like, transcript variant X1	XM_011469356.1	2295	NW_004440462		complement(join(27725694..27727114,27727197..27728070))		5.14	11.38	10.26	2.21	2	21.98	31.43	15.08	1.43	-1.46	22.51	33.72	20.66	1.5	-1.09
LOC101297701	oleosin Zm-I-like	XM_004292787.2	638	NW_004440458		complement(21491445..21492082)		1.74	0.99	1.27	-1.77	-1.37	2.42	1.17	2.33	-2.07	-1.04	0.21	2.76	1.7	13.24	8.16
LOC101308629	carboxypeptidase D, transcript variant X2	XM_011460169.1	1764	NW_004440458		complement(join(13677265..13677680,13679045..13679108,13680175..13680258,13680532..13680594,13683459..13683561,13683715..13683840,13684515..13684561,13685316..13685420,13685817..13685939,13686182..13686277,13687546..13687602,13687711..13687764,13687912..13688004,13688088..13688154,13688414..13688679))		2.24	7.2	2.34	3.21	1.04	3.73	1.8	5.39	-2.08	1.44	1.28	3.84	7.24	2.99	5.64
LOC101310236	uncharacterized LOC101310236, transcript variant X5	XM_011468377.1	2546	NW_004440462		join(10717622..10718006,10718454..10718868,10719128..10719222,10719364..10719522,10719809..10719932,10720089..10720207,10720277..10720349,10720422..10720645,10720753..10720809,10720911..10721085,10721317..10721439,10721546..10721716,10722233..10722292,10722425..10722536,10722640..10722893)		0.27	0.6	0.35	2.21	1.27	0.53	0.32	0.58	-1.66	1.11	0.63	0.75	0.32	1.19	-1.96
LOC101311835	aspartic proteinase CDR1-like	XM_004293789.2	2022	NW_004440459		join(6542414..6543418,6544114..6545130)		2.3	5.08	3.08	2.21	1.34	0.73	0.43	0.88	-1.7	1.21	1.51	2.95	1.81	1.95	1.2
LOC101312071	probable CCR4-associated factor 1 homolog 11, transcript variant X2	XM_011468756.1	1672	NW_004440462		complement(join(17302903..17302972,17306440..17306590,17306710..17306785,17306864..17306906,17307753..17309084))		0.21	0.46	0.73	2.21	3.51	0.2	0.26	0.44	1.29	2.21	0.48	0.81	0.24	1.7	-1.96
LOC101312323	wall-associated receptor kinase 2-like	XM_004293622.2	744	NW_004440459		complement(join(4547746..4547957,4548097..4548628))		0.47	1.03	0.73	2.21	1.56	1.53	1	2.2	-1.53	1.43	1.97	1.64	1.1	-1.2	-1.8
LOC101312979	uncharacterized LOC101312979, transcript variant X2	XM_011459759.1	2520	NW_004440458		join(7181703..7182300,7182414..7182848,7183051..7183553,7183860..7184212,7184303..7184933)		0.28	0.61	0.43	2.21	1.56	0.35	0.47	0.65	1.35	1.87	0.48	0.32	0.32	-1.47	-1.47
LOC101313765	uncharacterized LOC101313765	XM_004309968.2	657	NW_004443448		complement(join(456648..456939,457304..457668))		0.53	1.17	0.82	2.21	1.56	0.92	0.85	0.68	-1.08	-1.36	0.05	0.62	0.83	12.4	16.6
LOC101299439	cysteine-rich receptor-like protein kinase 10	XM_011472669.1	2375	NW_004443416		join(14448..15326,15422..15562,15736..15863,15941..16151,16268..16504,16637..16787,16862..17489)		0.26	0.47	0.34	1.79	1.3	0.71	0.34	0.31	-2.08	-2.26	2.58	1.43	1.54	-1.81	-1.67
LOC101302765	seed biotin-containing protein SBP65, transcript variant X1	XM_004303118.2	3190	NW_004440462		complement(join(15560387..15561317,15561536..15563794))		0.5	0.55	0.68	1.09	1.36	1.05	0.51	1.58	-2.08	1.5	0.54	2.85	1.15	5.25	2.12
LOC105352200	uncharacterized LOC105352200, transcript variant X4	XM_011468573.1	497	NW_004440462		complement(join(14643380..14643577,14644555..14644625,14644708..14644777,14644920..14645077))		0.7	1.55	0.41	2.21	-1.71	1.22	1.13	0.6	-1.08	-2.04	1.34	0.55	0.27	-2.46	-4.9
LOC101291525	hypersensitive-induced response protein 1, transcript variant X2	XM_011466086.1	1339	NW_004440461		complement(join(8544711..8545321,8545426..8545522,8545634..8545725,8545824..8545944,8546062..8546269,8546815..8547024))		1.92	4.22	2.17	2.2	1.13	1.91	1.11	1.89	-1.71	-1.01	4.47	3.14	3.45	-1.43	-1.3
LOC101294217	DNA ligase 1-like, transcript variant X1	XM_011461630.1	2561	NW_004440457		join(5735387..5736019,5736485..5736601,5737559..5737660,5737743..5737859,5738066..5738296,5738374..5738468,5738984..5739077,5741219..5741350,5742298..5742410,5742697..5742798,5742881..5742942,5743193..5743264,5743367..5743440,5743548..5743613,5744408..5744485,5744603..5744680,5744790..5745184)		1	2.21	1.22	2.2	1.21	1.34	0.8	0.52	-1.67	-2.56	1.25	3.86	2.39	3.1	1.91
LOC101297681	uncharacterized LOC101297681, transcript variant X2	XM_011470718.1	2294	NW_004440457		complement(join(20850683..20851019,20851239..20851323,20852245..20853868,20854020..20854116,20854196..20854346))		1.12	2.47	1.56	2.2	1.4	3.05	3.22	1.36	1.06	-2.24	2.73	1.12	2.61	-2.43	-1.05
LOC101307195	probable pectinesterase/pectinesterase inhibitor 35	XM_004296636.2	2283	NW_004440460		join(7596467..7597778,7598975..7599945)		0.64	1.41	1.22	2.2	1.9	0.59	0.79	1.82	1.34	3.1	2.1	4.16	1.43	1.98	-1.47
LOC101307793	uncharacterized LOC101307793	XM_004300031.2	1385	NW_004440461		complement(18762442..18763826)		4.96	10.94	7.14	2.2	1.44	6.94	16.46	3.43	2.37	-2.02	5.19	5.48	4.81	1.06	-1.08
LOC101299341	putative laccase-9	XM_004290403.2	2527	NW_004440458		join(13321922..13322040,13322150..13322301,13322631..13322875,13322979..13323101,13323348..13323942,13324030..13324382,13324499..13325438)		0.05	0.11	0.11	2.2	2.2	0.11	0.2	0.06	1.85	-1.81	0.53	0.54	0.11	1.02	-4.9
LOC101292845	S-norcoclaurine synthase-like, transcript variant X2	XM_004307803.2	2083	NW_004440463		join(20256231..20256504,20256597..20257932,20258338..20258810)		2.87	6.27	3.67	2.19	1.28	3.32	8.65	1.21	2.6	-2.74	2.43	1.89	3.46	-1.29	1.42
LOC101295466	putative receptor-like protein kinase At4g00960, transcript variant X3	XM_011470550.1	1762	NW_004440463		complement(join(2167754..2168166,2168273..2168411,2168488..2168725,2168826..2169036,2169135..2169437,2169620..2169679,2169889..2169928,2170093..2170196,2170284..2170365,2170791..2170873,2170965..2171037,2171151..2171166))		0.43	0.95	0.88	2.19	2.04	0.5	0.53	0.93	1.07	1.87	1.13	0.85	0.62	-1.34	-1.84
LOC101295615	mediator of RNA polymerase II transcription subunit 10b, transcript variant X4	XM_011464313.1	1270	NW_004440460		complement(join(8192634..8193021,8193348..8193437,8193549..8193651,8193734..8193814,8193910..8194146,8194949..8195099,8195878..8195948,8196462..8196527,8196971..8197053))		9.68	21.22	19.72	2.19	2.04	18.46	23.73	16.61	1.29	-1.11	15.09	12.81	19.04	-1.18	1.26
LOC101296490	uncharacterized LOC101296490	XM_004300783.1	636	NW_004440461		1984494..1985129		1.2	2.64	2.55	2.19	2.13	1.8	2.05	1.63	1.14	-1.1	1.47	3.62	1.07	2.47	-1.37
LOC101299974	125 kDa kinesin-related protein, transcript variant X1	XM_011468977.1	3806	NW_004440462		complement(join(22212997..22213579,22213804..22213955,22214209..22214318,22214567..22214668,22214762..22214967,22215057..22215140,22215267..22215425,22215624..22215731,22215848..22216009,22216115..22216290,22216374..22216460,22216541..22216652,22216734..22216967,22217341..22217417,22217510..22217579,22217949..22218105,22218192..22218289,22218406..22218544,22218627..22218976,22219069..22219227,222…		0.93	2.04	0.55	2.19	-1.69	0.72	1.19	1.95	1.65	2.7	1.99	1.92	2.03	-1.04	1.02
LOC101302543	protein ROOT PRIMORDIUM DEFECTIVE 1, transcript variant X2	XM_011463509.1	3228	NW_004440459		join(26387907..26390373,26390475..26390533,26390841..26391542)		0.49	1.08	1.11	2.19	2.25	0.73	0.9	0.69	1.24	-1.06	0.78	0.55	0.88	-1.44	1.13
LOC101303407	putative ubiquitin-conjugating enzyme E2 38, transcript variant X3	XM_011463514.1	2651	NW_004440459		complement(join(26428713..26429575,26430189..26430500,26430582..26430721,26430994..26431051,26431154..26431981,26432097..26432168,26433055..26433166,26433258..26433523))		0.6	1.32	0.56	2.19	-1.07	0.58	0.89	0.5	1.53	-1.16	0.95	0.2	0.56	-4.67	-1.69
LOC101303922	probable galactinol--sucrose galactosyltransferase 5	XM_004304604.2	2755	NW_004440462		complement(join(37422211..37422955,37423045..37423412,37423509..37423686,37423923..37425386))		0.28	0.61	0.86	2.19	3.1	0.41	0.34	0.49	-1.23	1.17	0.63	1.38	1.08	2.19	1.73
LOC101305923	G-type lectin S-receptor-like serine/threonine-protein kinase RLK1	XM_004295174.2	2834	NW_004440459		27643511..27646344		0.27	0.59	0.57	2.19	2.13	0.52	1.82	0.31	3.49	-1.66	0.52	0.14	0.24	-3.6	-2.16
LOC101308336	uncharacterized LOC101308336, transcript variant X2	XM_004290587.2	1993	NW_004440458		complement(join(16158248..16158618,16158913..16158970,16159273..16159366,16159488..16159603,16160288..16160616,16160766..16160841,16161606..16161624,16161743..16161862,16161985..16162101,16162331..16162403,16162588..16162714,16162819..16162887,16163116..16163286,16163367..16163450,16163844..16163921,16164016..16164106))		0.59	1.3	0.27	2.19	-2.18	0.47	0.31	1.56	-1.51	3.32	1.47	1.97	1.98	1.34	1.35
LOC101310819	probable glutamate carboxypeptidase 2, transcript variant X1	XM_011469869.1	2979	NW_004440462		join(35959529..35960536,35960748..35961168,35961341..35961408,35961538..35961619,35961700..35961792,35961867..35962019,35962107..35962175,35962337..35962424,35962565..35962648,35962793..35962881,35962999..35963115,35963195..35963341,35963515..35964074)		0.4	0.87	0.36	2.19	-1.09	0.74	0.98	0.7	1.32	-1.07	0.4	0.32	0.96	-1.26	2.38
LOC101313312	protein NUCLEAR FUSION DEFECTIVE 4-like, transcript variant X2	XM_011466254.1	1987	NW_004440461		complement(join(11043614..11044856,11045437..11046057,11046166..11046288))		0.77	1.69	1.19	2.19	1.55	1.22	1.13	3.51	-1.08	2.89	3.75	2.8	6.02	-1.34	1.6
LOC101311822	E3 ubiquitin-protein ligase RING1-like, transcript variant X2	XM_004291331.2	1484	NW_004440458		complement(join(23409323..23410552,23410878..23410914,23411114..23411330))		3.93	3.81	4.01	-1.03	1.02	7.06	3.39	3.7	-2.08	-1.91	2.33	3.2	2.01	1.37	-1.16
LOC101314456	mitochondrial phosphate carrier protein 2, mitochondrial	XM_004297453.2	1775	NW_004440460		join(19845778..19846418,19846587..19846948,19847042..19847085,19847225..19847439,19847537..19847661,19847762..19848149)		7.55	16.52	18.92	2.19	2.51	14.34	24.82	11.38	1.73	-1.26	11.7	11.07	11.17	-1.06	-1.05
LOC101314829	uncharacterized LOC101314829, transcript variant X2	XM_011462473.1	2828	NW_004440459		complement(join(10338605..10338990,10339303..10339457,10340155..10340265,10340365..10342291,10342385..10342503,10343139..10343268))		0.96	2.1	1.24	2.19	1.3	0.67	0.94	2.47	1.42	3.71	1.74	3.64	2.88	2.09	1.65
LOC105351659	putative calcium-binding protein CML19	XM_011466685.1	1324	NW_004440461		18639229..18640552		1.15	2.53	1.64	2.19	1.42	1.22	1.69	1.12	1.39	-1.09	0.9	0.51	0.51	-1.77	-1.76
LOC105351969	uncharacterized LOC105351969	XM_011467667.1	934	NW_004440462		684144..685077		0.82	1.79	1.52	2.19	1.86	0.65	0.67	0.64	1.03	-1.02	0.71	1.31	1.02	1.83	1.43
LOC105352725	RING-H2 finger protein ATL68-like	XM_011470342.1	690	NW_004440462		complement(30359642..30360331)		1.11	2.43	1.67	2.19	1.51	0.97	1.62	1.08	1.66	1.11	4.82	2.16	2.56	-2.23	-1.88
LOC101291018	GABA transporter 1-like, transcript variant X2	XM_004292139.2	2298	NW_004440458		complement(join(5681292..5682319,5682461..5682676,5682772..5682902,5683009..5683195,5683360..5683454,5683662..5683784,5683874..5684391))		0.18	0.4	0.5	2.18	2.76	0.7	0.54	0.13	-1.3	-5.43	0.17	0.24	0.24	1.36	1.36
LOC101291605	protein NAP1, transcript variant X2	XM_011462186.1	3842	NW_004440459		join(5662644..5662682,5663119..5663209,5663367..5663449,5663772..5663856,5664682..5664807,5664985..5665092,5665218..5665262,5665344..5665486,5665811..5665943,5666375..5666485,5666592..5666670,5667312..5667505,5667803..5667948,5668697..5668778,5668883..5668993,5669528..5669653,5669730..5669869,5669954..5670050,5670608..5671599,5671778..5671987,5672100..5672800)		0.43	0.95	0.58	2.18	1.34	0.28	0.39	0.46	1.39	1.66	0.42	0.25	0.49	-1.68	1.19
LOC101292173	uncharacterized LOC101292173, transcript variant X2	XM_011459962.1	1673	NW_004440458		join(10705196..10705392,10705607..10706634,10708271..10708718)		0.75	1.63	0.89	2.18	1.19	1.24	0.97	0.8	-1.29	-1.56	0.72	0.49	0.08	-1.47	-8.82
LOC101292839	uncharacterized LOC101292839, transcript variant X2	XM_011471102.1	1605	NW_004440463		complement(join(11159621..11159795,11160341..11161391,11162342..11162513,11163460..11163666))		0.52	1.13	0.63	2.18	1.22	0.21	0.31	0.56	1.48	2.65	0.33	0.42	0.42	1.27	1.28
LOC101292982	phospholipase A I, transcript variant X5	XM_011461670.1	3495	NW_004440459		join(289589..289631,289733..289897,289994..290203,290290..290535,290623..290785,290870..291130,291206..291327,291799..291960,292046..292238,292335..292471,292912..293050,293216..293413,293504..293975,294070..294286,294371..294460,294548..295224)		4.45	9.69	4.32	2.18	-1.03	3.56	7.91	5.06	2.22	1.42	4.46	3.49	2.1	-1.28	-2.12
LOC101293578	probable glutathione S-transferase	XM_004296984.2	1118	NW_004440460		join(14552202..14552678,14552841..14553481)		0.75	1.62	1.94	2.18	2.6	1.08	2.61	0.66	2.41	-1.63	0.6	0.97	0.73	1.63	1.22
LOC101304466	disease resistance protein At4g27190-like, transcript variant X1	XM_004296110.2	5358	NW_004440459		join(23460771..23463091,23463586..23466400,23466761..23466982)		0.32	0.21	0.25	-1.55	-1.28	0.6	0.29	0.33	-2.08	-1.81	0.47	0.38	0.51	-1.24	1.07
LOC101295787	non-specific lipid-transfer protein 1-like	XM_004294682.2	629	NW_004440459		complement(join(20572563..20572758,20572875..20573307))		0.66	1.44	1.4	2.18	2.11	1.07	1.68	3.54	1.57	3.32	0.63	1.29	2.81	2.04	4.42
LOC101296223	thaumatin-like protein 1b	XM_011470391.1	1019	NW_004440462		join(35594364..35594475,35597613..35598519)		19.97	43.58	28.23	2.18	1.41	56.89	187	25.36	3.29	-2.24	12.28	11.84	12.93	-1.04	1.05
LOC101297804	protein NRT1/ PTR FAMILY 4.2-like, transcript variant X1	XM_011459842.1	2145	NW_004440458		complement(join(8798726..8798939,8799162..8799188,8799361..8800071,8800373..8800485,8800575..8800979,8801061..8801278,8801579..8802035))		0.39	0.85	0.38	2.18	-1.03	0.41	0.61	0.9	1.49	2.21	0.37	0.44	0.82	1.19	2.21
LOC101301205	heat stress transcription factor B-2b, transcript variant X4	XM_011465520.1	2742	NW_004440461		complement(join(1089695..1091103,1091260..1091591,1091701..1091762,1091843..1092781))		0.86	2.16	0.77	2.51	-1.13	0.71	0.34	1.03	-2.09	1.45	1.31	1.53	1.34	1.17	1.02
LOC101301717	basic endochitinase-like	XM_004306662.2	1186	NW_004440463		4191829..4193014		0.7	1.53	2.45	2.18	3.49	3.34	2.51	3.13	-1.33	-1.07	1.35	3.77	2.29	2.8	1.7
LOC101302860	protein IRX15-LIKE-like	XM_004305896.2	1082	NW_004440462		28733677..28734758		0.39	0.84	1.25	2.18	3.25	0.43	0.34	0.82	-1.26	1.89	0.74	1.38	1.26	1.87	1.7
LOC101305979	polygalacturonate 4-alpha-galacturonosyltransferase, transcript variant X2	XM_011470810.1	2514	NW_004440463		join(6247127..6247200,6247337..6247477,6248532..6248566,6248681..6248740,6248862..6248990,6249098..6249161,6249242..6249285,6249484..6249818,6249930..6250287,6250707..6251294,6251450..6252135)		2.26	4.94	3.55	2.18	1.57	1.63	4.37	4.61	2.68	2.83	2.91	2.1	5.4	-1.39	1.86
LOC101296105	glycerol-3-phosphate acyltransferase, chloroplastic, transcript variant X1	XM_011466813.1	1897	NW_004440461		complement(join(20649017..20649305,20649398..20649580,20649760..20649873,20649941..20650060,20650916..20650994,20652016..20652126,20652225..20652286,20652455..20652556,20653204..20653261,20653418..20653515,20653642..20653728,20654564..20654661,20656245..20656740))		1.06	2.43	1.18	2.29	1.11	4.39	2.1	5.4	-2.09	1.23	1.05	6.93	4.65	6.58	4.42
LOC101307544	glycerophosphodiester phosphodiesterase protein kinase domain-containing GDPDL2-like, transcript variant X2	XM_011471001.1	1904	NW_004440463		complement(join(8972931..8974112,8974393..8975114))		0.66	1.43	0.43	2.18	-1.54	0.95	0.82	0.47	-1.17	-2.04	0.63	1.35	0.64	2.15	1.02
LOC101308628	fructose-1,6-bisphosphatase, chloroplastic	XM_004290361.2	1568	NW_004440458		complement(join(12453747..12454492,12454811..12455207,12456023..12456447))		0.27	0.58	0.65	2.18	2.44	0.81	0.83	0.66	1.02	-1.23	0.51	0.35	0.26	-1.47	-1.96
LOC101310982	probable sugar phosphate/phosphate translocator At3g17430, transcript variant X2	XM_011464574.1	1696	NW_004440460		complement(join(15125291..15125793,15125907..15126007,15126096..15126361,15126903..15127164,15127258..15127319,15127826..15127876,15127960..15127991,15128807..15128914,15129096..15129386,15129587..15129606))		0.25	0.54	0.68	2.18	2.76	0.16	0.15	0.7	-1.08	4.42	0.94	0.88	0.88	-1.07	-1.07
LOC101311188	protein TWIN LOV 1, transcript variant X1	XM_004298402.2	1915	NW_004440460		join(18293621..18294619,18294812..18295019,18295118..18295182,18295288..18295367,18295476..18295531,18295616..18295679,18296822..18297264)		1.31	2.84	2.33	2.18	1.79	2.28	2.08	2.87	-1.1	1.26	2.29	2.83	1.84	1.23	-1.24
LOC101312218	flavin-containing monooxygenase FMO GS-OX-like 9	XM_004290678.2	1872	NW_004440458		complement(join(17495948..17496464,17496601..17496774,17497036..17497171,17497395..17497477,17497740..17497904,17498029..17498099,17498260..17498985))		0.22	0.48	0.54	2.18	2.44	0.11	0.56	0.32	5.24	2.95	0.14	0.65	0.65	4.58	4.59
LOC101312730	1-aminocyclopropane-1-carboxylate oxidase homolog, transcript variant X1	XM_004299579.2	1508	NW_004440461		complement(join(11186924..11188056,11188163..11188537))		27.63	60.34	54.4	2.18	1.97	60.81	44.13	56.63	-1.38	-1.07	29.4	29.57	35.67	1.01	1.21
LOC101315223	phytoene synthase 2, chloroplastic-like	XM_004296142.2	1968	NW_004440459		complement(join(23886593..23887504,23887707..23887899,23887988..23888223,23888326..23888498,23888720..23888770,23888945..23889347))		0.42	0.92	0.96	2.18	2.27	1.02	1.07	0.53	1.05	-1.94	0.74	1.58	1.24	2.13	1.67
LOC105351808	uncharacterized LOC105351808	XM_011467326.1	636	NW_004440461		complement(1965756..1966391)		0.66	1.43	1.06	2.18	1.62	0.63	0.88	0.93	1.39	1.47	1.05	0.43	0.85	-2.46	-1.22
LOC101308012	B3 domain-containing transcription factor VRN1-like, transcript variant X2	XM_011468534.1	1670	NW_004440462		join(14136443..14136642,14136728..14137363,14137453..14137711,14137807..14137887,14138027..14138190,14138309..14138638)		0.67	1.34	0.77	2.01	1.16	1.09	0.52	0.36	-2.09	-3.05	0.64	0.57	0.33	-1.12	-1.96
LOC101291607	protein SMG7L, transcript variant X6	XM_011462368.1	3289	NW_004440459		complement(join(8365315..8367471,8367917..8368101,8368194..8368316,8368400..8368957,8369059..8369152,8369347..8369518))		0.4	0.87	0.37	2.17	-1.08	0.74	0.53	0.72	-1.39	-1.02	0.69	1.07	0.5	1.56	-1.39
LOC101293163	probable 1-deoxy-D-xylulose-5-phosphate synthase, chloroplastic, transcript variant X2	XM_011460916.1	2714	NW_004440458		complement(join(24415610..24416004,24416144..24416428,24416632..24416910,24417018..24417310,24417547..24417823,24418115..24418383,24418716..24418863,24419109..24419278,24419373..24419492,24420031..24420508))		2.3	4.99	1.32	2.17	-1.74	2.05	1.79	4.21	-1.15	2.05	4.37	7.04	5.21	1.61	1.19
LOC101293199	3-ketoacyl-CoA synthase 6	XM_004299034.2	1990	NW_004440461		complement(4426143..4428132)		0.91	1.97	2.24	2.17	2.47	1.79	1.5	1.79	-1.19	1	2.01	3.54	1.98	1.76	-1.01
LOC101296798	mitochondrial import inner membrane translocase subunit TIM17-2-like, transcript variant X2	XM_011461000.1	1050	NW_004440457		join(4988125..4988824,4989234..4989583)		4.63	10.04	6.45	2.17	1.39	9.15	13.49	7.64	1.47	-1.2	3.04	5.03	9.19	1.65	3.02
LOC101297249	protein EXORDIUM-like	XM_011466298.1	1418	NW_004440461		11718191..11719608		0.93	2.02	2.67	2.17	2.87	2.32	3.24	3.04	1.4	1.31	3.47	6.12	1.63	1.76	-2.13
LOC101299481	serine/threonine-protein phosphatase 2A 65 kDa regulatory subunit A beta isoform-like, transcript variant X2	XM_011467102.1	2153	NW_004440461		join(25673268..25673371,25673593..25673997,25674624..25674870,25675000..25675112,25675262..25675341,25675688..25675829,25675935..25676015,25676110..25676214,25676395..25676577,25676872..25676964,25677096..25677235,25677311..25677377,25677838..25678230)		3.9	8.47	3.21	2.17	-1.22	4.71	7.76	3.45	1.65	-1.37	5.26	8.94	6.5	1.7	1.24
LOC101300076	uncharacterized LOC101300076, transcript variant X2	XM_011468871.1	2105	NW_004440462		complement(join(19881259..19881911,19882075..19882182,19882445..19882526,19882626..19882703,19882806..19882861,19882947..19883315,19883428..19883680,19884533..19885038))		0.43	0.93	1	2.17	2.32	0.29	0.3	0.49	1.03	1.72	1.39	0.39	0.84	-3.6	-1.66
LOC101303679	triose phosphate/phosphate translocator, chloroplastic, transcript variant X2	XM_011462278.1	1601	NW_004440459		complement(join(7000428..7000799,7001093..7001193,7001331..7001430,7001541..7001657,7001752..7001829,7001926..7002038,7002210..7002305,7002422..7002542,7002635..7002713,7002792..7002857,7002959..7003033,7003128..7003410))		1.13	2.44	1.69	2.17	1.5	1.59	2.37	7.24	1.48	4.54	8.23	2.12	3.05	-3.89	-2.69
LOC101304484	probable LRR receptor-like serine/threonine-protein kinase At1g74360	XM_011466042.1	3665	NW_004440461		complement(join(7969160..7972528,7972767..7973062))		0.25	0.53	0.79	2.17	3.22	0.95	2.12	0.24	2.22	-3.92	0.25	0.15	0.37	-1.72	1.46
LOC101307120	protein FAM133B-like, transcript variant X2	XM_011465765.1	1523	NW_004440461		join(3748081..3748293,3748674..3748743,3749092..3750331)		0.87	1.88	1.07	2.17	1.23	0.22	1.43	1.76	6.47	7.96	1.14	0.89	0.45	-1.28	-2.55
LOC101309081	protein N-terminal asparagine amidohydrolase, transcript variant X2	XM_011470495.1	1542	NW_004440463		join(985921..986134,986272..986451,986599..986663,986743..986842,986949..986987,987091..987282,987498..987676,987788..987907,989096..989548)		3.38	7.34	3.78	2.17	1.12	4.62	7.09	5.78	1.54	1.25	2.94	7.38	3.61	2.52	1.23
LOC101290761	monocopper oxidase-like protein SKU5	XM_004298614.2	2316	NW_004440461		join(199441..199832,200101..200210,200303..200573,200672..200810,201393..201759,201889..202254,202348..202426,202897..203096,203185..203576)		0.84	1.81	1.2	2.16	1.43	1.02	1.37	1.35	1.35	1.33	0.86	2.11	0.94	2.44	1.09
LOC101293252	uncharacterized LOC101293252	XM_011460573.1	806	NW_004440458		complement(20033239..20034044)		0.6	1.3	1.01	2.16	1.67	1.5	2.08	0.92	1.39	-1.63	0.17	1.01	1.69	6.11	10.2
LOC101295050	uncharacterized LOC101295050	XM_004300778.2	1162	NW_004440461		1947869..1949030		14.88	32.15	25.92	2.16	1.74	19.25	28.34	17	1.47	-1.13	15.12	14.11	23.85	-1.07	1.58
LOC101295899	transcription factor MYB108	XM_004294994.2	1467	NW_004440459		join(24704376..24704811,24705423..24705552,24705652..24706552)		0.33	0.71	0.55	2.16	1.67	0.69	1.78	0.4	2.59	-1.7	0.27	0.65	0.56	2.38	2.04
LOC101301085	peroxidase 4-like	XM_004294698.2	1353	NW_004440459		complement(join(20768298..20768930,20769401..20769569,20769718..20769909,20771302..20771660))		0.36	0.77	0.7	2.16	1.95	0.89	3.17	0.99	3.55	1.11	0.69	0.9	0.4	1.31	-1.71
LOC101301099	aluminum-activated malate transporter 4, transcript variant X1	XM_004297080.2	2139	NW_004440460		join(16041019..16041210,16041316..16041690,16041783..16041920,16042003..16042269,16042356..16042492,16042593..16042739,16043425..16044307)		11.59	24.97	22.66	2.16	1.96	22.36	21.61	17.91	-1.03	-1.25	16.99	4.75	17.34	-3.58	1.02
LOC101301511	interactor of constitutive active ROPs 2, chloroplastic, transcript variant X1	XM_004304351.2	2653	NW_004440462		complement(join(34357550..34359518,34359716..34359884,34360418..34360508,34361684..34362107))		5.57	12.06	10.92	2.16	1.96	18.79	12.44	13.1	-1.51	-1.43	6.07	8.07	8.76	1.33	1.44
LOC101305065	uncharacterized LOC101305065, transcript variant X2	XM_011464769.1	1435	NW_004440460		join(17971714..17971797,17971944..17972266,17972506..17972577,17973105..17973166,17973639..17973795,17973901..17973981,17974081..17974170,17974378..17974943)		2.27	4.91	5.9	2.16	2.59	4.68	6.32	5.28	1.35	1.13	9.56	7.74	9.28	-1.23	-1.03
LOC101305576	MLO-like protein 3	XM_004304364.2	2216	NW_004440462		complement(join(34480955..34481614,34481750..34481810,34481913..34481980,34482117..34482152,34482243..34482416,34482503..34482543,34482636..34482685,34482787..34482878,34482958..34483032,34483131..34483219,34484286..34484346,34484446..34484562,34484640..34484917,34485017..34485074,34485162..34485517))		0.63	1.36	1.13	2.16	1.8	1.82	2.13	1.41	1.17	-1.29	1.14	1.04	1.53	-1.1	1.34
LOC101306432	uncharacterized LOC101306432, transcript variant X2	XM_004300266.2	869	NW_004440461		join(22674310..22674500,22674733..22674780,22676121..22676174,22676827..22676877,22677370..22677423,22677936..22677983,22678070..22678129,22679391..22679453,22679642..22679698,22679989..22680231)		3.28	7.07	7.24	2.16	2.21	5.72	6.86	6.32	1.2	1.11	4.6	4.52	7.19	-1.02	1.56
LOC101307791	F-box/LRR-repeat protein At4g14103-like, transcript variant X3	XM_011466543.1	2058	NW_004440461		complement(join(16282604..16283331,16283515..16283709,16283991..16284882,16284989..16285082,16286103..16286152,16286377..16286475))		0.24	0.51	0.72	2.16	3.06	0.55	0.3	1.15	-1.84	2.08	1.1	0.26	0.4	-4.17	-2.78
LOC101305113	uncharacterized LOC101305113, transcript variant X2	XM_011463287.1	3345	NW_004440457		complement(join(7757925..7758965,7759271..7759439,7759539..7761263,7761784..7761860,7762163..7762378,7762840..7762956))		7.95	14.76	11.07	1.86	1.39	12.63	6.04	2.26	-2.09	-5.58	7.36	6.89	4.55	-1.07	-1.62
LOC101311062	probable L-ascorbate peroxidase 6, chloroplastic, transcript variant X1	XM_004290836.2	1464	NW_004440458		complement(join(19026266..19026515,19026800..19026871,19027640..19027744,19027821..19027898,19027978..19028052,19028497..19028583,19028665..19028732,19028873..19028960,19029070..19029170,19029258..19029378,19029474..19029892))		0.33	0.72	0.46	2.16	1.39	0.32	0.38	0.91	1.19	2.84	1	0.56	0.65	-1.8	-1.54
LOC101312830	F-box/kelch-repeat protein At3g06240-like, transcript variant X4	XM_004299818.2	1507	NW_004440461		join(15227016..15227241,15227497..15228410,15228714..15228785,15229695..15229989)		0.32	0.7	0.36	2.16	1.11	0.22	0.37	0.49	1.66	2.21	0.27	0.27	0.27	1.02	1.02
LOC101313676	uncharacterized LOC101313676, transcript variant X1	XM_011459744.1	1150	NW_004440458		complement(join(6882276..6882789,6882884..6882982,6883108..6883212,6883307..6883420,6883527..6883576,6883661..6883928))		0.42	0.91	1.82	2.16	4.32	1.81	1.24	0.77	-1.46	-2.34	1.16	2.59	1.65	2.24	1.43
LOC101300045	major allergen Pru ar 1-like	XM_004296843.2	780	NW_004440460		complement(11941843..11942622)		42.2	90.69	56.32	2.15	1.33	58.39	120.2	49.89	2.06	-1.17	21.16	22.76	54.51	1.08	2.58
LOC101300571	uncharacterized LOC101300571, transcript variant X3	XM_011471675.1	1862	NW_004440463		complement(join(18914803..18915139,18915415..18915531,18915765..18915845,18916014..18916145,18916755..18916868,18916980..18917190,18917511..18917600,18917703..18917805,18917887..18917983,18918058..18918126,18918233..18918361,18918451..18918529,18918757..18918921,18919025..18919162))		4.14	8.89	3.93	2.15	-1.05	8.23	6.27	4.63	-1.31	-1.78	5.93	5.17	8.02	-1.15	1.35
LOC101310150	uncharacterized LOC101310150, transcript variant X1	XM_004287318.2	1558	NW_004440457		join(3389455..3389578,3390338..3390783,3391055..3392042)		3.34	6.19	3.65	1.85	1.09	9.1	4.35	5.81	-2.09	-1.56	4.7	3.39	4.53	-1.39	-1.04
LOC101306890	regulatory protein NPR3-like, transcript variant X1	XM_004293686.2	2956	NW_004440459		complement(join(5343850..5344337,5344905..5345102,5345558..5346311,5346830..5348345))		27.34	58.73	32.38	2.15	1.18	25.27	57.65	18.39	2.28	-1.37	23.19	37.05	22.66	1.6	-1.02
LOC101307587	intracellular protein transport protein USO1-like, transcript variant X2	XM_011465668.1	3986	NW_004440461		join(2384265..2384434,2384709..2384753,2386026..2386198,2386273..2389870)		5.21	11.21	4.7	2.15	-1.11	7.18	5.07	7.38	-1.42	1.03	14.49	5.13	15.03	-2.82	1.04
LOC101310934	uncharacterized protein DDB_G0283697, transcript variant X1	XM_004288359.2	1655	NW_004440457		join(17634411..17634664,17635307..17636707)		17.03	36.54	33.42	2.15	1.96	45.14	28.83	36.61	-1.57	-1.23	43.36	49.87	29.22	1.15	-1.48
LOC101313937	K(+) efflux antiporter 5, transcript variant X2	XM_011472142.1	2121	NW_004440463		join(23243373..23243718,23243995..23244038,23244162..23244229,23244362..23244446,23244551..23244612,23244895..23244970,23245151..23245225,23245798..23245869,23246002..23246085,23246183..23246251,23246340..23246417,23246523..23246611,23246792..23246888,23246987..23247040,23247258..23247353,23247485..23247673,23247767..23247844,23248302..23248346,23248423..23248579,23248754..23249010)		3.7	7.97	5.43	2.15	1.47	2.63	5.62	5.39	2.14	2.05	7.72	3.77	5.51	-2.05	-1.4
LOC105352372	cysteine-rich and transmembrane domain-containing protein B-like	XM_011469369.1	539	NW_004440462		27889128..27889666		5.67	12.18	12.18	2.15	2.15	13.46	11.53	15.15	-1.17	1.13	7.16	4.53	8.32	-1.58	1.16
LOC105353028	uncharacterized LOC105353028	XM_011471442.1	722	NW_004440463		complement(join(16241453..16241613,16241769..16241828,16242543..16242674,16243151..16243519))		1.44	3.1	2.72	2.15	1.88	2.33	3.01	2.06	1.29	-1.13	1.84	2.25	2.26	1.22	1.22
LOC101291162	putative pentatricopeptide repeat-containing protein At1g56570	XM_004304861.2	2428	NW_004440462		complement(join(3670468..3672032,3672128..3672990))		0.23	0.49	0.56	2.14	2.44	0.8	1	1.16	1.24	1.45	1.21	1.34	1.01	1.11	-1.2
LOC101291219	4-hydroxy-3-methylbut-2-en-1-yl diphosphate synthase, chloroplastic, transcript variant X2	XM_011463408.1	2697	NW_004440459		join(24402772..24402977,24403359..24403568,24404161..24404318,24404730..24404836,24404927..24405027,24405107..24405183,24405746..24405865,24405949..24406179,24406491..24406607,24406707..24406781,24406865..24406942,24407072..24407131,24407215..24407277,24407501..24407645,24407894..24408032,24408213..24408290,24408371..24408530,24408626..24408724,24408838..24408942,24409122..24409489)		1.36	2.93	1.56	2.14	1.14	1.2	2.35	6.39	1.97	5.34	2.62	3.17	2.87	1.21	1.1
LOC101294579	pentatricopeptide repeat-containing protein At1g08610, transcript variant X2	XM_011467698.1	2501	NW_004440462		complement(join(1068527..1070546,1071184..1071664))		0.44	0.95	0.41	2.14	-1.09	0.46	1.29	0.71	2.83	1.56	0.69	0.49	0.76	-1.42	1.1
LOC101295192	uncharacterized LOC101295192, transcript variant X3	XM_011458977.1	2687	NW_004443442		complement(join(278893..279359,280281..280347,281389..281558,282544..282613,282803..283039,284723..285395,286101..286211,286924..287074,289467..289989,291142..291300,291454..291512))		0.21	0.44	0.5	2.14	2.44	0.6	0.44	0.28	-1.37	-2.17	0.35	0.5	0.51	1.45	1.46
LOC101295976	RING finger protein 44-like, transcript variant X2	XM_004292359.2	1322	NW_004440458		complement(join(10421640..10422710,10426841..10427091))		0.42	0.9	0.46	2.14	1.1	0.2	0.23	0.79	1.16	3.87	0.5	0.31	0.72	-1.64	1.43
LOC101297183	cellulose synthase-like protein H1, transcript variant X1	XM_004287913.2	2749	NW_004440457		join(10096687..10097194,10097405..10097735,10097861..10097986,10098075..10098191,10098308..10098520,10098620..10098737,10098833..10099011,10099142..10099492,10099639..10100444)		0.2	0.43	0.34	2.14	1.71	0.34	0.61	0.76	1.78	2.21	0.44	0.59	0.3	1.36	-1.47
LOC101298513	dentin sialophosphoprotein, transcript variant X2	XM_004298512.2	4135	NW_004440460		join(21380990..21381411,21381871..21382094,21382257..21382318,21382482..21382556,21383799..21384133,21385251..21385319,21385407..21385495,21386988..21389168,21389316..21389393,21389528..21389633,21389731..21389781,21389883..21390325)		5.12	10.94	9.33	2.14	1.82	4.53	6.16	3.09	1.36	-1.47	6.66	5.64	3.94	-1.18	-1.69
LOC101299393	protein LURP-one-related 10-like	XM_004302552.2	2648	NW_004440462		join(6931408..6933532,6933786..6934013,6934123..6934417)		1.81	3.88	2.91	2.14	1.61	1.88	4.2	1.68	2.24	-1.12	1.86	0.67	1.44	-2.8	-1.29
LOC101299852	pentatricopeptide repeat-containing protein At5g59600-like, transcript variant X2	XM_011463600.1	2642	NW_004440459		join(27649773..27651830,27652107..27652690)		0.21	0.45	0.2	2.14	-1.03	0.48	0.16	0.73	-2.93	1.51	0.66	0.51	0.31	-1.28	-2.12
LOC101302336	heat stress transcription factor A-1b-like, transcript variant X2	XM_011462569.1	2247	NW_004440459		complement(join(11614311..11614549,11614631..11615926,11617476..11618187))		1.7	3.64	1.6	2.14	-1.06	2.57	1.44	2.38	-1.79	-1.08	2.25	2.53	1.21	1.13	-1.86
LOC101309142	scarecrow-like protein 11	XM_011463022.1	2496	NW_004440459		18886841..18889336		0.22	0.48	0.92	2.14	4.14	0.78	0.75	0.71	-1.05	-1.09	0.64	0.87	0.93	1.36	1.45
LOC101312512	5'-3' exoribonuclease 3, transcript variant X1	XM_004291332.2	3984	NW_004440458		complement(join(23411497..23412440,23412528..23412661,23412944..23413019,23413330..23413446,23413874..23414031,23414135..23414209,23414320..23414360,23414449..23414525,23414596..23414724,23415283..23415353,23415433..23415528,23416043..23416138,23416304..23416555,23416866..23416952,23417042..23417119,23417324..23417488,23417977..23418126,23418321..23418383,23418489..23418608,23418734..23418925,234…		0.98	2.09	1.5	2.14	1.53	0.89	2.39	1.83	2.67	2.04	2.41	1.5	1.77	-1.61	-1.36
LOC101312818	putative phospholipid-transporting ATPase 9	XM_004297115.2	4225	NW_004440460		join(16557952..16558683,16559098..16560425,16561034..16561144,16561251..16561616,16561700..16561808,16562063..16562272,16562412..16562537,16562643..16562741,16562871..16563062,16563189..16564140)		1.4	2.99	2.37	2.14	1.7	3.04	5.72	1.55	1.88	-1.96	1.04	1.32	0.93	1.26	-1.12
LOC105353101	glycosyltransferase family 64 protein C4-like, transcript variant X2	XM_011471777.1	2089	NW_004440463		join(19843934..19845375,19845533..19845571,19845722..19845778,19845884..19846020,19846123..19846192,19846729..19847072)		0.27	0.57	0.42	2.14	1.58	0.42	0.27	0.21	-1.56	-1.96	0.06	0.06	0.2	1.02	3.06
LOC101298670	probable serine/threonine-protein kinase At1g18390, transcript variant X2	XM_011460144.1	3344	NW_004440458		join(13300094..13301815,13306390..13306413,13306500..13306838,13306921..13307831,13308227..13308574)		1.54	3.28	3.95	2.13	2.57	4.22	4.14	3.11	-1.02	-1.36	5.77	4.34	4.96	-1.33	-1.16
LOC101301832	UDP-glycosyltransferase 74E1-like	XM_004289710.2	1734	NW_004440458		complement(join(3254446..3255420,3255649..3256407))		1.04	2.21	1.52	2.13	1.46	2.13	4.44	0.77	2.09	-2.76	0.77	2.11	0.86	2.75	1.12
LOC101307073	ETO1-like protein 1, transcript variant X2	XM_011460294.1	3155	NW_004440458		join(16096188..16096389,16096679..16096936,16097055..16098770,16099130..16099421,16099646..16099955,16100052..16100428)		2.35	5.02	2.45	2.13	1.04	5.9	8.17	5.18	1.39	-1.14	7.76	17.4	8.91	2.24	1.15
LOC101308184	uncharacterized LOC101308184, transcript variant X2	XM_011465571.1	3557	NW_004440461		complement(join(1356524..1356973,1357506..1359705,1359843..1359922,1360608..1361434))		0.82	1.75	1.54	2.13	1.88	1.36	1.26	1.13	-1.08	-1.21	1.76	1.94	1.99	1.1	1.13
LOC101308350	uncharacterized LOC101308350, transcript variant X3	XM_004292897.2	2361	NW_004440458		complement(join(23265723..23266555,23266681..23266725,23266835..23266911,23267073..23267189,23267274..23267377,23267570..23267639,23267814..23267911,23268370..23268463,23268558..23268648,23268735..23268827,23268913..23269235,23269402..23269629,23269748..23269935))		3.5	7.45	3.01	2.13	-1.16	15.62	10.74	5.66	-1.45	-2.76	8.91	4.65	11.16	-1.92	1.25
LOC101314502	bifunctional purine biosynthesis protein purH-like, transcript variant X2	XM_011466713.1	2521	NW_004440457		complement(join(12472880..12473274,12473644..12473770,12473860..12474207,12474614..12474823,12476527..12476681,12477059..12477236,12477428..12477561,12477652..12477754,12477852..12477948,12478574..12478649,12478738..12478840,12478944..12479063,12479511..12479685,12481164..12481244,12481344..12481562))		2.97	6.34	5.1	2.13	1.71	2.4	1.73	7.25	-1.39	3.02	4.54	3.01	7.22	-1.51	1.59
LOC101314697	tRNA:m(4)X modification enzyme TRM13 homolog, transcript variant X4	XM_011468763.1	1861	NW_004440457		join(16365244..16365333,16366429..16366498,16367013..16367130,16367220..16367285,16367374..16367742,16367820..16368093,16368208..16368265,16369753..16369839,16370024..16370155,16370262..16370400,16370541..16370998)		0.93	1.99	4.73	2.13	5.07	0.83	1.17	1.44	1.41	1.73	0.64	1.24	1.9	1.92	2.95
LOC101291055	probable serine/threonine-protein kinase At1g18390, transcript variant X1	XM_004300457.2	3237	NW_004440461		join(25405095..25406909,25409242..25409277,25409391..25409654,25409757..25410878)		0.19	0.41	0.65	2.12	3.36	1.12	1.25	0.41	1.11	-2.71	0.49	0.67	0.34	1.36	-1.47
LOC101291576	uncharacterized LOC101291576, transcript variant X2	XM_011470622.1	8110	NW_004440463		join(3292701..3292769,3293343..3296058,3296315..3296768,3297892..3298120,3298601..3298765,3299025..3299297,3299412..3299657,3300354..3300746,3300855..3302261,3302419..3302475,3302812..3303240,3303736..3303959,3304397..3304530,3304726..3304995,3305080..3305258,3305417..3306281)		0.31	0.65	0.46	2.12	1.49	0.33	0.35	1.08	1.06	3.26	0.82	0.77	0.85	-1.07	1.04
LOC101292031	probable low-specificity L-threonine aldolase 1, transcript variant X3	XM_011467693.1	1454	NW_004440462		join(1036537..1036575,1037512..1037592,1038107..1038566,1039056..1039167,1039762..1039812,1039992..1040063,1040149..1040281,1040411..1040469,1040659..1040759,1041064..1041130,1041209..1041487)		3.01	6.39	5.87	2.12	1.95	5.82	6.71	4.6	1.15	-1.27	4.85	4.85	7.38	-1	1.52
LOC101305146	E3 ubiquitin-protein ligase RGLG2, transcript variant X1	XM_004293765.2	1807	NW_004440459		join(6641219..6641814,6643703..6643787,6643870..6644010,6644126..6644239,6644394..6644491,6644586..6644665,6644798..6644903,6644984..6645111,6645372..6645501,6645770..6645826,6645912..6646183)		2.15	3.32	3.63	1.54	1.69	5.54	2.65	4.36	-2.09	-1.27	2.43	8.7	4.51	3.58	1.86
LOC101294386	pentatricopeptide repeat-containing protein At3g09060, transcript variant X2	XM_011468188.1	2788	NW_004440462		complement(join(7943549..7943770,7944115..7944175,7944301..7944460,7944577..7946921))		0.47	1	1.43	2.12	3.03	1.49	1.58	0.75	1.06	-2	0.95	0.68	0.97	-1.4	1.02
LOC101294464	uncharacterized LOC101294464, transcript variant X3	XM_011466155.1	1494	NW_004440461		join(9648731..9649399,9649504..9649969,9650056..9650113,9651117..9651197,9651733..9651952)		0.42	0.89	0.86	2.12	2.06	0.72	1.41	1.19	1.97	1.66	6.42	2.45	2	-2.62	-3.21
LOC101297654	uncharacterized LOC101297654	XM_004305255.2	3233	NW_004440462		complement(join(11338349..11341148,11342092..11342524))		0.39	0.82	0.54	2.12	1.41	1.16	0.83	0.96	-1.41	-1.21	1.03	0.96	0.76	-1.07	-1.36
LOC101300792	lysine histidine transporter-like 7	XM_004292232.2	2034	NW_004440458		complement(join(7391926..7392821,7392913..7393044,7393487..7393905,7394095..7394228,7394787..7395239))		1.3	2.75	1.73	2.12	1.33	2.11	3.82	0.95	1.81	-2.23	1.57	2.13	0.53	1.36	-2.94
LOC101315234	acid beta-fructofuranosidase-like	XM_004298613.2	2925	NW_004440461		join(191648..192795,193853..193861,194047..194903,195135..195296,195388..195623,195863..195950,196033..196457)		0.43	0.91	1.23	2.12	2.87	0.92	1.15	0.96	1.25	1.05	4.28	2.97	2.74	-1.44	-1.56
LOC105353463	probable leucine-rich repeat receptor-like serine/threonine-protein kinase At3g14840, transcript variant X3	XM_011472645.1	3352	NW_004443406		complement(join(79154..79727,79811..79961,80297..80534,80642..80852,80978..81096,81228..81359,81448..81643,81729..82102,82250..82290,82392..82427,82524..82592,82710..82775,83031..83099,83381..83452,83543..83614,83746..83817,83922..83996,84084..84155,84266..84337,84450..84524,84607..84675,84801..84872,85076..85256,85379..85622))		0.19	0.4	0.24	2.12	1.3	0.44	0.43	0.31	-1.03	-1.42	0.52	0.49	1.18	-1.06	2.28
LOC101292515	glucan endo-1,3-beta-glucosidase 3-like	XM_004302286.2	2807	NW_004440462		complement(join(4116339..4116843,4116930..4117143,4117505..4118959,4119142..4119774))		0.3	0.42	0.7	1.42	2.36	0.65	0.31	0.79	-2.09	1.23	0.47	1.01	0.82	2.14	1.73
LOC101299176	uncharacterized LOC101299176, transcript variant X1	XM_011464530.1	1224	NW_004440460		join(14219352..14219562,14220462..14221474)		1.19	1.54	2.05	1.29	1.72	1.7	0.81	0.97	-2.09	-1.75	1.41	1.66	1.89	1.17	1.33
LOC101293864	chaperone protein ClpB1-like, transcript variant X2	XM_004295210.2	2605	NW_004440459		join(306560..306855,307066..307218,307345..307577,307696..307977,308153..308469,308565..308895,308984..309193,309760..310164,310301..310678)		1.68	3.54	4.34	2.11	2.58	3.58	4.25	1.54	1.18	-2.33	1.64	1.51	2.76	-1.08	1.69
LOC101297541	protein EXORDIUM-like	XM_004299606.2	1556	NW_004440461		11714252..11715807		0.94	1.97	1.22	2.11	1.3	1.77	2.36	1.43	1.33	-1.24	1.28	2.53	0.96	1.97	-1.34
LOC101300268	RNA pseudouridine synthase 1, transcript variant X3	XM_011467844.1	1378	NW_004440462		join(3057146..3057611,3057990..3058651,3058780..3059029)		0.5	1.06	0.69	2.11	1.36	1.12	1.17	0.32	1.05	-3.47	0.68	0.69	0.69	1.02	1.02
LOC101300359	gamma-interferon-inducible lysosomal thiol reductase-like, transcript variant X1	XM_011467874.1	1125	NW_004440462		join(3527654..3528117,3528628..3528693,3528805..3528942,3529053..3529145,3529240..3529603)		1.23	2.61	1.74	2.11	1.41	3.28	2.76	2.77	-1.19	-1.18	2.48	3.01	2.17	1.21	-1.14
LOC101301962	DNA topoisomerase 3-beta, transcript variant X2	XM_011464542.1	2475	NW_004440460		join(14487803..14487844,14488611..14488699,14488831..14488930,14489455..14489695,14490535..14490697,14490795..14490914,14492384..14492463,14492854..14493132,14493501..14493669,14494202..14494330,14494426..14494638,14495200..14495379,14496649..14497318)		0.28	0.59	0.3	2.11	1.07	0.19	0.5	0.48	2.64	2.53	0.54	0.77	1.32	1.43	2.45
LOC101305822	protein ASPARTIC PROTEASE IN GUARD CELL 2-like	XM_004291936.2	1934	NW_004440458		join(33237339..33237682,33238845..33239294,33239390..33240529)		2.62	5.52	7.07	2.11	2.7	7.16	3.82	4.76	-1.87	-1.5	11.5	16.12	10.11	1.4	-1.14
LOC101309096	methylesterase 17	XM_004307698.2	1215	NW_004440463		join(19185511..19185967,19186089..19186229,19186976..19187110,19187529..19188010)		0.57	1.21	1.06	2.11	1.85	0.72	0.87	0.61	1.21	-1.18	1.1	1.23	0.56	1.12	-1.96
LOC101311496	protein STRUBBELIG-RECEPTOR FAMILY 3-like, transcript variant X3	XM_011469494.1	2970	NW_004440462		complement(join(29954416..29954910,29955053..29955209,29955303..29955439,29955731..29955869,29955974..29956245,29956969..29957390,29957511..29957935,29958139..29958204,29958328..29958393,29958472..29958543,29958635..29958706,29958811..29958871,29959015..29959080,29959244..29959315,29959415..29959544,29959679..29959868,29960290..29960417))		2.1	4.44	3.15	2.11	1.49	3.01	2.99	2.65	-1.01	-1.14	9.19	3.06	3.52	-3.01	-2.61
LOC101314405	cysteine-rich receptor-like protein kinase 10, transcript variant X1	XM_011461462.1	2203	NW_004440457		join(5484427..5485417,5486940..5487056,5487144..5487307,5487432..5487645,5487865..5488102,5488179..5488329,5488468..5488795)		0.66	1.39	1.26	2.11	1.9	1.25	1.35	1.75	1.08	1.4	1.33	0.98	1.79	-1.35	1.35
LOC101293370	meiotic recombination protein SPO11-1, transcript variant X1	XM_011460983.1	2165	NW_004440458		complement(join(25898669..25899288,25899390..25899465,25900520..25900629,25900729..25900792,25900874..25900994,25901194..25901299,25901414..25901445,25901568..25901626,25901727..25901774,25901942..25901978,25902110..25902179,25902587..25902603,25902880..25902953,25903196..25903297,25903388..25903461,25903619..25903718,25903793..25904247))		0.38	0.81	1.16	2.1	3.01	0.68	0.63	0.69	-1.08	1	1.23	1.06	1.07	-1.16	-1.15
LOC101300752	beta-amyrin synthase	XM_004305745.2	2900	NW_004440462		join(25697743..25698199,25699257..25699442,25699697..25699786,25699878..25700078,25700333..25700417,25700567..25700733,25700826..25701017,25701128..25701241,25701324..25701443,25701531..25701653,25701743..25701841,25701996..25702052,25702150..25702340,25702432..25702609,25702699..25702863,25702981..25703455)		2.39	5.03	1.82	2.1	-1.32	6	9.49	0.92	1.58	-6.51	2.43	1.59	2.86	-1.53	1.17
LOC101301894	luminal-binding protein 4-like, transcript variant X1	XM_011467602.1	1647	NW_004440462		join(144440..144715,145754..145917,146020..146178,146272..146685,146763..146908,147013..147095,147184..147588)		0.51	1.06	0.33	2.1	-1.54	0.53	0.83	0.27	1.57	-1.96	0.24	0.33	0.74	1.36	3.06
LOC101303343	F-box protein At5g03100-like, transcript variant X4	XM_004305614.2	1732	NW_004440462		complement(join(22309035..22309443,22309641..22309820,22310030..22311097,22314677..22314751))		0.48	1.01	0.78	2.1	1.62	0.74	1.47	1.46	2	1.98	0.61	1.25	0.94	2.04	1.53
LOC101311204	basic leucine zipper 34, transcript variant X1	XM_011468640.1	1966	NW_004440462		join(15408473..15409334,15409464..15409554,15409662..15409788,15410756..15411641)		1.55	1.56	0.86	1.01	-1.81	2.12	1.01	2.42	-2.09	1.14	1.02	2.41	1.17	2.38	1.16
LOC101306214	beta-glucosidase 12-like	XM_004295175.2	1858	NW_004440459		join(27661036..27661264,27661396..27661465,27662707..27662765,27662877..27662952,27663108..27663185,27663281..27663368,27663553..27663808,27663884..27663999,27664154..27664371,27664485..27664516,27664609..27664711,27664805..27664913,27665159..27665582)		0.41	0.86	0.8	2.1	1.95	0.69	4.55	0.16	6.62	-4.3	1.65	1.02	1.17	-1.61	-1.41
LOC101306881	NAC domain-containing protein 74-like, transcript variant X2	XM_011461269.1	1736	NW_004440458		join(32669839..32670206,32670723..32670928,32671052..32671278,32671391..32671522,32671678..32672014,32672107..32672572)		1.84	3.86	7.25	2.1	3.94	4.26	3.72	7.61	-1.14	1.79	2.84	6.79	4.23	2.39	1.49
LOC101313348	filament-like plant protein 7, transcript variant X1	XM_004287967.2	4043	NW_004440457		join(10666742..10667305,10667423..10667544,10668244..10668388,10668465..10670823,10670924..10670984,10671436..10672227)		5.48	5.29	3.65	-1.04	-1.5	8.52	4.07	3.56	-2.09	-2.39	4.94	4.86	4.47	-1.02	-1.11
LOC101308954	plasma membrane ATPase 4	XM_004296409.2	3579	NW_004440460		join(3327906..3328325,3330043..3330162,3330262..3330498,3330793..3331554,3331676..3331798,3331920..3332024,3332128..3332272,3332369..3332533,3332648..3332886,3332995..3333027,3333150..3333231,3333317..3333477,3333574..3333747,3333846..3334028,3334131..3334312,3334518..3334965)		6.11	12.86	9.74	2.1	1.59	9.63	19.63	6.47	2.04	-1.49	6.62	7.31	6.38	1.1	-1.04
LOC101310775	uncharacterized LOC101310775, transcript variant X1	XM_004291408.2	2201	NW_004440458		join(24060229..24060579,24061172..24061439,24061537..24061782,24061912..24061955,24062146..24062214,24062330..24062426,24062534..24062605,24062682..24062792,24063596..24064538)		8.87	18.59	15.93	2.1	1.8	18.34	12.56	9.65	-1.46	-1.9	16.87	20.01	18.7	1.19	1.11
LOC101314011	uncharacterized LOC101314011, transcript variant X1	XM_011470025.1	1397	NW_004440462		complement(join(37804191..37804676,37804808..37804958,37805253..37805311,37805459..37805548,37807497..37807598,37807846..37808182,37808292..37808340,37808818..37808940))		3.33	7	6.2	2.1	1.86	4.38	4.8	5.1	1.1	1.17	2.95	2.13	2.14	-1.38	-1.38
LOC101315411	elongation factor 1-alpha-like, transcript variant X1	XM_011460746.1	2869	NW_004440458		complement(join(22468610..22469067,22469180..22469311,22469401..22469640,22470140..22470308,22470688..22471166,22471259..22471369,22471472..22471905,22472286..22472363,22472541..22472762,22473029..22473187,22473598..22473707,22473822..22473980,22474157..22474274))		3.36	7.06	3.73	2.1	1.11	11.61	9.42	6.11	-1.23	-1.9	17.08	2.88	4.45	-5.93	-3.84
LOC101291604	potassium channel KAT1-like	XM_004293485.2	3765	NW_004440459		join(2441979..2443524,2443611..2443826,2443939..2444094,2444196..2444253,2444346..2444663,2444988..2445227,2445335..2445466,2445561..2445746,2445841..2446534,2446713..2446931)		0.24	0.5	0.59	2.09	2.47	1.05	0.56	1.26	-1.88	1.2	0.99	3.64	0.76	3.67	-1.31
LOC101292808	interaptin-like, transcript variant X1	XM_011467924.1	2015	NW_004440462		join(4111616..4112188,4112934..4113256,4113370..4113477,4114874..4115335,4115452..4115553,4115800..4116246)		1.38	2.88	4.06	2.09	2.95	1.27	3.05	1.47	2.41	1.16	2.71	3.3	3.24	1.22	1.19
LOC101293372	starch synthase 3, chloroplastic/amyloplastic, transcript variant X3	XM_011461689.1	4017	NW_004440459		join(486967..487312,487528..487649,488064..488130,488226..489356,489538..489752,490033..490303,490614..490789,491225..491332,491802..491911,492118..492223,492492..492662,492772..492900,493169..493351,493533..493664,493752..493863,494117..494240,494342..494855)		0.43	0.9	0.89	2.09	2.07	1.19	1.44	1.44	1.21	1.21	0.66	0.84	0.71	1.27	1.07
LOC101294367	sarcolemmal membrane-associated protein-like, transcript variant X2	XM_011466031.1	1843	NW_004440461		join(7894878..7895201,7895427..7895508,7895853..7895912,7896198..7896300,7896504..7897098,7897470..7897605,7897826..7897993,7898081..7898185,7898327..7898596)		0.49	1.02	0.88	2.09	1.8	1.75	1.08	1.45	-1.62	-1.21	1.08	1.47	1.03	1.36	-1.05
LOC101295582	heavy metal-associated isoprenylated plant protein 26	XM_004309462.2	1204	NW_004443397		join(281405..281978,282517..282592,282793..283346)		0.75	1.57	1.46	2.09	1.95	0.61	0.77	1.11	1.26	1.81	0.33	1.35	0.68	4.07	2.04
LOC101299178	uncharacterized LOC101299178	XM_004297317.2	2799	NW_004440460		complement(join(18517267..18518061,18518154..18518264,18518383..18518454,18518570..18518663,18518766..18518852,18518939..18518979,18519146..18519358,18519552..18520235,18520534..18520596,18520724..18521362))		0.62	1.3	1.16	2.09	1.87	2.14	1.33	1.59	-1.6	-1.34	2.19	2.57	1.7	1.17	-1.29
LOC101300165	palmitoyl-monogalactosyldiacylglycerol delta-7 desaturase, chloroplastic-like, transcript variant X3	XM_004304036.2	1361	NW_004440462		join(29524381..29524513,29524928..29524998,29525097..29525176,29525283..29525389,29525470..29525610,29525869..29526012,29526280..29526386,29526630..29527207)		3.88	8.11	3.23	2.09	-1.2	8.34	5.16	10.04	-1.62	1.2	5.28	8.17	10.28	1.55	1.95
LOC101303524	uncharacterized protein At4g18490, transcript variant X2	XM_011466720.1	3861	NW_004440461		join(19262192..19263186,19264123..19264218,19264361..19264487,19264746..19264914,19264975..19265054,19265153..19265932,19266241..19266429,19266503..19266604,19266814..19266945,19267406..19267555,19267658..19267835,19267999..19268066,19268195..19268231,19268348..19268503,19269229..19269339,19269435..19269522,19269628..19270030)		0.94	1.95	2.17	2.09	2.32	0.64	1.32	0.81	2.05	1.25	0.79	1.19	1.23	1.5	1.55
LOC101305760	U-box domain-containing protein 16	XM_004299874.2	2572	NW_004440461		16218639..16221210		0.35	0.73	0.82	2.09	2.32	0.78	0.87	0.64	1.11	-1.23	0.31	0.37	0.58	1.19	1.87
LOC101307248	tubulin-folding cofactor A, transcript variant X1	XM_004307142.2	824	NW_004440463		join(12055295..12055529,12055745..12055902,12057934..12058020,12058104..12058447)		1.1	2.29	2.46	2.09	2.25	0.98	3.09	3.42	3.16	3.5	8.08	5.59	1.81	-1.44	-4.45
LOC101308350	uncharacterized LOC101308350, transcript variant X2	XM_011460809.1	2391	NW_004440458		complement(join(23265723..23266555,23266681..23266725,23266835..23266911,23267073..23267189,23267274..23267377,23267570..23267639,23267814..23267911,23268370..23268463,23268558..23268648,23268735..23268827,23268913..23269235,23269402..23269659,23269748..23269935))		3.51	7.36	9.82	2.09	2.8	2.19	8.16	13.42	3.72	6.12	10.86	3.91	2.67	-2.78	-4.07
LOC101309268	kelch-like protein 12, transcript variant X1	XM_004302586.2	2492	NW_004440462		join(7098173..7098287,7098366..7098557,7098796..7098977,7099097..7099702,7099792..7099869,7100202..7100580,7100661..7100860,7100940..7101016,7101559..7101660,7102174..7102360,7102450..7102823)		0.36	0.76	0.33	2.09	-1.11	0.54	0.47	0.3	-1.14	-1.81	1.07	0.71	0.93	-1.51	-1.15
LOC101309650	uncharacterized LOC101309650, transcript variant X1	XM_011468936.1	2101	NW_004440462		join(21099091..21099268,21099404..21099521,21099606..21099667,21099788..21099838,21099940..21099966,21100060..21100164,21100341..21100448,21100586..21100657,21100839..21100889,21101017..21101079,21101161..21101285,21101396..21101627,21101710..21102618)		1.32	2.76	1.71	2.09	1.29	0.7	0.74	1.7	1.05	2.41	2.09	3.55	1.88	1.7	-1.12
LOC101312244	pentatricopeptide repeat-containing protein At5g61990, mitochondrial, transcript variant X2	XM_011464920.1	3834	NW_004440460		complement(join(19759671..19760214,19760344..19763633))		1.23	2.57	1.69	2.09	1.38	3.94	2.79	1.08	-1.41	-3.63	1.46	1.38	0.99	-1.06	-1.47
LOC101313272	U5 small nuclear ribonucleoprotein 40 kDa protein, transcript variant X3	XM_011472658.1	1344	NW_004443408		join(260908..261011,262277..262310,262705..263910)		1.29	2.7	2.77	2.09	2.14	2.75	2.82	0.99	1.03	-2.76	8.62	2.72	1.92	-3.16	-4.49
LOC101296182	transcription factor TCP2, transcript variant X2	XM_004293499.2	2526	NW_004440459		complement(join(2705162..2705563,2708664..2710462,2710578..2710902))		0.41	0.86	0.67	2.08	1.62	0.4	0.47	0.47	1.17	1.18	0.42	0.7	0.54	1.65	1.28
LOC101297444	pentatricopeptide repeat-containing protein At5g47360, transcript variant X1	XM_004300319.2	2325	NW_004440461		complement(join(23376059..23376499,23378010..23379893))		0.9	1.86	1.31	2.08	1.46	1.91	1.42	0.96	-1.35	-1.99	0.46	0.82	0.53	1.78	1.15
LOC101299496	uncharacterized LOC101299496, transcript variant X2	XM_004302959.2	3075	NW_004440462		complement(join(12828095..12829404,12829481..12829546,12829680..12829745,12830775..12830852,12830943..12831140,12831740..12833096))		0.34	0.7	0.9	2.08	2.66	0.79	0.51	1.3	-1.56	1.66	0.78	0.88	1.28	1.13	1.64
LOC101304863	tRNA (uracil-5-)-methyltransferase homolog A, transcript variant X1	XM_004297575.2	2035	NW_004440460		join(21505673..21506070,21506648..21506884,21507494..21507655,21508613..21508722,21509375..21509483,21510495..21510650,21510794..21510909,21510983..21511149,21512533..21512663,21512744..21512882,21513024..21513333)		1.57	3.26	3.59	2.08	2.29	1.68	2.5	0.88	1.49	-1.92	2.09	1.2	1.74	-1.75	-1.21
LOC101306050	uncharacterized LOC101306050	XM_004300427.2	1018	NW_004440461		complement(25061101..25062118)		1.91	3.98	4.72	2.08	2.47	5.02	3.6	7.44	-1.39	1.48	3.92	3.99	2.27	1.02	-1.73
LOC101311237	ethylene-responsive transcription factor-like protein At4g13040	XM_004290133.2	1554	NW_004440458		join(9235504..9236035,9237092..9237163,9237390..9237490,9237800..9237884,9238396..9238576,9239092..9239213,9239298..9239758)		0.63	1.3	0.91	2.08	1.46	0.99	1.28	1.53	1.29	1.54	0.43	0.96	0.96	2.24	2.24
LOC101290896	uncharacterized LOC101290896, transcript variant X2	XM_004288214.2	1843	NW_004440457		complement(join(14479669..14480139,14480248..14480405,14480512..14480744,14480836..14480997,14481803..14481895,14481975..14482037,14482169..14482314,14482396..14482553,14482809..14483022,14483374..14483518))		5.58	11.52	17.41	2.07	3.12	6.82	9.03	6.53	1.33	-1.04	5.49	6.62	3.61	1.21	-1.52
LOC101291539	cysteine synthase-like, transcript variant X6	XM_011467608.1	1658	NW_004440462		join(129177..129505,129696..129721,129807..129856,129969..130078,130171..130228,130457..130720,130800..130937,131044..131095,131242..131321,131692..131751,131834..131914,132070..132479)		1.51	3.12	1.88	2.07	1.25	1.58	2.81	1.25	1.78	-1.26	1.45	0.98	3.11	-1.47	2.15
LOC101292196	putative BPI/LBP family protein At1g04970, transcript variant X2	XM_011462782.1	2051	NW_004440459		complement(join(15491396..15491735,15491830..15491955,15492077..15492322,15492563..15492914,15493115..15493254,15494403..15495249))		0.54	1.12	1.02	2.07	1.89	0.59	0.82	0.22	1.39	-2.71	0.65	0.46	0.86	-1.4	1.33
LOC101292926	cell division cycle protein 27 homolog B, transcript variant X2	XM_004287415.2	2673	NW_004440457		complement(join(4865803..4866235,4866357..4866638,4866742..4866961,4867063..4867182,4868061..4868137,4868758..4868877,4869305..4869370,4869458..4869681,4870048..4870258,4870745..4870897,4871188..4871492,4871610..4871707,4872164..4872210,4872426..4872535,4872676..4872748,4873231..4873364))		1.3	2.69	4.79	2.07	3.68	1.76	2.14	2.56	1.22	1.45	3.44	1.27	3.15	-2.71	-1.09
LOC101294465	MADS-box protein JOINTLESS-like, transcript variant X3	XM_011466356.1	1087	NW_004440461		join(12774299..12774363,12774624..12774843,12780158..12780236,12780579..12780631,12780726..12780825,12780938..12780979,12781168..12781209,12781321..12781499,12781643..12781949)		2.36	4.88	4.92	2.07	2.08	3.03	2.74	2.87	-1.1	-1.06	4.9	3.49	9.12	-1.4	1.86
LOC101292727	probable receptor-like protein kinase At5g47070, transcript variant X3	XM_011469816.1	2180	NW_004440462		join(34956282..34956445,34956557..34956733,34957441..34957842,34958288..34958548,34958711..34958833,34959492..34960544)		1.02	1.38	0.81	1.35	-1.26	2.03	0.97	2.86	-2.1	1.41	3.72	2.36	1.74	-1.58	-2.13
LOC101297569	putative disease resistance protein RGA3, transcript variant X2	XM_004305104.2	4846	NW_004440462		complement(join(8108760..8109279,8109377..8109536,8109670..8109760,8110144..8112958,8113130..8114389))		0.83	0.69	1.47	-1.2	1.76	2.2	1.05	2.24	-2.1	1.02	1.35	1.45	2.44	1.08	1.81
LOC101300241	uncharacterized LOC101300241	XM_004297077.2	1830	NW_004440460		join(16022450..16023067,16023159..16023262,16023348..16023639,16023745..16024560)		1.25	2.59	1.66	2.07	1.33	2.9	1.8	3.17	-1.61	1.09	2.76	1.63	2.52	-1.7	-1.1
LOC101304001	queuine tRNA-ribosyltransferase-like, transcript variant X2	XM_004299629.2	1786	NW_004440461		complement(join(11923572..11924040,11924655..11924682,11924889..11924935,11925045..11925146,11925234..11925305,11925671..11925781,11925877..11925982,11926470..11926511,11926651..11926717,11927153..11927273,11927458..11927514,11927993..11928043,11928488..11928666,11929059..11929152,11929586..11929825))		0.66	1.37	0.49	2.07	-1.34	0.98	0.77	0.42	-1.28	-2.35	0.22	0.53	0.61	2.38	2.72
LOC101304093	tubulin beta chain-like	XM_004298745.2	1705	NW_004440461		complement(join(1391947..1392801,1393167..1393436,1393764..1394343))		0.69	1.43	1.11	2.07	1.61	0.99	0.58	0.7	-1.69	-1.41	1.87	1.19	1.75	-1.57	-1.07
LOC101304243	putative cyclin-A3-1	XM_004290893.2	1510	NW_004440458		complement(join(19690364..19690805,19690894..19691028,19691106..19691255,19691357..19691390,19691500..19691576,19691675..19691750,19691837..19692069,19692184..19692546))		0.74	1.53	1.7	2.07	2.32	0.67	1.56	0.89	2.34	1.33	0.97	1.26	0.72	1.3	-1.35
LOC101305798	trehalose-phosphate phosphatase A, transcript variant X2	XM_011471782.1	2025	NW_004440463		join(19898128..19898252,19898494..19898552,19899938..19899962,19900262..19900720,19900823..19900963,19901054..19901125,19901247..19901372,19901466..19901522,19901636..19901737,19901862..19901939,19902033..19902102,19902210..19902280,19902376..19902468,19902583..19903129)		0.62	1.28	0.8	2.07	1.3	1.39	0.89	2.27	-1.57	1.63	4.21	1.07	3.09	-3.93	-1.36
LOC101311619	arogenate dehydrogenase 1, chloroplastic-like, transcript variant X1	XM_004288725.2	2510	NW_004440457		complement(join(2498972..2499161,2499268..2499519,2499943..2500900,2501020..2502129))		1.8	3.73	3.45	2.07	1.92	2.27	2.7	2.31	1.19	1.01	1.22	0.7	1.24	-1.74	1.02
LOC101313471	GATA zinc finger domain-containing protein 5-like, transcript variant X3	XM_011472746.1	4669	NW_004443434		complement(join(154383..155808,156016..156736,157603..158190,159234..159785,160806..161384,162002..162678,163023..163148))		0.27	0.55	0.29	2.07	1.08	0.42	0.48	0.51	1.15	1.22	0.51	0.32	0.44	-1.61	-1.18
LOC105352307	sigma factor binding protein 2, chloroplastic	XM_011469011.1	877	NW_004440462		22864785..22865661		1.43	2.95	1.78	2.07	1.25	1.38	6.02	1.19	4.37	-1.16	1.06	9.58	1.24	9.02	1.17
LOC101290951	uncharacterized LOC101290951, transcript variant X1	XM_011464642.1	2064	NW_004440460		complement(join(16375942..16376222,16376338..16376869,16377339..16377480,16377568..16377643,16377720..16377795,16377898..16378001,16378097..16378182,16378532..16378620,16378750..16378896,16379049..16379135,16379235..16379678))		2.25	4.64	4.39	2.06	1.95	5.18	3.46	2.88	-1.49	-1.8	4.84	1.38	4.08	-3.51	-1.19
LOC101293298	uncharacterized LOC101293298, transcript variant X3	XM_011465872.1	1912	NW_004440461		join(5966913..5967600,5970713..5971936)		0.54	0.26	0.57	-2.13	1.04	1.23	0.58	1.09	-2.1	-1.13	0.56	0.35	0.21	-1.57	-2.61
LOC101302522	transcription factor bHLH157-like, transcript variant X2	XM_011459273.1	3671	NW_004443449		join(147474..148463,148826..148915,149101..149212,149315..149356,149499..149555,149736..151106,151221..151322,151429..151578,151675..151800,151890..152520)		1.4	2.04	1.77	1.45	1.26	0.68	0.32	0.81	-2.11	1.2	0.29	0.92	0.89	3.18	3.06
LOC101297705	nicotinamide mononucleotide adenylyltransferase, transcript variant X3	XM_011462140.1	909	NW_004440459		join(5150693..5150765,5152325..5152388,5152722..5152795,5153558..5153643,5153867..5153950,5154059..5154143,5154545..5154624,5154768..5154869,5155316..5155374,5155446..5155647)		1.6	3.3	5.44	2.06	3.39	1.48	3.28	7.52	2.22	5.08	0.88	1.94	1.2	2.21	1.36
LOC101301195	ABC transporter C family member 10-like, transcript variant X4	XM_011465641.1	4090	NW_004440461		complement(join(2205031..2205352,2205470..2205709,2205789..2205852,2206084..2206389,2206478..2206692,2206777..2207071,2207148..2207312,2207402..2207989,2208095..2208181,2208263..2208583,2208660..2210130,2210486..2210501))		0.68	1.4	1.09	2.06	1.61	0.67	1.06	2.61	1.58	3.88	2.57	2.35	2.06	-1.09	-1.25
LOC101305340	uncharacterized LOC101305340, transcript variant X1	XM_004292524.2	5961	NW_004440458		join(15896112..15896384,15896474..15899086,15899525..15899666,15899798..15899880,15900985..15901226,15902139..15902225,15903056..15903155,15903507..15903717,15903835..15906044)		1.06	2.18	1.66	2.06	1.56	1.3	1.05	0.95	-1.23	-1.37	1.14	1.39	1.09	1.22	-1.04
LOC101311025	uncharacterized LOC101311025, transcript variant X3	XM_011469917.1	3486	NW_004440462		join(36638277..36638564,36638780..36638824,36639044..36639451,36639562..36639698,36640186..36640299,36640423..36640506,36641001..36641177,36641307..36641466,36641826..36641980,36642082..36642208,36642348..36644138)		1.02	1.3	1.3	1.28	1.28	1.66	0.78	0.98	-2.11	-1.69	0.8	1.21	0.97	1.5	1.21
LOC101312432	ABC transporter B family member 11-like	XM_004297037.2	4111	NW_004440460		join(15222677..15222738,15222818..15223198,15223949..15224003,15224124..15224299,15224400..15224621,15224710..15224948,15225056..15225581,15225699..15225972,15226119..15226993,15227129..15227395,15227477..15227740,15227836..15228129,15228243..15228718)		0.68	1.39	1.37	2.06	2.02	1.34	2.99	0.61	2.23	-2.18	0.87	1.15	1.16	1.32	1.32
LOC101292055	serine carboxypeptidase-like 2, transcript variant X3	XM_011467906.1	1914	NW_004440457		complement(join(14553452..14553772,14553854..14553899,14553972..14554085,14554186..14554298,14554898..14554984,14555092..14555193,14555323..14555360,14555458..14555560,14555721..14555837,14555941..14556017,14556270..14556415,14556543..14556853,14556980..14557318))		0.25	0.29	0.21	1.15	-1.2	1.37	0.65	0.16	-2.11	-8.82	0.63	0.71	0.5	1.13	-1.26
LOC101291310	phosphatidate phosphatase PAH2-like, transcript variant X2	XM_011460634.1	4180	NW_004440458		complement(join(21150546..21151123,21151226..21151327,21151427..21151555,21151855..21151898,21152224..21152296,21152396..21152482,21152605..21152689,21152938..21153011,21153152..21153489,21153896..21154796,21155023..21156587,21156691..21156894))		0.8	1.64	1.72	2.05	2.15	1.11	1.06	2.1	-1.05	1.89	2.36	2.92	3.61	1.24	1.53
LOC101292318	pentatricopeptide repeat-containing protein At5g64320, mitochondrial, transcript variant X1	XM_011466557.1	3543	NW_004440461		complement(join(16642786..16643288,16643779..16643908,16644036..16644233,16644578..16644625,16644731..16647394))		0.47	0.97	0.29	2.05	-1.64	0.78	1.39	0.96	1.78	1.24	0.23	0.69	0.69	3.05	3.06
LOC101293969	senescence-associated carboxylesterase 101-like, transcript variant X2	XM_011464145.1	2407	NW_004440460		complement(join(5336508..5337500,5337612..5338142,5338286..5338625,5338714..5339256))		2.16	4.44	1.63	2.05	-1.33	2.51	5.78	0.99	2.3	-2.54	2.65	1.69	2.99	-1.57	1.13
LOC101301711	uncharacterized LOC101301711, transcript variant X2	XM_011460702.1	3164	NW_004440457		complement(join(509287..509872,510307..510495,510581..510738,510913..511003,511098..511272,511739..511869,511959..512177,512278..512407,512671..512734,512865..512959,513044..513115,513239..513291,513401..513470,513548..513621,513715..513840,513964..514181,514260..514440,514526..514580,515299..515775))		3.88	7.97	3.96	2.05	1.02	17.09	10.23	11.83	-1.67	-1.44	21.63	21.63	8.76	1	-2.47
LOC101304613	probable disease resistance protein At4g27220, transcript variant X2	XM_004306828.2	4431	NW_004440463		complement(join(6175905..6176291,6176731..6176870,6177017..6177174,6177584..6180285,6180386..6181196,6181755..6181987))		0.44	0.9	0.61	2.05	1.39	0.67	1.28	0.9	1.91	1.36	0.3	0.86	0.77	2.85	2.55
LOC101307714	delta-1-pyrroline-5-carboxylate synthase-like, transcript variant X1	XM_004305135.2	2610	NW_004440462		join(8598285..8598517,8599180..8599251,8599398..8599501,8599629..8599731,8599868..8600029,8600437..8600714,8601002..8601152,8601363..8601527,8601634..8601711,8601943..8602032,8602457..8602543,8602673..8602759,8602833..8602929,8603031..8603134,8603263..8603338,8604033..8604183,8604351..8604419,8604556..8604622,8604710..8604780,8605022..8605386)		0.69	1.42	1.69	2.05	2.44	2.47	4.45	3.41	1.8	1.38	0.66	0.78	0.88	1.17	1.33
LOC101308907	cytochrome P450 81E8-like	XM_004288272.2	3051	NW_004440457		complement(join(15454921..15455709,15455861..15458122))		14.25	29.14	13.67	2.05	-1.04	28.93	50.26	9.98	1.74	-2.9	8.29	8.93	6.41	1.08	-1.29
LOC101309429	E3 SUMO-protein ligase MMS21	XM_004294105.2	690	NW_004440459		complement(join(10193238..10193674,10193760..10193845,10194038..10194204))		2.82	5.77	6.77	2.05	2.4	3.99	6.39	4.09	1.6	1.02	2.89	2.95	3.54	1.02	1.22
LOC101309959	AP2-associated protein kinase 1, transcript variant X3	XM_011470497.1	2507	NW_004440463		complement(join(1005274..1005969,1006055..1006782,1007038..1007131,1007264..1007446,1007545..1007595,1007686..1007851,1008337..1008811,1009157..1009270))		4.82	9.86	10.04	2.05	2.08	4.66	5.82	11.91	1.25	2.55	4.83	10.87	4.5	2.25	-1.07
LOC101310406	alpha-mannosidase-like, transcript variant X1	XM_004297441.2	3915	NW_004440460		join(19677201..19677989,19678076..19678159,19678271..19678359,19678485..19678659,19678758..19678877,19679032..19679118,19679217..19679288,19679440..19679553,19679653..19679753,19679847..19679940,19680043..19680210,19680294..19680380,19680495..19680560,19680669..19680725,19680820..19681039,19681155..19681291,19681453..19681530,19681663..19681722,19681810..19681881,19682044..19682091,19682212..1968…		0.43	0.87	0.48	2.05	1.14	0.72	1.21	0.11	1.67	-6.33	0.58	0.52	1.08	-1.11	1.86
LOC105351807	uncharacterized LOC105351807	XM_011467325.1	591	NW_004440461		1960172..1960762		5.64	11.58	9.28	2.05	1.65	10.68	9.88	8.54	-1.08	-1.25	13.97	8.26	14.02	-1.69	1
LOC101296665	nucleobase-ascorbate transporter 6, transcript variant X3	XM_011466217.1	2247	NW_004440461		join(10525527..10525801,10525991..10526208,10526991..10527088,10527175..10527351,10527899..10527999,10528176..10528251,10528341..10528400,10528524..10528708,10528989..10529085,10529240..10529326,10529630..10529688,10529848..10529939,10530055..10530132,10530230..10530390,10530492..10530974)		1.95	3.98	2.17	2.04	1.11	2.39	1.3	2.45	-1.84	1.02	3.44	3.56	4.59	1.04	1.34
LOC101298800	pentatricopeptide repeat-containing protein At5g50990, transcript variant X1	XM_011466963.1	2980	NW_004440461		join(23440031..23440434,23440537..23442385,23443270..23443469,23444177..23444245,23444377..23444550,23445318..23445601)		0.93	1.9	1.14	2.04	1.22	1.06	1.25	1.2	1.18	1.13	0.76	0.64	1	-1.19	1.32
LOC101299757	major allergen Pru ar 1-like	XM_004296842.2	798	NW_004440460		complement(11933859..11934656)		2.78	5.69	4.67	2.04	1.68	3.37	4.28	5.21	1.27	1.55	0.67	1.53	5.45	2.29	8.16
LOC101300437	protein ROOT PRIMORDIUM DEFECTIVE 1, transcript variant X2	XM_004297975.2	2031	NW_004440460		join(7313758..7313847,7314880..7316820)		1.37	2.79	3.3	2.04	2.41	1.22	1.8	4.9	1.47	4	4.65	1.13	2.74	-4.1	-1.7
LOC101302682	F-box/kelch-repeat protein At3g23880-like	XM_004305407.2	2344	NW_004440462		complement(16195953..16198296)		1.24	2.53	2.51	2.04	2.02	3.15	5.65	1.84	1.79	-1.72	0.97	0.93	1.56	-1.04	1.62
LOC101302803	ABSCISIC ACID-INSENSITIVE 5-like protein 5, transcript variant X2	XM_011460625.1	1871	NW_004440458		complement(join(21049963..21050438,21051068..21051097,21051205..21051276,21052136..21053319,21053478..21053586))		1.22	2.5	2.5	2.04	2.04	4.78	4.42	3.89	-1.08	-1.23	5.62	1.88	5.95	-2.98	1.06
LOC101303943	mitogen-activated protein kinase kinase kinase 2-like, transcript variant X4	XM_004308148.2	2387	NW_004440463		join(621406..623114,624867..624965,625399..625977)		2.07	4.21	3.18	2.04	1.54	2.17	3.18	0.56	1.47	-3.87	1.34	1.99	0.74	1.48	-1.81
LOC101309725	RNA-binding protein 25-like, transcript variant X3	XM_011465072.1	3441	NW_004440460		join(21771296..21771338,21771669..21771750,21771886..21772879,21772984..21773136,21773284..21773683,21773897..21774571,21774674..21775263,21775361..21775864)		1.47	3	0.57	2.04	-2.58	3.12	1.59	2.5	-1.97	-1.25	0.35	0.47	0.71	1.36	2.04
LOC101311153	TATA box-binding protein-associated factor RNA polymerase I subunit B, transcript variant X5	XM_011460964.1	3310	NW_004440458		join(25393402..25393725,25393833..25393940,25394641..25394702,25395308..25395384,25395525..25395708,25396410..25396472,25396559..25397170,25397496..25398347,25398492..25398625,25399083..25399976)		0.76	1.54	0.9	2.04	1.19	1.79	1.35	1.03	-1.32	-1.73	1.57	1.23	0.74	-1.28	-2.12
LOC101312623	ammonium transporter 1 member 1	XM_011464127.1	1932	NW_004440460		5095393..5097324		4.46	9.11	6.66	2.04	1.49	8.38	11.42	6.15	1.36	-1.36	9.37	7.37	12.02	-1.27	1.28
LOC101314713	uncharacterized membrane protein At4g09580-like, transcript variant X2	XM_004290378.2	1499	NW_004440458		complement(join(12774097..12774608,12774726..12774868,12780411..12780581,12780665..12780935,12781021..12781422))		1.44	2.93	2.57	2.04	1.79	4.84	6.01	4.26	1.24	-1.14	2.13	5.88	0.36	2.76	-5.88
LOC101314955	auxin response factor 9, transcript variant X1	XM_004300454.2	2846	NW_004440461		complement(join(25366140..25366698,25366807..25366994,25367082..25367632,25367727..25367880,25368137..25368209,25368326..25368439,25368552..25368716,25368890..25368980,25369136..25369220,25369690..25369851,25369942..25369998,25370193..25370294,25370423..25370532,25370614..25371048))		3	6.13	6.16	2.04	2.05	6.18	7.03	4.33	1.14	-1.43	8.33	4.43	6.59	-1.88	-1.26
LOC101292630	uncharacterized LOC101292630, transcript variant X2	XM_011465033.1	2786	NW_004440457		complement(join(9891317..9891390,9891495..9892123,9892346..9892844,9892929..9893431,9893621..9893659,9894147..9894331,9894735..9894855,9895004..9895090,9895210..9895293,9895396..9895494,9895572..9895813,9895890..9896113))		1.5	3.03	1.24	2.03	-1.21	3.26	1.72	1.12	-1.9	-2.91	1.39	2.48	4	1.79	2.89
LOC101313176	uncharacterized LOC101313176, transcript variant X2	XM_011458970.1	3482	NW_004443442		join(256151..256258,256342..256497,256698..256772,257082..257197,257830..257944,258303..258431,259168..259215,259762..259964,260063..260259,260339..260628,261507..261656,261743..262090,262188..262337,263092..263167,263772..263899,264032..264232,265312..265452,265528..265656,265834..266040,266709..267223)		7.74	15.68	7.89	2.03	1.02	8.84	10.78	5.33	1.22	-1.66	9.06	11.37	3.55	1.25	-2.55
LOC101313909	ELMO domain-containing protein A, transcript variant X1	XM_004304079.2	1340	NW_004440462		complement(join(30027910..30028176,30028325..30028419,30028517..30028564,30028668..30028788,30028885..30028939,30029107..30029222,30029740..30029808,30030188..30030282,30030466..30030568,30031060..30031430))		5.6	11.36	10.86	2.03	1.94	25.77	18.96	23.94	-1.36	-1.08	26.72	22.45	33.76	-1.19	1.26
LOC101314195	uncharacterized LOC101314195, transcript variant X2	XM_011469239.1	943	NW_004440462		complement(join(26060880..26061172,26061741..26061887,26062123..26062625))		3.31	6.74	4.88	2.03	1.47	3.99	3.82	8.03	-1.04	2.01	9.18	4.31	7.92	-2.13	-1.16
LOC101300754	2-alkenal reductase (NADP(+)-dependent)-like, transcript variant X1	XM_004287122.2	1511	NW_004440457		complement(join(1144482..1145102,1145205..1145287,1145404..1145570,1145649..1145829,1145913..1146371))		8.09	16.31	9	2.02	1.11	13.69	39.84	4.32	2.91	-3.17	5.2	8.34	7.73	1.6	1.49
LOC101301434	receptor-like serine/threonine-protein kinase ALE2, transcript variant X5	XM_011461800.1	4445	NW_004440457		complement(join(6185827..6186923,6187018..6187261,6187352..6187738,6187896..6188177,6188253..6188624,6188741..6188839,6188919..6189017,6189108..6189179,6189277..6189486,6189570..6189704,6189796..6189927,6190004..6190138,6190228..6190362,6191129..6191263,6191353..6191586,6191667..6191792,6192286..6192836))		1.62	3.28	2.71	2.02	1.67	2.24	4.42	1.44	1.97	-1.56	1.59	1.89	3.58	1.19	2.25
LOC101306049	protein ENHANCED DISEASE RESISTANCE 2, transcript variant X1	XM_004300106.2	2887	NW_004440461		join(19986242..19986914,19987061..19987135,19987509..19987562,19989055..19989120,19989277..19989380,19989924..19989991,19990068..19990184,19990325..19990365,19990458..19990558,19991309..19991404,19991670..19991734,19991813..19991884,19992016..19992171,19992619..19992827,19992911..19992950,19993048..19993202,19993316..19993417,19994133..19994177,19994256..19994396,19995633..19995728,19995812..1999…		1.95	3.94	1.83	2.02	-1.07	4.35	3.23	5.25	-1.35	1.21	5.44	4.23	3.53	-1.29	-1.54
LOC101309372	ABC transporter G family member 29, transcript variant X2	XM_011468359.1	5328	NW_004440462		complement(join(10475192..10475790,10476174..10476428,10476616..10476787,10476886..10477113,10477190..10477323,10477422..10477796,10477889..10478221,10478333..10478508,10478584..10478739,10478829..10478982,10479080..10479189,10479301..10479461,10479696..10480294,10480460..10480761,10481275..10481365,10481944..10481997,10482156..10482232,10482349..10482508,10482629..10482713,10483139..10483348,104…		1.47	2.98	2.6	2.02	1.77	2.55	2.74	0.95	1.08	-2.69	1.62	2.37	1.91	1.46	1.18
LOC101312100	uncharacterized LOC101312100, transcript variant X2	XM_011472032.1	2038	NW_004440463		join(22333383..22333713,22334768..22335171,22336495..22337797)		3.58	7.23	3.95	2.02	1.1	5.5	4.6	2.84	-1.2	-1.94	6.14	7.18	10.2	1.17	1.66
LOC101291446	DNA gyrase subunit B, chloroplastic/mitochondrial, transcript variant X2	XM_011469013.1	2337	NW_004440462		complement(join(22892319..22892653,22892988..22893118,22896389..22896494,22896575..22896628,22896770..22896886,22896982..22897095,22898465..22898532,22899545..22899659,22899753..22899881,22899990..22900088,22901159..22901300,22901469..22901539,22901684..22901794,22901909..22901985,22902091..22902241,22903153..22903254,22904631..22904687,22904909..22905022,22905099..22905179,22905257..22905382,229…		0.89	1.79	0.67	2.01	-1.34	0.83	1.57	1.14	1.88	1.37	2.68	2.15	1.51	-1.25	-1.77
LOC101292013	ethylene-responsive transcription factor ERF096-like	XM_004297770.2	469	NW_004440460		77412..77880		0.15	0.3	1.44	2.01	9.75	0.05	0.93	0.05	18.6	1	0.05	0.05	0.29	1	5.8
LOC101292413	protein ASPARTIC PROTEASE IN GUARD CELL 2	XM_004299673.2	1664	NW_004440461		complement(12679822..12681485)		0.46	0.92	1.22	2.01	2.66	1.61	1.12	2.23	-1.44	1.38	2.56	5.95	2.45	2.32	-1.05
LOC101292719	uncharacterized LOC101292719, transcript variant X2	XM_011468276.1	1814	NW_004440462		join(9321956..9322203,9322841..9323045,9323377..9323716,9324788..9325767,9326061..9326101)		0.11	0.23	0.04	2.01	-3.08	0.19	0.07	0.65	-2.7	3.54	0.44	0.07	0.45	-5.89	1.02
LOC101292774	peroxidase 42	XM_011461685.1	1343	NW_004440459		complement(join(454805..455499,455669..455834,455947..456135,456232..456524))		0.52	1.04	1.36	2.01	2.63	1.05	0.69	0.77	-1.51	-1.36	0.89	1.72	1.11	1.92	1.25
LOC101299746	geranylgeranyl transferase type-2 subunit beta-like, transcript variant X2	XM_011461855.1	1307	NW_004440459		complement(join(2182941..2183309,2183601..2183676,2183794..2183892,2184410..2184543,2185276..2185424,2185592..2185658,2185866..2185982,2186108..2186258,2186344..2186400,2187877..2187964))		1.43	1.28	3.52	-1.12	2.46	4.52	2.14	3.3	-2.11	-1.37	1.83	7.05	4.37	3.85	2.38
LOC101293094	(-)-isopiperitenol/(-)-carveol dehydrogenase, mitochondrial-like	XM_004299355.2	1251	NW_004440461		complement(8567552..8568802)		0.28	0.56	0.43	2.01	1.56	0.64	0.4	0.36	-1.62	-1.81	0.32	0.98	0.22	3.05	-1.47
LOC101293173	uncharacterized LOC101293173	XM_004293889.2	1048	NW_004440459		join(7387018..7387137,7387323..7387398,7387590..7388441)		0.2	0.4	0.32	2.01	1.62	0.83	1.96	0.57	2.35	-1.47	0.89	0.65	1.81	-1.38	2.04
LOC101293265	probable glutathione S-transferase	XM_004292210.2	2352	NW_004440458		complement(join(7138599..7140573,7140667..7141043))		0.12	0.24	0.23	2.01	1.95	0.43	0.26	0.32	-1.62	-1.36	0.23	0.52	0.58	2.29	2.55
LOC101293556	hemiasterlin resistant protein 1-like, transcript variant X1	XM_011460089.1	761	NW_004440458		complement(join(12397085..12397320,12397539..12397681,12397754..12397825,12397907..12397954,12398521..12398782))		0.64	1.28	0.8	2.01	1.25	0.88	0.57	2.54	-1.54	2.87	1.92	1.42	0.89	-1.35	-2.16
LOC101314657	probable trehalose-phosphate phosphatase F, transcript variant X3	XM_011465442.1	2000	NW_004440461		join(180035..180331,182411..182516,182609..183099,183187..183327,183407..183478,183597..183704,183799..183855,183949..184050,184148..184225,184335..184404,184509..184579,184688..184780,184888..185201)		4.24	3.77	3.82	-1.12	-1.11	1.31	0.62	0.67	-2.11	-1.96	0.47	0.68	0.82	1.45	1.75
LOC101294346	probable LRR receptor-like serine/threonine-protein kinase At4g36180	XM_011462251.1	5273	NW_004440459		join(6334564..6334668,6334762..6339929)		0.07	0.13	0.15	2.01	2.34	0.33	0.15	0.28	-2.16	-1.18	0.08	0.51	0.28	6.79	3.74
LOC101294366	oleosin 1	XM_004299193.2	1256	NW_004440461		complement(7040994..7042249)		0.06	0.11	0.16	2.01	2.92	0.32	0.1	0.12	-3.24	-2.71	0.05	0.76	0.11	15.2	2.2
LOC101294558	uncharacterized LOC101294558	XM_011465627.1	862	NW_004440461		1967002..1967863		11.04	22.2	20.73	2.01	1.88	18.31	18.24	18.26	-1	-1	23.63	14.46	22.54	-1.63	-1.05
LOC101294896	serine/threonine-protein kinase BLUS1	XM_004289435.2	3067	NW_004440457		18681149..18684215		0.38	0.77	0.26	2.01	-1.45	0.57	0.67	0.44	1.17	-1.31	0.3	0.22	0.18	-1.38	-1.71
LOC101295231	reticulon-like protein B9	XM_004299524.2	972	NW_004440461		complement(join(10457569..10457936,10458071..10458140,10458232..10458373,10458465..10458645,10458739..10458949))		0.14	0.29	0.35	2.01	2.44	0.28	0.26	0.05	-1.08	-5.6	0.14	0.7	0.05	5.09	-2.8
LOC101295502	uncharacterized LOC101295502	XM_011462614.1	715	NW_004440459		complement(join(12445930..12446278,12447572..12447937))		0.19	0.39	0.76	2.01	3.9	0.47	0.17	0.21	-2.7	-2.26	0.37	0.19	0.05	-1.96	-7.4
LOC101295703	macrophage migration inhibitory factor homolog	XM_004296446.2	898	NW_004440460		join(4003102..4003596,4003751..4003951,4004419..4004620)		1.62	3.27	1.96	2.01	1.21	3.07	3.25	3.97	1.06	1.29	2.37	3.62	3.18	1.53	1.34
LOC101295743	cytochrome B5-like protein, transcript variant X2	XM_011460990.1	735	NW_004440457		join(4973838..4974026,4974253..4974342,4974478..4974518,4974603..4974680,4974783..4974874,4975324..4975568)		0.76	1.52	1.66	2.01	2.19	2.01	1.27	2.02	-1.59	1	2.9	2.58	1.66	-1.12	-1.74
LOC101296165	floral homeotic protein AGAMOUS, transcript variant X2	XM_011472711.1	952	NW_004443427		complement(join(83368..83550,83651..83692,84492..84533,84646..84745,84843..84904,86095..86173,90654..90959,91119..91256))		0.29	0.59	0.07	2.01	-4.1	0.64	0.85	1.72	1.34	2.7	0.42	1.14	1	2.71	2.38
LOC101296692	rhodanese-like domain-containing protein 9, chloroplastic, transcript variant X1	XM_004304335.2	1014	NW_004440462		join(33913957..33914076,33914462..33914715,33914813..33914963,33915174..33915259,33915357..33915461,33915547..33915844)		0.41	0.83	1.34	2.01	3.25	0.86	0.98	0.44	1.14	-1.96	0.13	0.27	0.54	2.04	4.08
LOC101296773	protein SHOOT GRAVITROPISM 5-like	XM_004299447.2	2087	NW_004440461		join(9774310..9774785,9774979..9775378,9776163..9777373)		0.13	0.27	0.13	2.01	-1.03	0.29	0.05	0.14	-5.8	-2.04	0.26	0.78	0.2	3.05	-1.31
LOC101290963	cysteine synthase-like, transcript variant X1	XM_004301960.2	2031	NW_004440462		complement(join(115858..116248,116348..116428,116576..116635,116974..117053,117235..117286,117370..117507,117583..117846,117961..118018,118162..118271,118416..119212))		0.44	0.34	0.3	-1.29	-1.48	1.22	0.58	0.15	-2.11	-8.37	0.79	0.8	0.33	1.02	-2.35
LOC101297027	uncharacterized LOC101297027, transcript variant X2	XM_004291279.2	497	NW_004440458		join(23037045..23037120,23037434..23037553,23037836..23038136)		1.4	2.81	1.63	2.01	1.17	2.03	1.25	0.9	-1.62	-2.26	1.87	1.36	1.91	-1.38	1.02
LOC101297223	protein NDR1-like	XM_004294297.2	1354	NW_004440459		complement(13790584..13791937)		0.21	0.41	0.55	2.01	2.68	0.2	0.46	0.44	2.31	2.21	0.2	0.6	0.2	3.05	1.02
LOC101297583	uncharacterized LOC101297583	XM_004307035.2	829	NW_004440463		complement(9866658..9867486)		0.75	1.52	2.12	2.01	2.82	1.54	1.72	2.69	1.12	1.75	0.8	0.98	2.46	1.22	3.06
LOC101297940	probable disease resistance protein At5g66900	XM_004301800.2	2867	NW_004440461		complement(join(25937721..25938578,25938745..25938944,25939097..25939452,25939646..25940043,25940812..25941441,25941604..25941674,25941790..25942143))		0.17	0.34	0.42	2.01	2.51	0.37	0.52	0.52	1.39	1.38	0.33	0.8	0.28	2.47	-1.14
LOC101298098	uroporphyrinogen decarboxylase 1, chloroplastic, transcript variant X2	XM_011462483.1	1194	NW_004440459		complement(join(10565050..10565449,10565921..10566156,10566441..10566725,10566859..10567071,10567166..10567225))		0.17	0.35	0.4	2.01	2.27	0.34	0.26	1	-1.3	2.95	0.33	0.57	0.46	1.7	1.36
LOC101298181	traB domain-containing protein, transcript variant X2	XM_011472104.1	1269	NW_004440463		complement(join(22839269..22839756,22839904..22839999,22840145..22840252,22840412..22840486,22840633..22840721,22840860..22840988,22841190..22841473))		0.05	0.11	0.48	2.01	8.77	0.32	0.29	0.59	-1.08	1.84	0.52	0.21	0.21	-2.46	-2.45
LOC101298239	phosphatidylinositol transfer protein CSR1-like	XM_011467832.1	1103	NW_004440462		join(2887856..2888074,2888169..2888321,2888675..2888821,2889034..2889185,2889374..2889496,2890067..2890375)		0.19	0.38	0.31	2.01	1.62	0.3	0.28	0.67	-1.08	2.21	0.12	0.12	0.62	1.02	5.1
LOC101298406	uncharacterized LOC101298406	XM_004295890.2	676	NW_004440459		complement(18084518..18085193)		0.51	1.03	0.8	2.01	1.56	0.99	1.38	0.66	1.39	-1.51	0.2	0.2	0.2	1.02	1.02
LOC101298601	uncharacterized LOC101298601	XM_004298439.2	1466	NW_004440460		complement(join(18844268..18844677,18844785..18845147,18845414..18845464,18845565..18845660,18845750..18845822,18846051..18846126,18846216..18846612))		0.38	0.76	0.6	2.01	1.58	1.05	1.06	0.91	1.01	-1.16	0.54	0.55	1.02	1.02	1.87
LOC101298880	monothiol glutaredoxin-S2-like	XM_011464392.1	821	NW_004440460		10644942..10645762		0.08	0.17	0.08	2.01	-1.03	0.16	0.05	0.54	-3.2	3.32	0.05	0.33	0.17	6.6	3.4
LOC101298888	probable transmembrane ascorbate ferrireductase 3	XM_004298440.2	965	NW_004440460		join(18872191..18872400,18872495..18872543,18872727..18872926,18873017..18873522)		0.29	0.58	0.07	2.01	-4.1	0.35	0.26	0.15	-1.35	-2.26	0.28	0.42	0.14	1.53	-1.96
LOC101298894	uncharacterized protein At5g43822, transcript variant X1	XM_011466738.1	1605	NW_004440461		complement(join(19663509..19664177,19664422..19664486,19664932..19664988,19667108..19667287,19667419..19667540,19667619..19667927,19668863..19669065))		1.34	2.7	2.24	2.01	1.67	1.3	1.28	2.59	-1.02	2	2.57	1.35	1.35	-1.9	-1.9
LOC101298969	uncharacterized LOC101298969	XM_011459846.1	445	NW_004440458		complement(join(8931619..8931786,8931896..8932009,8932338..8932500))		0.62	1.26	1.37	2.01	2.19	1.21	0.7	0.67	-1.73	-1.81	0.05	1.22	1.22	24.4	24.4
LOC101298994	TMV resistance protein N-like	XM_004297970.2	1407	NW_004440460		complement(join(7085644..7086049,7086133..7087133))		0.25	0.5	0.14	2.01	-1.71	0.29	0.13	0.42	-2.16	1.47	0.09	0.19	0.1	2.04	1.02
LOC101298998	probable phospholipid hydroperoxide glutathione peroxidase, transcript variant X1	XM_011465551.1	857	NW_004440461		join(1311247..1311390,1311768..1311844,1311935..1311996,1312187..1312305,1312705..1312872,1312993..1313279)		0.97	1.96	1.11	2.01	1.14	0.55	0.58	0.69	1.06	1.26	0.78	0.47	1.27	-1.64	1.63
LOC101299079	inositol transporter 1, transcript variant X3	XM_011464326.1	2199	NW_004440460		complement(join(8363412..8364356,8365089..8365274,8366109..8366216,8367955..8368290,8368687..8368757,8369809..8369928,8370160..8370592))		3.13	2	2.8	-1.56	-1.12	4.06	1.92	3.58	-2.11	-1.14	2.54	2.47	1.48	-1.03	-1.71
LOC101299777	uncharacterized LOC101299777	XM_004301988.2	1210	NW_004440462		join(411292..411728,411857..412009,412134..412217,412311..412442,412546..412638,413011..413321)		13.26	26.66	16.45	2.01	1.24	18.32	31.42	15.34	1.72	-1.19	20.13	11.2	24.7	-1.8	1.23
LOC101300873	alcohol dehydrogenase-like 4	XM_004309480.2	2050	NW_004443397		complement(join(413445..414199,414293..414454,414541..414636,414988..415049,415156..415231,415729..415811,416620..416963,417065..417114,417312..417448,417537..417821))		0.1	0.2	0.33	2.01	3.25	0.07	0.76	0.22	11.56	3.32	0.32	0.46	0.2	1.43	-1.63
LOC101301002	uncharacterized LOC101301002	XM_004298369.2	2368	NW_004440460		17818192..17820559		0.18	0.35	0.23	2.01	1.3	0.31	0.5	0.56	1.6	1.81	0.28	0.69	0.17	2.44	-1.63
LOC101306754	NAD-dependent protein deacetylase SRT2, transcript variant X2	XM_011466901.1	1299	NW_004440457		join(12827016..12827189,12827675..12827714,12827840..12828077,12828243..12828308,12829322..12829367,12830066..12830226,12830376..12830505,12830656..12830820,12831946..12832073,12832166..12832316)		3.85	2.47	2.5	-1.56	-1.54	4.24	2.01	1.71	-2.11	-2.47	2.05	2.3	1.88	1.12	-1.09
LOC101301205	heat stress transcription factor B-2b, transcript variant X3	XM_011465519.1	2715	NW_004440461		complement(join(1089695..1091103,1091260..1091588,1091805..1092781))		1.02	2.06	1.52	2.01	1.49	0.69	0.87	1.26	1.26	1.82	1.13	1.15	1.4	1.02	1.24
LOC101301267	UPF0481 protein At3g47200-like	XM_004292954.2	1732	NW_004440458		join(24267726..24267782,24268098..24269772)		0.04	0.08	0.08	2.01	1.95	0.27	0.68	0.09	2.51	-3.17	0.15	0.05	0.24	-3	1.53
LOC101301871	uncharacterized LOC101301871, transcript variant X1	XM_004299703.2	1546	NW_004440461		complement(join(13278737..13279339,13279425..13279656,13279737..13280224,13281138..13281360))		0.13	0.27	0.09	2.01	-1.54	0.35	0.04	0.19	-8.65	-1.81	0.52	0.61	0.18	1.19	-2.94
LOC101303452	uncharacterized LOC101303452, transcript variant X2	XM_011468972.1	1636	NW_004440457		complement(join(16909711..16910000,16910100..16910175,16910803..16910906,16911020..16911088,16911167..16911296,16911445..16911491,16911649..16911717,16912790..16912861,16912952..16913028,16913723..16913796,16914128..16914277,16915276..16915623,16916258..16916387))		6.66	3.76	3.06	-1.77	-2.18	6.65	3.15	5.72	-2.11	-1.16	5.94	3.07	5.73	-1.94	-1.04
LOC101302567	probable mitochondrial chaperone BCS1-B, transcript variant X1	XM_004302320.2	1945	NW_004440462		complement(4493745..4495689)		0.04	0.07	0.1	2.01	2.92	0.05	0.05	0.05	1	1	0.07	1.6	0.14	23.42	2.04
LOC101303551	zinc finger protein 4-like	XM_004287935.2	1188	NW_004440457		complement(10270093..10271280)		0.41	0.82	0.68	2.01	1.67	1.24	0.89	0.88	-1.4	-1.42	0.67	1.14	0.34	1.7	-1.96
LOC101303711	uncharacterized LOC101303711	XM_004300804.2	669	NW_004440461		complement(join(2312128..2312422,2312584..2312957))		0.1	0.21	0.4	2.01	3.9	0.2	0.28	0.44	1.39	2.21	0.4	0.2	0.81	-1.96	2.04
LOC101303977	F-box/kelch-repeat protein At3g06240-like, transcript variant X3	XM_011463135.1	1495	NW_004440459		join(20873952..20875297,20876231..20876379)		0.46	0.93	1	2.01	2.14	0.81	1.04	0.7	1.28	-1.16	0.71	0.36	1.18	-1.96	1.66
LOC101303051	oleosin 18.2 kDa-like	XM_004304601.2	845	NW_004440462		37382446..37383290		5.34	2.81	3.2	-1.9	-1.67	9.94	4.71	9.67	-2.11	-1.03	2.99	39.78	14.15	13.29	4.73
LOC101304614	methyltransferase-like protein 13, transcript variant X10	XM_011470990.1	2434	NW_004440463		join(8803534..8805391,8805625..8805768,8806374..8806515,8810141..8810188,8810368..8810421,8810578..8810672,8811379..8811455,8811816..8811831)		0.14	0.29	0.22	2.01	1.56	0.41	0.41	0.24	-1.01	-1.7	0.27	0.28	0.56	1.02	2.04
LOC101304614	methyltransferase-like protein 13, transcript variant X5	XM_011470985.1	2806	NW_004440463		join(8803534..8805391,8805625..8805768,8806374..8806515,8808936..8808993,8809307..8809429,8809555..8809613,8809831..8809962,8810141..8810188,8810368..8810421,8810578..8810672,8811379..8811455,8811816..8811831)		0.15	0.3	0.14	2.01	-1.03	0.34	0.11	0.37	-3.03	1.11	0.33	0.39	1.02	1.16	3.06
LOC101306658	pentatricopeptide repeat-containing protein At1g08070-like, transcript variant X1	XM_011468449.1	3490	NW_004440462		complement(join(12252094..12252538,12253103..12253182,12253268..12253433,12253555..12256353))		0.66	1.12	0.93	1.71	1.42	1.06	0.5	0.64	-2.12	-1.66	0.72	0.82	0.82	1.13	1.13
LOC101306063	zinc finger protein ZAT11-like	XM_004302733.2	812	NW_004440462		complement(9545491..9546302)		0.34	0.69	0.5	2.01	1.46	0.74	1.91	0.37	2.57	-2.04	0.33	0.17	0.05	-1.96	-6.6
LOC101306137	uncharacterized LOC101306137, transcript variant X4	XM_011466612.1	1624	NW_004440461		complement(join(17481684..17482018,17482189..17482299,17482410..17482497,17482638..17482686,17482808..17482928,17484377..17484469,17484714..17484825,17485356..17485378,17485540..17485666,17486914..17487478))		0.13	0.26	0.21	2.01	1.62	0.21	0.04	0.64	-5.41	3.1	0.41	0.25	0.17	-1.64	-2.45
LOC101306427	trichohyalin-like, transcript variant X2	XM_011465662.1	2663	NW_004440461		complement(join(2351554..2352068,2352681..2353102,2353625..2354533,2354986..2355802))		0.16	0.31	0.51	2.01	3.25	0.4	0.19	0.39	-2.16	-1.03	0.15	0.2	0.15	1.36	1.02
LOC101306498	glutamate receptor 2.8-like	XM_004292742.2	3328	NW_004440458		complement(join(20448124..20449065,20449164..20449570,20449700..20450015,20450149..20451476,20451735..20452069))		0.23	0.46	0.31	2.01	1.33	0.69	0.58	0.58	-1.19	-1.18	0.2	0.53	0.53	2.65	2.65
LOC101305540	DNA-directed RNA polymerases IV and V subunit 4, transcript variant X1	XM_011461769.1	929	NW_004440459		join(1382298..1382340,1382415..1382516,1382600..1382671,1382756..1382773,1382867..1382944,1383126..1383237,1383332..1383409,1383548..1383581,1383661..1383729,1384884..1384979,1385088..1385314)		1.94	3.23	2.62	1.66	1.35	3.25	1.54	7.03	-2.12	2.16	3.15	4.96	4.68	1.57	1.48
LOC101306639	cytochrome P450 CYP736A12-like	XM_004301013.2	3088	NW_004440461		complement(join(6810389..6811290,6812056..6814241))		0.58	1.18	0.5	2.01	-1.16	1.48	0.95	0.96	-1.56	-1.54	0.99	0.75	0.53	-1.33	-1.88
LOC101307027	probable WRKY transcription factor 50	XM_004303439.2	870	NW_004440462		join(21039097..21039444,21039563..21039704,21039783..21040162)		0.24	0.48	1.09	2.01	4.55	1.47	3.29	1.88	2.24	1.28	0.31	0.31	1.09	1.02	3.57
LOC101306771	uncharacterized LOC101306771	XM_004289725.2	710	NW_004440458		join(3553530..3553869,3554011..3554057,3554190..3554512)		0.59	1.18	0.57	2.01	-1.03	1.23	1.49	1.88	1.21	1.53	1.31	1.53	1.53	1.16	1.17
LOC101307054	polyadenylate-binding protein-interacting protein 12-like, transcript variant X1	XM_004307847.2	1830	NW_004440463		join(20798016..20798233,20798354..20798930,20799118..20799234,20799355..20799399,20799499..20799571,20799667..20799779,20799937..20799996,20800081..20800128,20800268..20800336,20801241..20801302,20801401..20801848)		0.53	1.07	0.7	2.01	1.32	1.17	0.71	2.35	-1.65	2	1.96	2.67	2.52	1.36	1.28
LOC101307197	1,4-dihydroxy-2-naphthoate polyprenyltransferase, chloroplastic	XM_004297511.2	1617	NW_004440460		complement(join(20889642..20889990,20890236..20890301,20890425..20890535,20890628..20890666,20890758..20890857,20890943..20891049,20892274..20892412,20892505..20892576,20893122..20893225,20893343..20893553,20893629..20893947))		0.13	0.26	0.63	2.01	4.87	0.25	0.61	0.18	2.47	-1.36	0.33	0.17	0.17	-1.96	-1.96
LOC101311621	uncharacterized LOC101311621, transcript variant X1	XM_004307783.2	1489	NW_004440463		join(20136038..20136229,20137114..20137391,20137468..20137575,20138421..20139331)		3.92	5.49	8.41	1.4	2.15	6.09	2.88	2.29	-2.12	-2.65	2.41	1.18	2.28	-2.04	-1.06
LOC101307285	uncharacterized LOC101307285	XM_004294329.2	1312	NW_004440459		complement(14516395..14517706)		0.64	1.28	1.39	2.01	2.19	3.89	2.37	4.08	-1.64	1.05	3.25	1.86	3.21	-1.75	-1.01
LOC101307760	cytokinin riboside 5'-monophosphate phosphoribohydrolase LOG3-like, transcript variant X2	XM_011461978.1	868	NW_004440459		complement(join(3333255..3333619,3333803..3333946,3334049..3334119,3334226..3334325,3334441..3334471,3334610..3334724,3334808..3334849))		0.4	0.8	0.94	2.01	2.34	0.46	1.5	0.51	3.24	1.11	1.53	0.94	2.35	-1.64	1.53
LOC101307856	myelin transcription factor 1-like	XM_004310178.1	750	NW_004443448		1413887..1414636		0.09	0.19	0.09	2.01	-1.03	0.18	0.25	0.05	1.39	-3.6	0.05	0.18	0.54	3.6	10.8
LOC101298486	uncharacterized LOC101298486, transcript variant X1	XM_011459506.1	1583	NW_004440458		complement(join(2972259..2972882,2973011..2973126,2974183..2974260,2974420..2974480,2975313..2975410,2975771..2976376))		3.86	3.53	4.32	-1.09	1.12	4.07	1.92	1.5	-2.12	-2.71	5.3	2.4	4.81	-2.21	-1.1
LOC101308968	glutathione S-transferase U10-like	XM_004299324.2	817	NW_004440461		join(8342349..8342700,8343050..8343514)		0.08	0.17	0.5	2.01	5.85	0.16	0.91	0.05	5.55	-3.2	0.05	0.17	0.05	3.4	1
LOC101293471	receptor-like protein 12	XM_004295488.2	3941	NW_004440459		6322189..6326129		0.28	0.25	0.36	-1.14	1.28	0.77	0.36	0.87	-2.12	1.13	1.01	1.07	1	1.05	-1.01
LOC101309245	SWI/SNF complex component SNF12 homolog, transcript variant X3	XM_011464974.1	2233	NW_004440460		complement(join(20391537..20391940,20392397..20394210,20394443..20394457))		0.84	1.69	1.3	2.01	1.55	2.14	1.64	3.26	-1.3	1.53	1.49	1.4	0.79	-1.07	-1.88
LOC101309391	probable serine/threonine-protein kinase NAK, transcript variant X2	XM_011471457.1	1608	NW_004440463		complement(join(16459970..16460372,16460515..16460687,16460778..16460908,16461000..16461135,16461544..16461833,16462206..16462257,16462546..16462775,16463062..16463127,16463252..16463378))		0.13	0.26	0.42	2.01	3.25	0.17	0.19	0.55	1.16	3.32	0.17	0.25	0.42	1.53	2.55
LOC101309446	uncharacterized LOC101309446, transcript variant X3	XM_011466134.1	1858	NW_004440461		complement(join(9329260..9329693,9329809..9329910,9330302..9330456,9331001..9331090,9332011..9332109,9332393..9332459,9332549..9332645,9333517..9333652,9333805..9333863,9333952..9334026,9334112..9334376,9335321..9335599))		7.77	15.6	8.82	2.01	1.13	23.03	21.03	17.99	-1.1	-1.28	16.05	34.06	22.01	2.12	1.37
LOC101309494	uncharacterized LOC101309494	XM_011472299.1	783	NW_004440463		complement(join(15961326..15962096,15962744..15962755))		0.27	0.54	0.09	2.01	-3.08	0.51	0.4	0.57	-1.3	1.11	0.51	0.35	0.35	-1.47	-1.47
LOC101309501	calmodulin-like protein 8	XM_004290591.2	1062	NW_004440458		complement(join(16209868..16210214,16210328..16210405,16210515..16210672,16211068..16211546))		0.85	1.71	1.34	2.01	1.57	2.72	2.75	2.1	1.01	-1.3	2.63	2.04	2.94	-1.29	1.12
LOC101309528	uncharacterized LOC101309528, transcript variant X2	XM_011463994.1	2937	NW_004440460		complement(join(652129..653428,653577..653763,653871..654317,654603..655487,655721..655822,656166..656181))		0.17	0.33	0.14	2.01	-1.2	0.48	0.36	0.1	-1.34	-4.75	0.09	0.51	0.51	5.6	5.61
LOC101309555	myosin-binding protein 1-like, transcript variant X2	XM_011467671.1	3409	NW_004440462		join(712269..712583,713234..714240,714364..714615,714765..716225,716332..716705)		1.06	2.13	2.54	2.01	2.4	0.95	1.31	2.09	1.39	2.21	1.21	2.35	3.07	1.94	2.53
LOC101309994	transcription factor TGA6, transcript variant X3	XM_011461033.1	2336	NW_004440458		join(26922767..26923494,26923742..26923824,26924172..26924251,26924357..26924656,26925488..26925535,26925612..26925671,26925823..26925900,26925992..26926040,26926598..26926869,26927251..26927472,26928869..26929011,26929217..26929489)		0.3	0.6	0.49	2.01	1.66	0.66	0.56	1.34	-1.18	2.02	0.74	0.41	0.99	-1.82	1.33
LOC101314327	putative disease resistance protein At1g50180	XM_004308648.1	1014	NW_004440463		complement(13165244..13166257)		1.58	1.31	1.13	-1.2	-1.39	3.25	1.53	3.81	-2.12	1.17	0.53	2.67	1.47	5.09	2.81
LOC101310146	uncharacterized protein At3g28850	XM_004305286.2	2078	NW_004440462		complement(12451409..12453486)		0.37	0.74	0.88	2.01	2.39	0.52	0.66	0.86	1.27	1.66	0.7	0.72	0.65	1.02	-1.08
LOC101310259	phosphatidylinositol N-acetylglucosaminyltransferase subunit P-like	XM_004307226.2	884	NW_004440463		join(13615988..13616076,13616277..13616472,13616580..13616652,13618386..13618504,13618596..13619002)		0.31	0.63	0.54	2.01	1.71	0.46	0.63	1.01	1.39	2.21	0.45	0.15	0.61	-2.95	1.36
LOC101310321	sphinganine C(4)-monooxygenase 1-like	XM_004300669.2	1545	NW_004440461		complement(join(325930..327000,327151..327624))		0.45	0.9	0.66	2.01	1.46	0.13	1.25	0.05	9.56	-2.6	0.09	0.18	0.05	2.04	-1.8
LOC101310624	DNA-3-methyladenine glycosylase, transcript variant X3	XM_004303301.2	1232	NW_004440462		complement(join(18606192..18606724,18606865..18606922,18607257..18607327,18608101..18608224,18608347..18608418,18608700..18609073))		0.51	1.02	1.37	2.01	2.71	0.22	0.2	0.48	-1.08	2.21	0.11	0.05	0.33	-2.2	3.06
LOC101310689	protein trichome birefringence-like 11	XM_004296878.2	2820	NW_004440460		complement(join(12493520..12494206,12494321..12494479,12494985..12495374,12496169..12497752))		0.05	0.1	0.22	2.01	4.39	0.43	0.35	0.21	-1.22	-2.04	0.33	0.72	0.67	2.18	2.04
LOC101311197	pentatricopeptide repeat-containing protein At2g32630-like	XM_004301323.1	516	NW_004440461		join(12880958..12881103,12881146..12881515)		0.13	0.27	0.05	2.01	-2.6	0.13	0.24	0.86	1.85	6.63	0.05	0.26	0.79	5.2	15.8
LOC101311234	3-ketoacyl-CoA synthase 21-like	XM_004308786.2	1871	NW_004440463		complement(16025410..16027280)		0.04	0.07	0.05	2.01	-0.8	0.07	0.05	0.08	-1.4	1.11	0.14	0.58	0.07	4.07	-1.96
LOC101311278	UDP-glycosyltransferase 76C4-like	XM_004298845.2	1776	NW_004440461		complement(join(2531813..2532965,2533100..2533722))		0.59	1.18	0.76	2.01	1.3	1.1	0.73	1.34	-1.49	1.22	0.37	0.84	0.92	2.24	2.45
LOC101311485	pentatricopeptide repeat-containing protein At4g38150-like	XM_004301324.1	504	NW_004440461		12881677..12882180		1.1	2.22	0.67	2.01	-1.64	2	1.48	1.18	-1.35	-1.7	0.53	1.61	0.81	3.05	1.53
LOC101311662	Werner Syndrome-like exonuclease, transcript variant X1	XM_011464520.1	1401	NW_004440460		complement(join(13992233..13992601,13992719..13992829,13993033..13993191,13993307..13993437,13994420..13994602,13996349..13996796))		0.45	0.9	0.68	2.01	1.52	1.2	0.62	1.38	-1.93	1.15	0.19	1.45	0.97	7.64	5.1
LOC101311752	uncharacterized LOC101311752	XM_004296800.2	911	NW_004440460		complement(11455336..11456246)		0.84	1.69	2.01	2.01	2.39	1.55	1.77	2.45	1.15	1.58	2.63	5.5	2.53	2.09	-1.04
LOC101311808	glyoxylate/hydroxypyruvate reductase HPR3-like, transcript variant X1	XM_004308377.2	1541	NW_004440463		complement(join(6277396..6278379,6278467..6279023))		0.14	0.27	0.61	2.01	4.55	0.61	0.97	0.48	1.59	-1.27	0.43	0.7	0.26	1.63	-1.63
LOC101312348	transcription factor PRE3	XM_004299336.2	984	NW_004440461		join(8419238..8419747,8420222..8420695)		0.14	0.28	0.21	2.01	1.46	0.27	0.51	0.15	1.85	-1.81	0.14	0.55	0.28	4.07	2.04
LOC101312374	grpE protein homolog, mitochondrial, transcript variant X2	XM_011469405.1	1190	NW_004440457		join(1607685..1607961,1610094..1610633,1610950..1611089,1611325..1611557)		0.53	1.06	1.59	2.01	3.03	2.43	2.3	0.5	-1.06	-4.86	1.57	2.62	0.68	1.67	-2.29
LOC101312570	uncharacterized LOC101312570, transcript variant X1	XM_004287398.2	1032	NW_004440457		join(4728078..4728447,4728552..4728662,4729122..4729198,4729307..4729406,4729516..4729889)		0.07	0.14	0.13	2.01	1.95	0.39	0.12	0.05	-3.24	-7.8	0.05	0.53	0.39	10.6	7.8
LOC101312611	protein IQ-DOMAIN 1, transcript variant X2	XM_011462296.1	1379	NW_004440459		join(7194773..7194871,7195302..7195414,7195964..7196077,7196284..7196511,7196895..7197008,7197088..7197798)		0.05	0.1	0.1	2.01	1.95	0.19	0.18	0.54	-1.08	2.76	0.19	0.1	0.1	-1.96	-1.96
LOC101313360	uncharacterized acetyltransferase At3g50280-like	XM_004289161.2	1895	NW_004440457		10679254..10681148		0.11	0.22	0.14	2.01	1.3	0.11	0.2	0.16	1.85	1.47	0.77	0.5	0.14	-1.54	-5.39
LOC101313488	indole-3-acetic acid-amido synthetase GH3.6	XM_004294267.2	2594	NW_004440459		join(13432009..13432799,13432902..13433833,13433934..13434804)		0.29	0.59	0.39	2.01	1.33	0.6	0.69	0.34	1.17	-1.73	0.77	1.67	0.73	2.17	-1.05
LOC101313491	probable pyridoxal 5'-phosphate synthase subunit PDX2, transcript variant X1	XM_004294971.2	1236	NW_004440459		complement(join(24288322..24288770,24288844..24288956,24289770..24289961,24290443..24290516,24290652..24290739,24291223..24291350,24291446..24291637))		0.56	1.13	1.26	2.01	2.24	0.76	1.01	2.16	1.32	2.84	1.72	1.43	1.54	-1.21	-1.12
LOC101313635	probable L-type lectin-domain containing receptor kinase S.5	XM_004287645.2	2795	NW_004440457		join(7484340..7486049,7486750..7487834)		0.3	0.6	0.56	2.01	1.87	0.43	0.98	0.27	2.26	-1.63	0.38	0.53	0.34	1.4	-1.12
LOC101313667	endoglucanase 17	XM_004290764.2	2051	NW_004440458		join(18258934..18259354,18259460..18259666,18259751..18259951,18260044..18260136,18260240..18260401,18260490..18260595,18260684..18260847,18260935..18261631)		0.2	0.41	1.58	2.01	7.8	0.43	0.39	0.58	-1.08	1.36	1.17	2.78	1.19	2.38	1.02
LOC101313960	caffeoylshikimate esterase	XM_011461493.1	1158	NW_004440458		complement(join(18102145..18102735,18102833..18102931,18103026..18103163,18103249..18103379,18103573..18103719,18105010..>18105061))		0.24	0.48	0.7	2.01	2.92	1.51	3.33	1.54	2.21	1.02	1.03	1.17	1.76	1.13	1.7
LOC101314568	putative DNA-binding protein ESCAROLA, transcript variant X1	XM_011466715.1	1597	NW_004440461		complement(join(19224934..19225532,19225783..19225944,19226634..19226765,19228326..19228378,19229197..19229847))		0.09	0.17	0.08	2.01	-1.03	0.04	0.51	0.05	12.02	-0.8	0.05	0.08	0.26	1.6	5.2
LOC101314650	protein KTI12 homolog, transcript variant X2	XM_011464724.1	1474	NW_004440460		complement(join(17427919..17429207,17429583..17429767))		0.52	1.04	2.39	2.01	4.61	1.5	2.82	3.43	1.88	2.28	2.35	4.23	1.2	1.8	-1.96
LOC101315103	SKP1-like protein 14	XM_004308723.1	387	NW_004440463		complement(14790875..14791261)		0.36	0.72	0.35	2.01	-1.03	0.52	2.73	0.05	5.24	-10.4	0.34	0.05	0.05	-6.8	-6.8
LOC101315140	MLP-like protein 423	XM_004297607.2	713	NW_004440460		complement(join(21918614..21919078,21919171..21919418))		0.1	0.2	0.38	2.01	3.9	0.28	0.52	0.21	1.85	-1.36	0.56	0.19	0.38	-2.95	-1.47
LOC101315278	glutamate dehydrogenase 1, transcript variant X2	XM_011469257.1	1747	NW_004440457		join(17822960..17823165,17823633..17823903,17823984..17824280,17824407..17824523,17824628..17824881,17824974..17825049,17825160..17825246,17825414..17825852)		0.16	0.32	0.7	2.01	4.39	0.42	0.11	0.43	-3.96	1	0.3	1.01	0.39	3.31	1.28
LOC101315375	uncharacterized LOC101315375	XM_004306552.2	1051	NW_004440463		2586990..2588040		0.46	0.93	0.64	2.01	1.39	0.64	0.53	0.57	-1.2	-1.13	0.05	0.13	0.26	2.6	5.2
LOC105349343	uncharacterized LOC105349343, transcript variant X1	XM_011468574.1	582	NW_004440462		complement(join(14632708..14632933,14633016..14633085,14633228..14633277,14633422..14633467,14633830..14633877,14633985..14634126))		0.36	0.72	0.58	2.01	1.62	1.15	0.64	0.26	-1.8	-4.52	0.46	0.05	0.23	-9.2	-1.96
LOC105349521	putative disease resistance protein RGA3	XM_011459356.1	1011	NW_004440457		complement(20721450..20722460)		0.07	0.14	0.2	2.01	2.92	0.8	0.43	0.44	-1.85	-1.81	0.79	0.4	0.05	-1.96	-15.8
LOC105349580	uncharacterized LOC105349580, transcript variant X1	XM_011459520.1	910	NW_004440458		complement(join(3317098..3317455,3317541..3317586,3317662..3318167))		0.46	0.92	0.89	2.01	1.95	1.03	1.16	0.49	1.12	-2.11	0.15	0.3	0.6	2.04	4.08
LOC105349726	protein SMG7-like, transcript variant X2	XM_011460129.1	1298	NW_004440458		complement(join(13025307..13025541,13026710..13026832,13026948..13027535,13027750..13027860,13029168..13029261,13029445..13029519,13029633..13029704))		0.32	0.65	0.21	2.01	-1.54	0.93	0.53	1.26	-1.77	1.35	0.62	0.63	0.84	1.02	1.36
LOC105349729	uncharacterized LOC105349729, transcript variant X2	XM_011460136.1	564	NW_004440458		join(13050887..13051203,13051344..13051472,13053281..13053358,13053597..13053636)		0.37	0.74	0.36	2.01	-1.03	0.48	0.33	0.05	-1.44	-9.6	0.05	0.72	0.72	14.4	14.4
LOC101312558	probable protein phosphatase 2C 52, transcript variant X2	XM_011469496.1	2239	NW_004440462		complement(join(29997463..29998213,29998514..29998737,29998842..29998959,29999041..29999388,29999470..29999970,30000585..30000881))		4.56	2.46	6.56	-1.85	1.44	10.14	4.77	9.68	-2.12	-1.05	7.43	6.11	6.19	-1.22	-1.2
LOC105349870	uncharacterized LOC105349870, transcript variant X1	XM_011460754.1	641	NW_004440458		join(22518878..22519055,22519298..22519760)		0.76	1.53	1.8	2.01	2.37	1.05	0.58	2.32	-1.8	2.21	1.04	1.06	1.91	1.02	1.84
LOC105349960	uncharacterized LOC105349960	XM_011461121.1	1216	NW_004440457		complement(560261..561476)		0.06	0.11	0.33	2.01	5.85	0.33	0.2	0.61	-1.62	1.84	0.22	0.56	0.34	2.55	1.53
LOC105350166	calcium-binding protein P-like	XM_011461616.1	435	NW_004440458		complement(31886458..31886892)		0.32	0.64	0.31	2.01	-1.03	0.15	0.29	0.68	1.85	4.42	0.31	1.25	1.25	4.07	4.08
LOC105350192	uncharacterized LOC105350192	XM_011461687.1	556	NW_004440459		complement(470879..471434)		0.62	1.26	0.73	2.01	1.17	1.93	2.01	0.8	1.04	-2.41	0.24	0.05	0.73	-4.8	3.06
LOC105350339	protein SRG1-like, transcript variant X2	XM_011462082.1	1661	NW_004440459		complement(join(4367984..4368426,4368497..4368821,4368941..4369188,4369481..4369848,4370366..4370452,4370547..4370736))		0.13	0.25	0.65	2.01	5.2	0.73	0.52	0.27	-1.39	-2.71	0.48	0.73	0.33	1.53	-1.47
LOC105350504	defensin-like protein 296	XM_011462658.1	685	NW_004440459		join(13018922..13019099,13019198..13019704)		0.3	0.61	0.69	2.01	2.27	0.29	0.54	0.22	1.85	-1.36	0.58	0.05	0.59	-11.6	1.02
LOC105350688	uncharacterized LOC105350688, transcript variant X2	XM_011463471.1	729	NW_004440459		complement(join(25886174..25886260,25891557..25891831,25891919..25892285))		0.1	0.19	0.28	2.01	2.92	0.05	0.17	0.05	3.4	1	0.18	0.05	0.56	-3.6	3.06
LOC101304176	probable disease resistance protein At4g27220, transcript variant X2	XM_011463356.1	4681	NW_004440459		join(23451836..23451933,23452333..23452748,23454331..23455511,23455602..23458424,23458873..23459035)		0.27	0.67	0.75	2.51	2.82	0.82	0.38	0.19	-2.13	-4.3	0.31	0.29	0.55	-1.08	1.76
LOC105351061	uncharacterized LOC105351061	XM_011464445.1	653	NW_004440460		complement(join(12028860..12029315,12029748..12029944))		0.32	0.64	0.62	2.01	1.95	0.21	0.48	1.14	2.31	5.53	0.2	0.62	0.05	3.05	-4
LOC105353099	putative disease resistance RPP13-like protein 1, transcript variant X1	XM_011471761.1	5081	NW_004440463		complement(join(19793011..19793081,19793159..19793251,19793420..19793658,19793799..19798122,19798263..19798403,19798499..19798711))		0.87	0.92	0.75	1.05	-1.17	1.93	0.9	1.4	-2.13	-1.38	0.6	1.39	0.99	2.3	1.64
LOC105351289	uncharacterized LOC105351289	XM_011465247.1	1149	NW_004440460		complement(join(4569815..4570277,4586349..4587034))		0.42	0.85	0.29	2.01	-1.44	0.64	0.54	0.52	-1.19	-1.24	0.46	1.06	0.59	2.29	1.28
LOC105351291	uncharacterized LOC105351291	XM_011465250.1	380	NW_004440460		complement(join(4649364..4649494,4649914..4650006,4650512..4650667))		0.73	1.47	0.71	2.01	-1.03	0.53	0.82	1.17	1.54	2.21	1.05	0.36	1.07	-2.95	1.02
LOC105351304	uncharacterized LOC105351304	XM_011465275.1	438	NW_004440460		7081026..7081463		0.16	0.32	0.15	2.01	-1.03	0.31	0.99	0.34	3.24	1.11	0.61	0.93	0.62	1.53	1.02
LOC105351442	proline-rich receptor-like protein kinase PERK8	XM_011465670.1	1109	NW_004440461		complement(join(2436377..2436814,2437073..2437743))		0.31	0.63	0.37	2.01	1.17	0.12	0.11	0.13	-1.08	1.11	0.05	0.05	0.12	1	2.4
LOC105351471	uncharacterized LOC105351471	XM_011465804.1	1414	NW_004440461		complement(4310390..4311803)		1.33	2.67	1.72	2.01	1.3	2.95	3.3	1.47	1.12	-2	1.04	0.29	0.86	-3.6	-1.2
LOC105351678	membrane-associated protein VIPP1, chloroplastic-like	XM_011466835.1	576	NW_004440457		join(12642506..12642715,12643627..12643751,12643829..12644069)		1.08	2.18	2.82	2.01	2.6	2.92	2.05	2.58	-1.42	-1.13	1.62	1.18	1.89	-1.38	1.17
LOC101296723	homeobox protein HAT3.1, transcript variant X3	XM_011459493.1	4454	NW_004440458		join(2803100..2803457,2804577..2804784,2804931..2805083,2805159..2806864,2807127..2807292,2807474..2807597,2807672..2807784,2807864..2808442,2809648..2809977,2810678..2810767,2810865..2811491)		1.09	2.49	2.64	2.28	2.42	2.62	1.23	1.87	-2.14	-1.41	1.61	1.58	1.52	-1.02	-1.06
LOC105351812	uncharacterized LOC105351812	XM_011467330.1	651	NW_004440461		2001078..2001728		0.32	0.64	0.83	2.01	2.6	0.72	0.5	0.91	-1.44	1.26	0.41	0.62	0.21	1.53	-1.96
LOC105351915	uncharacterized LOC105351915	XM_011467515.1	762	NW_004440461		complement(join(24150373..24150878,24151072..24151327))		0.27	0.55	0.36	2.01	1.3	0.62	0.49	0.97	-1.26	1.58	0.87	0.36	0.05	-2.46	-17.4
LOC105351937	uncharacterized LOC105351937	XM_011467560.1	1226	NW_004440461		complement(join(27986293..27987403,27988391..27988505))		0.51	1.03	0.66	2.01	1.3	0.66	0.96	1.21	1.46	1.84	0.54	0.77	0.78	1.43	1.43
LOC101303525	nucleolin 1-like, transcript variant X3	XM_011467046.1	2207	NW_004440461		complement(join(24854431..24854997,24855099..24855190,24855270..24855360,24855440..24855540,24855624..24855741,24855817..24856046,24856129..24856233,24856348..24856455,24856576..24856617,24856751..24856852,24856949..24857065,24857147..24857404,24857799..24857833,24857935..24857989,24858103..24858288))		7.55	5.6	8.74	-1.35	1.16	9.62	4.5	3.16	-2.14	-3.04	3.86	2.7	4.49	-1.43	1.16
LOC105352424	transcription factor CYCLOIDEA	XM_011469526.1	944	NW_004440462		join(30275770..30276681,30276803..30276834)		0.15	0.3	0.93	2.01	6.34	0.43	0.53	0.94	1.23	2.21	0.56	0.14	0.43	-3.93	-1.31
LOC105352594	protein NIM1-INTERACTING 1	XM_011470102.1	348	NW_004440462		complement(3796962..3797309)		2.19	4.41	3.7	2.01	1.68	4.83	21.96	3.41	4.55	-1.41	1.53	28.82	1.17	18.83	-1.31
LOC105352600	uncharacterized LOC105352600	XM_011470116.1	768	NW_004440462		5356450..5357217		0.54	1.09	1.06	2.01	1.95	0.96	1.21	1.55	1.26	1.61	0.35	1.06	0.53	3.05	1.53
LOC105352659	uncharacterized LOC105352659	XM_011470217.1	378	NW_004440462		17361487..17361864		0.92	1.85	0.9	2.01	-1.03	0.71	1.15	1.18	1.62	1.66	0.7	0.05	0.36	-14	-1.96
LOC105352787	uncharacterized LOC105352787	XM_011470487.1	949	NW_004440463		complement(830959..831907)		0.37	0.74	1.21	2.01	3.31	0.64	3.21	0.78	5.04	1.23	0.84	0.29	1.29	-2.95	1.53
LOC105352830	uncharacterized LOC105352830, transcript variant X1	XM_011470640.1	723	NW_004440457		complement(join(20744502..20744875,20745120..20745468))		0.1	0.19	0.09	2.01	-1.03	0.09	0.69	0.62	7.4	6.63	0.18	0.05	0.05	-3.6	-3.6
LOC101308209	callose synthase 2-like, transcript variant X3	XM_011470493.1	6373	NW_004440463		join(904229..904432,904665..904884,904972..905072,905394..905515,905611..905704,905820..905930,906016..906132,906221..906313,906404..906495,906707..906833,908360..908497,908589..908665,908743..908836,909256..909378,909464..909581,910203..910537,910710..910762,910866..910926,911536..911617,911709..911758,911873..911959,912587..912721,912840..912934,913024..913108,913189..913355,913454..913577,9136…		4.91	9.75	5.62	1.98	1.14	12.74	5.92	5.64	-2.15	-2.26	5.87	6.59	5.95	1.12	1.01
LOC105353514	pollen-specific leucine-rich repeat extensin-like protein 3	XM_011472757.1	501	NW_004440457		9619954..9620454		0.28	0.56	0.54	2.01	1.95	1.07	0.74	1.48	-1.44	1.38	0.27	0.05	0.27	-5.4	1.02
LOC101291172	putative RING-H2 finger protein ATL21A	XM_004306628.2	1341	NW_004440463		join(3716711..3717457,3718230..3718823)		0.05	0.1	0.15	2	3	0.1	0.51	0.11	5.09	1.11	0.1	0.05	0.1	-2	1.02
LOC101294594	putative zinc finger A20 and AN1 domain-containing stress-associated protein 8	XM_004306873.2	726	NW_004440463		complement(6811232..6811957)		0.05	0.1	0.09	2	1.8	0.28	1.2	0.05	4.32	-5.6	0.05	0.05	0.05	1	1
LOC101301037	synaptotagmin-5-like, transcript variant X1	XM_011459167.1	1470	NW_004440457		join(2419086..2419306,2420664..2420712,2422549..2422697,2422855..2423026,2423487..2423620,2424447..2424759,2424891..2425322)		0.05	0.1	0.18	2	3.6	0.09	0.13	0.61	1.39	6.63	0.09	0.09	0.09	1.02	1.02
LOC101302277	mitochondrial chaperone BCS1-like	XM_004302319.2	2162	NW_004440462		complement(4491055..4493216)		2.31	4.62	3.98	2	1.72	5.5	6.67	3.57	1.21	-1.54	3.82	3.39	3.14	-1.13	-1.22
LOC101307903	protein phosphatase 2C 16-like, transcript variant X2	XM_011468932.1	2467	NW_004440462		complement(join(21063414..21064099,21064793..21064898,21065013..21065330,21065449..21066635,21067073..21067162,21067299..21067378))		1.94	3.88	1.7	2	-1.14	1.99	1.69	3.61	-1.18	1.82	1.67	1.48	2.09	-1.13	1.25
LOC101310625	uncharacterized LOC101310625, transcript variant X2	XM_011469446.1	2230	NW_004440462		join(28923450..28923854,28924294..28924470,28924612..28924740,28924827..28925003,28925310..28925416,28925876..28925996,28926865..28926926,28927031..28927333,28927565..28927859,28927959..28928412)		2.55	5.1	3.95	2	1.55	5.51	3.04	5.79	-1.82	1.05	1.67	5.9	2.5	3.53	1.49
LOC101313391	putative germin-like protein 2-1	XM_004293624.2	703	NW_004440459		complement(join(4634469..4635004,4635175..4635341))		0.05	0.1	0.58	2	11.6	0.05	0.09	0.05	1.8	1	0.05	0.05	0.05	1	1
LOC101315053	glucuronoxylan 4-O-methyltransferase 3-like	XM_004299825.2	1431	NW_004440461		complement(15374240..15375670)		0.05	0.1	0.19	2	3.8	0.14	0.13	0.1	-1.08	-1.36	0.19	0.66	0.19	3.56	1.02
LOC101295567	uncharacterized LOC101295567, transcript variant X2	XM_011462739.1	5229	NW_004440457		join(7155730..7155847,7156002..7156267,7156431..7156616,7156714..7156866,7156992..7157474,7157755..7159962,7160361..7160563,7160652..7160807,7161094..7161328,7162065..7162372,7162467..7163379)		0.54	1.08	1.67	1.99	3.07	1.36	0.81	1.28	-1.69	-1.07	0.84	1.14	0.62	1.36	-1.35
LOC101305472	carbamoyl-phosphate synthase small chain, chloroplastic-like, transcript variant X3	XM_011466537.1	1997	NW_004440461		complement(join(16205787..16206347,16206565..16206730,16206900..16207247,16207499..16207608,16207690..16207818,16207950..16208017,16208126..16208186,16208271..16208359,16208655..16208787,16209700..16209869,16210103..16210264))		1.39	2.76	0.68	1.99	-2.05	0.44	0.75	0.89	1.71	2.04	1.8	2.78	2.72	1.55	1.51
LOC101312273	E3 ubiquitin-protein ligase RGLG2, transcript variant X2	XM_011470019.1	2140	NW_004440462		join(37772195..37772459,37772571..37772943,37773029..37773113,37773206..37773346,37773437..37773550,37773645..37773742,37774385..37774464,37774541..37774646,37774766..37774893,37774967..37775216,37775666..37775722,37775799..37776241)		4.61	9.17	11.99	1.99	2.6	9.54	13.88	6.52	1.45	-1.46	11.32	2.22	5.21	-5.11	-2.18
LOC101293375	peroxisomal 2,4-dienoyl-CoA reductase-like, transcript variant X1	XM_011462190.1	1241	NW_004440459		complement(join(5708145..5708538,5709360..5709579,5709695..5709864,5710005..5710167,5710916..5711209))		1.68	3.32	1.2	1.98	-1.4	1.14	1.45	2.75	1.28	2.42	2.79	2.62	4.82	-1.06	1.73
LOC101299015	uncharacterized LOC101299015	XM_004302629.2	1014	NW_004440462		join(8223423..8223702,8223824..8224150,8224440..8224846)		6.3	12.47	10.21	1.98	1.62	11.93	58.39	8.93	4.9	-1.33	6.3	2.94	15.94	-2.14	2.53
LOC101300682	UDP-glycosyltransferase 74F2-like, transcript variant X1	XM_011459516.1	1817	NW_004440458		complement(join(3192702..3193726,3193942..3194733))		1.34	2.65	1.79	1.98	1.34	2.37	5.33	1.39	2.25	-1.7	0.51	1.57	1.42	3.05	2.77
LOC101301470	serine/arginine-rich splicing factor SR45, transcript variant X3	XM_011462551.1	1488	NW_004440459		complement(join(11404442..11404533,11404763..11404808,11404956..11405022,11405339..11405373,11405460..11405532,11406079..11406195,11406596..11406661,11406751..11406961,11407054..11407210,11407302..11407382,11407459..11407505,11408166..11408254,11408860..11408919,11409465..11409811))		1.45	2.86	0.32	1.98	-4.54	1.13	2.88	2.99	2.55	2.65	0.72	0.73	1.73	1.02	2.42
LOC101294123	flocculation protein FLO11-like, transcript variant X1	XM_011471717.1	3658	NW_004440463		join(19259876..19260034,19260604..19260706,19261465..19261650,19261808..19261919,19262012..19262046,19262177..19262329,19262451..19264881,19265070..19265159,19265282..19265670)		2.3	1.81	1.79	-1.27	-1.28	2.88	1.34	2.68	-2.15	-1.08	1.2	2.22	1.41	1.85	1.18
LOC101307262	serine/threonine-protein kinase MHK, transcript variant X3	XM_011459852.1	2148	NW_004440458		join(9083789..9083906,9084356..9084416,9084601..9084937,9085049..9085127,9085331..9085399,9085543..9085632,9085805..9085943,9086026..9086128,9086350..9086402,9086578..9086644,9086769..9086880,9086960..9087025,9087123..9087191,9087292..9087349,9087490..9087594,9088691..9088725,9088883..9088928,9089286..9089361,9089867..9090331)		1.97	3.9	2.74	1.98	1.39	2.13	2.63	4.29	1.24	2.02	3.47	1.7	4.17	-2.04	1.2
LOC105350886	uncharacterized LOC105350886	XM_011463878.1	782	NW_004440459		complement(join(21476187..21476718,21477267..21477516))		0.18	0.8	0.26	4.53	1.46	0.69	0.32	0.38	-2.16	-1.81	0.05	0.35	0.35	7	7
LOC101308740	E3 ubiquitin-protein ligase RNF185, transcript variant X1	XM_004291861.2	1257	NW_004440458		join(32723445..32723668,32724074..32725106)		1.71	3.39	3.12	1.98	1.82	4.17	4.84	2.84	1.16	-1.47	4.77	1.73	5.51	-2.76	1.16
LOC105351248	uncharacterized LOC105351248	XM_011465092.1	644	NW_004440460		22067158..22067801		7.98	15.83	12.72	1.98	1.59	7.09	16.5	5.3	2.33	-1.34	2.89	1.89	4.01	-1.53	1.38
[truncated: 6,010 more rows]
