# Supplementary material for: Global Transcriptome Analysis and Identification of Differentially Expressed Genes in Strawberry after Preharvest Application of Benzothiadiazole and Chitosan
Source: Front Plant Sci. 2017 Feb 24;8:235. doi: 10.3389/fpls.2017.00235 (PMC5323413; doi:10.3389/fpls.2017.00235)
Supplement: Supplementary file 4 [file Table_4.XLSX]

## Sheet: Table S4
Table S4: Complete list of different pathways and differentially expressed genes included, as identified by KOBAS 2.0, that were modulated in the strawberry fruit following the treatments with BTH and chitosan at 6, 12 and 24 hours post-treatment (hpt).
BTH 6 hpt up-regulated						BTH 6 hpt down-regulated						BTH 12 hpt up-regulated						BTH 12 hpt down-regulated						BTH 24 hpt up-regulated						BTH 24 hpt down-regulated						chitosan 6 hpt up-regulated						chitosan 6 hpt down-regulated						chitosan 12 hpt up-regulated
Metabolic pathway	ID	N° DEGs	N° total genes	DEGs in the pathway	P-Value*	Metabolic pathway	ID	N° DEGs	N° total genes	DEGs in the pathway	P-Value	Metabolic pathway	ID	N° DEGs	N° total genes	DEGs in the pathway	P-Value	Metabolic pathway	ID	N° DEGs	N° total genes	DEGs in the pathway	P-Value	Metabolic pathway	ID	N° DEGs	N° total genes	DEGs in the pathway	P-Value	Metabolic pathway	ID	N° DEGs	N° total genes	DEGs in the pathway	P-Value	Metabolic pathway	ID	N° DEGs	N° total genes	DEGs in the pathway	P-Value	Metabolic pathway	ID	N° DEGs	N° total genes	DEGs in the pathway	P-Value	Metabolic pathway	ID
Sphingolipid metabolism	fve00600	5	24	gi|764579901|ref|XM_004300669.2||sphinganine|gi|764586792|ref|XM_004299700.2||probable|gi|764583443|ref|XM_011465968.1||lag1|gi|764532466|ref|XM_011460149.1||sphinganine|gi|764645767|ref|XM_011459197.1||sphingosine-1-phosphate	0.00604083306998	Photosynthesis	fve00195	21	76	gi|764613718|ref|XM_004304075.2||photosystem|gi|764602350|ref|XM_004302848.2||photosystem|gi|764515104|ref|XM_004288072.2||photosystem|gi|764554178|ref|XM_011462168.1||cytochrome|atpE_|atp|psbL_|photosystem|psbA_|photosystem|atpA_|atp|gi|764596603|ref|XM_004302108.2||photosystem|psbC_|photosystem|gi|764540778|ref|XM_004291275.2||plastocyanin|gi|764645051|ref|XM_004309958.2||photosystem|gi|7645365…	0.000000723167934537	Cysteine and methionine metabolism	fve00270	9	69	gi|764580918|ref|XM_004298784.2||1-aminocyclopropane-1-carboxylate|gi|764595657|ref|XM_011467604.1||cysteine|gi|764613280|ref|XM_004304031.2||1-aminocyclopropane-1-carboxylate|gi|764595631|ref|XM_011467597.1||cysteine|gi|764521402|ref|XM_004289561.2||bifunctional|gi|764524042|ref|XM_004289663.2||malate|gi|764636384|ref|XM_011471922.1||spermine|gi|764595665|ref|XM_011467606.1||cysteine|gi|76462471…	0.00738314269135	Terpenoid backbone biosynthesis	fve00900	5	50	gi|764578276|ref|XM_011465131.1||protein-s-isoprenylcysteine|gi|764613968|ref|XM_011469531.1||isoprenylcysteine|gi|764624804|ref|XM_011470682.1||caax|gi|764571533|ref|XM_004296734.2||probable|gi|764578273|ref|XM_004297676.2||protein-s-isoprenylcysteine	0.020801873086	Photosynthesis - antenna proteins	fve00196	10	19	gi|764560135|ref|XM_004294441.2||chlorophyll|gi|764611896|ref|XM_004303865.2||chlorophyll|gi|764584036|ref|XM_004299300.2||chlorophyll|gi|764611354|ref|XM_004303830.2||chlorophyll|gi|764600351|ref|XM_004302588.2||chlorophyll|gi|764611351|ref|XM_004303829.2||chlorophyll|gi|764551129|ref|XM_004293412.2||chlorophyll|gi|764558466|ref|XM_004294219.2||chlorophyll|gi|764645631|ref|XM_004310031.2||chloro…	0.0003818765432	Purine metabolism	fve00230	13	138	gi|764581353|ref|XM_011465688.1||pleckstrin|gi|764541907|ref|XM_011460868.1||adenine|gi|764628167|ref|XM_004307022.2||7-methylguanosine|gi|764562942|ref|XM_011463228.1||bis(5|gi|764550748|ref|XM_011461771.1||dna-directed|gi|764582723|ref|XM_011465864.1||manganese-dependent|gi|764630273|ref|XM_004307198.2||dna-directed|gi|764515343|ref|XM_011466825.1||dna-directed|gi|764644252|ref|XM_011459038.1||…	0.00651658647325	Folate biosynthesis	fve00790	4	15	gi|764528900|ref|XM_011459853.1||gtp|gi|764608958|ref|XM_011469047.1||folylpolyglutamate|gi|764608968|ref|XM_011469048.1||folylpolyglutamate|gi|764607313|ref|XM_011468879.1||dihydroneopterin	0.00784537793648	Protein processing in endoplasmic reticulum	fve04141	23	233	gi|764584268|ref|XM_004301115.2||hsp70-binding|gi|764584623|ref|XM_004299396.2||heat|gi|764506109|ref|XM_004287097.2||heat|gi|764555050|ref|XM_004293845.2||kda|gi|764637198|ref|XM_004308002.2||heat|gi|764591431|ref|XM_004300312.2||cullin-1-like|gi|764607042|ref|XM_004303316.2||kda|gi|764643636|ref|XM_011458963.1||probable|gi|764584619|ref|XM_011466122.1||small|gi|764607739|ref|XM_004303435.2||kda…	1.98754e-05	Photosynthesis	fve00195
Base excision repair	fve03410	5	40	gi|764512130|ref|XM_011463999.1||dna-(apurinic|gi|764616454|ref|XM_004304316.2||dna|gi|764509627|ref|XM_011461634.1||dna|gi|764509610|ref|XM_011461630.1||dna|gi|764606945|ref|XM_004303301.2||dna-3-methyladenine	0.0364645929234	Photosynthesis - antenna proteins	fve00196	11	19	gi|764560135|ref|XM_004294441.2||chlorophyll|gi|764551431|ref|XM_011461859.1||chlorophyll|gi|764611896|ref|XM_004303865.2||chlorophyll|gi|764611354|ref|XM_004303830.2||chlorophyll|gi|764600351|ref|XM_004302588.2||chlorophyll|gi|764611351|ref|XM_004303829.2||chlorophyll|gi|764631640|ref|XM_004307347.2||chlorophyll|gi|764551129|ref|XM_004293412.2||chlorophyll|gi|764645631|ref|XM_004310031.2||chloro…	1.82e-07	Protein processing in endoplasmic reticulum	fve04141	19	233	gi|764560872|ref|XM_004294541.2||kda|gi|764591468|ref|XM_011466959.1||cullin-1-like|gi|764584619|ref|XM_011466122.1||small|gi|764602178|ref|XM_011468362.1||protein|gi|764558838|ref|XM_011462650.1||kda|gi|764630381|ref|XM_004307211.2||heat|gi|470146312|ref|XM_004308723.1||skp1-like|gi|764563990|ref|XM_011463373.1||constitutive|gi|764509426|ref|XM_004287481.2||kda|gi|764633343|ref|XM_004307545.2||k…	0.0166465950735	Fructose and mannose metabolism	fve00051	4	44	gi|764585517|ref|XM_011466229.1||adp-glucose|gi|764575847|ref|XM_011464826.1||xylose|gi|764626059|ref|XM_004306827.2||probable|gi|764571201|ref|XM_011464342.1||gdp-l-fucose	0.0491180826859	Plant hormone signal transduction	fve04075	27	222	gi|764507972|ref|XM_004287332.2||della|gi|764547378|ref|XM_011461346.1||pathogenesis-related|gi|764518560|ref|XM_004288378.2||auxin-induced|gi|764596884|ref|XM_011467807.1||transcription|gi|764611741|ref|XM_011469319.1||transcription|gi|764603108|ref|XM_011468466.1||protein|gi|764577183|ref|XM_011465005.1||indole-3-acetic|gi|764541419|ref|XM_004291337.2||auxin|gi|764518564|ref|XM_004288379.2||aux…	0.0019230484526	N-Glycan biosynthesis	fve00510	6	41	gi|764551413|ref|XM_011461856.1||udp-n-acetylglucosamine|gi|764572896|ref|XM_011464502.1||dolichyl-diphosphooligosaccharide--protein|gi|764572899|ref|XM_011464503.1||dolichyl-diphosphooligosaccharide--protein|gi|764601410|ref|XM_011468272.1||dol-p-glc:glc|gi|764598884|ref|XM_004302400.2||udp-n-acetylglucosamine|gi|764598880|ref|XM_011468016.1||udp-n-acetylglucosamine	0.00979394676297	Plant-pathogen interaction	fve04626	13	144	gi|764553793|ref|XM_011462133.1||disease|gi|764590016|ref|XM_004300126.2||disease|gi|764563132|ref|XM_011463261.1||probable|gi|764540832|ref|XM_004291282.2||calcium-dependent|gi|764599966|ref|XM_004302509.2||probable|gi|764563138|ref|XM_011463263.1||probable|gi|764599446|ref|XM_004302455.2||calcium-binding|gi|764567701|ref|XM_011463940.1||probable|gi|764563135|ref|XM_011463262.1||probable|gi|7646…	0.0178621697391	Photosynthesis	fve00195	8	76	gi|764536504|ref|XM_004290823.2||photosystem|psbD_|photosystem|psbE_|photosystem|psbF_|photosystem|atpE_|atp|gi|764619512|ref|XM_004304664.2||photosystem|atpF_|atp|psbA_|photosystem	0.003318596309	Protein processing in endoplasmic reticulum	fve04141
Sulfur metabolism	fve00920	4	27	gi|764595674|ref|XM_011467609.1||cysteine|gi|764582524|ref|XM_011465833.1||cysteine|gi|764595671|ref|XM_011467608.1||cysteine|gi|764516656|ref|XM_011467758.1||adenylyl-sulfate	0.0369653531311	Carbon fixation in photosynthetic organisms	fve00710	10	61	gi|764589685|ref|XM_004300073.2||glyceraldehyde-3-phosphate|gi|764539590|ref|XM_011460706.1||aspartate|gi|764600738|ref|XM_004302628.2||fructose-|gi|764582314|ref|XM_004299027.2||ribulose-|gi|764644921|ref|XM_004309939.2||glutamate--glyoxylate|gi|764618301|ref|XM_004304530.2||glyceraldehyde-3-phosphate|gi|764604480|ref|XM_004303089.2||ribulose|gi|764563316|ref|XM_004294859.2||fructose-bisphosphat…	0.000131072976396	Phenylpropanoid biosynthesis	fve00940	14	154	gi|764519258|ref|XM_004288447.2||probable|gi|764519262|ref|XM_004288448.2||probable|gi|764509277|ref|XM_011461302.1||probable|gi|764593389|ref|XM_004300556.2||probable|gi|764505396|ref|XM_004287041.2||aldehyde|gi|764593410|ref|XM_011467169.1||probable|gi|764641548|ref|XM_011472575.1||caffeic|gi|764532742|ref|XM_004290441.2||peroxidase|gi|764641544|ref|XM_011472574.1||caffeic|gi|764629383|ref|XM_0…	0.0171645475936	Glycosylphosphatidylinositol(GPI)-anchor biosynthesis	fve00563	3	28	gi|764618812|ref|XM_004306313.2||glycosylphosphatidylinositol|gi|764520642|ref|XM_004288561.2||phosphatidylinositol|gi|764644549|ref|XM_011459077.1||gpi	0.0591212339637	Base excision repair	fve03410	9	40	gi|764577883|ref|XM_011465087.1||dna|gi|764509627|ref|XM_011461634.1||dna|gi|764512723|ref|XM_011464551.1||probable|gi|764536808|ref|XM_004290849.2||n-glycosylase|gi|764509610|ref|XM_011461630.1||dna|gi|764606290|ref|XM_011468762.1||formamidopyrimidine-dna|gi|764606938|ref|XM_011468821.1||dna-3-methyladenine|gi|764557522|ref|XM_011462488.1||polynucleotide|gi|764543854|ref|XM_004291564.2||poly	0.0021985316171	Riboflavin metabolism	fve00740	3	11	gi|764630599|ref|XM_011471253.1||riboflavin|gi|764584974|ref|XM_004299454.2||purple|gi|764630608|ref|XM_004307235.2||riboflavin	0.0159241168025	Tropane, piperidine and pyridine alkaloid biosynthesis	fve00960	4	25	gi|764561451|ref|XM_004294618.2||tropinone|gi|764550266|ref|XM_004293306.2||tropinone|gi|764607451|ref|XM_004305546.2||primary|gi|764632272|ref|XM_004307423.2||tropinone	0.0343241836798	Valine, leucine and isoleucine degradation	fve00280	5	46	gi|764520909|ref|XM_011471294.1||hydroxymethylglutaryl-|gi|764627058|ref|XM_011470900.1||3-hydroxyisobutyryl-|gi|764577744|ref|XM_011465074.1||aldehyde|gi|764630859|ref|XM_011471281.1||3-hydroxyisobutyryl-|gi|764504999|ref|XM_004287027.2||3-hydroxyisobutyryl-	0.016969587101	Ubiquitin mediated proteolysis	fve04120
Biosynthesis of amino acids	fve01230	14	195	gi|764595674|ref|XM_011467609.1||cysteine|gi|764507090|ref|XM_004288725.2||arogenate|gi|764529743|ref|XM_011459924.1||4-hydroxy-tetrahydrodipicolinate|gi|764596152|ref|XM_011467693.1||probable|gi|764602041|ref|XM_004302796.2||6-phosphofructokinase|gi|764600954|ref|XM_004305135.2||delta-1-pyrroline-5-carboxylate|gi|764537954|ref|XM_011460584.1||branched-chain-amino-acid|gi|764582524|ref|XM_0114658…	0.0497796410993	Carbon metabolism	fve01200	15	201	gi|764511587|ref|XM_004287692.2||isocitrate|gi|764589685|ref|XM_004300073.2||glyceraldehyde-3-phosphate|gi|764557447|ref|XM_011462481.1||phosphoenolpyruvate|gi|764539590|ref|XM_011460706.1||aspartate|gi|764600738|ref|XM_004302628.2||fructose-|gi|764574702|ref|XM_011464701.1||probable|gi|764582314|ref|XM_004299027.2||ribulose-|gi|764644921|ref|XM_004309939.2||glutamate--glyoxylate|gi|764618301|ref…	0.00684885270099	Glutathione metabolism	fve00480	10	95	gi|764596900|ref|XM_004302166.2||gamma-glutamyltranspeptidase|gi|764573284|ref|XM_004296984.2||probable|gi|764596902|ref|XM_011467811.1||gamma-glutamyltranspeptidase|gi|764527632|ref|XM_004289968.2||glutathione|gi|764600850|ref|XM_004302642.2||probable|gi|764527636|ref|XM_004289971.2||probable|gi|764636384|ref|XM_011471922.1||spermine|gi|764584171|ref|XM_004299324.2||glutathione|gi|764527645|ref|…	0.0178547221277	Pantothenate and CoA biosynthesis	fve00770	3	28	gi|764630713|ref|XM_011471263.1||phosphopantothenate--cysteine|gi|764628118|ref|XM_011471021.1||l-aminoadipate-semialdehyde|gi|764628127|ref|XM_011471023.1||l-aminoadipate-semialdehyde	0.0591212339637	Photosynthesis	fve00195	12	76	gi|764602350|ref|XM_004302848.2||photosystem|gi|764536504|ref|XM_004290823.2||photosystem|gi|764596603|ref|XM_004302108.2||photosystem|atpI_|atp|psaB_|photosystem|psbE_|photosystem|gi|764549716|ref|XM_004293241.2||atp|gi|764540778|ref|XM_004291275.2||plastocyanin|gi|764593179|ref|XM_004300527.2||oxygen-evolving|gi|764619512|ref|XM_004304664.2||photosystem|gi|764587831|ref|XM_004299861.2||leaf|gi|…	0.00593310273714	Ubiquitin mediated proteolysis	fve04120	10	133	gi|764508843|ref|XM_004287415.2||cell|gi|764591468|ref|XM_011466959.1||cullin-1-like|gi|764533588|ref|XM_011460239.1||f-box|gi|764591465|ref|XM_011466958.1||cullin-1-like|gi|764571325|ref|XM_011464358.1||ubiquitin-conjugating|gi|764562434|ref|XM_011463159.1||ubiquitin-activating|gi|764565459|ref|XM_011463514.1||probable|gi|764517082|ref|XM_011468125.1||e3|gi|764563764|ref|XM_011463352.1||e3|gi|76…	0.0554750566547	Glycerophospholipid metabolism	fve00564	7	78	gi|764538731|ref|XM_011460635.1||phosphatidate|gi|764542276|ref|XM_011460906.1||acyl-protein|gi|764580193|ref|XM_004300694.2||phospholipase|gi|764550251|ref|XM_011461724.1||phosphatidate|gi|764537796|ref|XM_004290937.2||lecithin-cholesterol|gi|764538726|ref|XM_011460634.1||phosphatidate|gi|764532636|ref|XM_011460166.1||probable	0.0729955079638	Biosynthesis of amino acids	fve01230	12	195	gi|764546966|ref|XM_011461314.1||chorismate|gi|764529747|ref|XM_011459925.1||4-hydroxy-tetrahydrodipicolinate|gi|764578428|ref|XM_004297699.2||glutamine|gi|764594979|ref|XM_011467445.1||triosephosphate|gi|764590726|ref|XM_004300223.2||ribose-phosphate|gi|764611002|ref|XM_004305770.2||d-3-phosphoglycerate|gi|764506747|ref|XM_004287159.2||probable|gi|764595634|ref|XM_011467598.1||cysteine|gi|764585…	0.0200608984056	Alanine, aspartate and glutamate metabolism	fve00250
Glycerophospholipid metabolism	fve00564	7	78	gi|764538731|ref|XM_011460635.1||phosphatidate|gi|764590199|ref|XM_011466813.1||glycerol-3-phosphate|gi|764542276|ref|XM_011460906.1||acyl-protein|gi|764580193|ref|XM_004300694.2||phospholipase|gi|764550251|ref|XM_011461724.1||phosphatidate|gi|764626027|ref|XM_011470802.1||phospholipase|gi|764538726|ref|XM_011460634.1||phosphatidate	0.0602765753614	Histidine metabolism	fve00340	3	17	gi|764644130|ref|XM_011459022.1||histidine|gi|764556004|ref|XM_011462335.1||histidinol|gi|764644127|ref|XM_004309848.2||histidine	0.0288950542868	Vitamin B6 metabolism	fve00750	3	11	gi|764509439|ref|XM_004287483.2||inorganic|gi|764564230|ref|XM_011463403.1||pyridoxal|gi|764522976|ref|XM_011459365.1||inorganic	0.0218896216395	Propanoate metabolism	fve00640	3	28	accD_|acetyl-|gi|764630859|ref|XM_011471281.1||3-hydroxyisobutyryl-|gi|764585818|ref|XM_011466270.1|	0.0591212339637	Carbon fixation in photosynthetic organisms	fve00710	9	61	gi|764617252|ref|XM_011469826.1||phosphoglycerate|gi|764582314|ref|XM_004299027.2||ribulose-|gi|764633490|ref|XM_004307563.2||sedoheptulose-|gi|764557447|ref|XM_011462481.1||phosphoenolpyruvate|gi|764600738|ref|XM_004302628.2||fructose-|gi|764539586|ref|XM_004291153.2||aspartate|gi|764618301|ref|XM_004304530.2||glyceraldehyde-3-phosphate|gi|764530493|ref|XM_004290255.2||fructose-bisphosphate|gi|7…	0.022970858885	Spliceosome	fve03040	13	208	gi|764571257|ref|XM_004296701.2||sm-like|gi|764637884|ref|XM_011472101.1||serine|gi|764539900|ref|XM_011460724.1||serine|gi|764519904|ref|XM_011470477.1||dead-box|gi|764543331|ref|XM_011461003.1||splicing|gi|764516692|ref|XM_011467783.1||u4|gi|764568792|ref|XM_011464058.1||probable|gi|764642286|ref|XM_011472658.1||u5|gi|764573298|ref|XM_011464543.1||pre-mrna-splicing|gi|764642329|ref|XM_011472665…	0.0964202127307	2-Oxocarboxylic acid metabolism	fve01210	5	48	gi|764537959|ref|XM_011460585.1||branched-chain-amino-acid|gi|764531056|ref|XM_011460038.1||probable|gi|764528077|ref|XM_011459788.1||isocitrate|gi|764644925|ref|XM_011459114.1||glutamate--glyoxylate|gi|764585477|ref|XM_004299535.2||udp-glycosyltransferase	0.0767219485214	Histidine metabolism	fve00340	3	17	gi|764556004|ref|XM_011462335.1||histidinol|gi|764577744|ref|XM_011465074.1||aldehyde|gi|764644127|ref|XM_004309848.2||histidine	0.020147818823	Carbon fixation in photosynthetic organisms	fve00710
Plant hormone signal transduction	fve04075	15	222	gi|764538606|ref|XM_011460625.1||abscisic|gi|764607779|ref|XM_011468932.1||probable|gi|764622169|ref|XM_011470447.1||abscisic|gi|764609857|ref|XM_004303663.2||protein|gi|764558317|ref|XM_011462581.1||probable|gi|764543731|ref|XM_011461033.1||transcription|gi|764539152|ref|XM_004291111.2||auxin-responsive|gi|764559041|ref|XM_004294267.2||indole-3-acetic|gi|764517241|ref|XM_011468246.1||auxin-respo…	0.0646732880824	Glyoxylate and dicarboxylate metabolism	fve00630	5	49	gi|764524042|ref|XM_004289663.2||malate|gi|764578428|ref|XM_004297699.2||glutamine|gi|764644921|ref|XM_004309939.2||glutamate--glyoxylate|gi|764582314|ref|XM_004299027.2||ribulose-|gi|764604480|ref|XM_004303089.2||ribulose	0.0357771785111	Nitrogen metabolism	fve00910	5	34	gi|764544126|ref|XM_011461068.1||alpha|gi|764577653|ref|XM_011465062.1||carbonic|gi|764578428|ref|XM_004297699.2||glutamine|gi|764533284|ref|XM_004290492.2||carbonic|gi|764618602|ref|XM_004304575.2||carbonic	0.0278852157434	Amino sugar and nucleotide sugar metabolism	fve00520	6	96	gi|764538265|ref|XM_011460608.1||udp-sulfoquinovose|gi|764557841|ref|XM_011462531.1||trifunctional|gi|764571201|ref|XM_011464342.1||gdp-l-fucose|gi|764626059|ref|XM_004306827.2||probable|gi|764585517|ref|XM_011466229.1||adp-glucose|gi|764550823|ref|XM_011461780.1||probable	0.0745643894569	Mismatch repair	fve03430	7	42	gi|764544680|ref|XM_011461119.1||dna|gi|764509627|ref|XM_011461634.1||dna|gi|764623490|ref|XM_011470571.1||replication|gi|764509610|ref|XM_011461630.1||dna|gi|764535619|ref|XM_011460417.1||dna|gi|764585248|ref|XM_004301211.2||exonuclease|gi|764511386|ref|XM_011463258.1||dna	0.0254782399344	mRNA surveillance pathway	fve03015	8	112	gi|764540158|ref|XM_011460746.1||hbs1-like|gi|764521016|ref|XM_011471397.1||eukaryotic|gi|764514078|ref|XM_011465783.1||heterogeneous|gi|764538091|ref|XM_011460594.1||serine|gi|764577476|ref|XM_011465031.1||serine|gi|764577485|ref|XM_004297562.2||serine|gi|764551013|ref|XM_011461801.1||heterogeneous|gi|764585301|ref|XM_011466205.1||eukaryotic	0.100419932297	Riboflavin metabolism	fve00740	2	11	gi|764630599|ref|XM_011471253.1||riboflavin|gi|764584977|ref|XM_011466169.1||purple	0.10550227897	Carbon metabolism	fve01200	12	201	gi|764574702|ref|XM_011464701.1||probable|gi|764594979|ref|XM_011467445.1||triosephosphate|gi|764590726|ref|XM_004300223.2||ribose-phosphate|gi|764611002|ref|XM_004305770.2||d-3-phosphoglycerate|gi|764574697|ref|XM_004297173.2||probable|gi|764506747|ref|XM_004287159.2||probable|gi|764595634|ref|XM_011467598.1||cysteine|gi|764585841|ref|XM_011466272.1||phosphoglycerate|gi|764627058|ref|XM_01147090…	0.0244420971797	Lysine biosynthesis	fve00300
Tropane, piperidine and pyridine alkaloid biosynthesis	fve00960	3	25	gi|764561451|ref|XM_004294618.2||tropinone|gi|764561444|ref|XM_011463031.1||tropinone|gi|764550266|ref|XM_004293306.2||tropinone	0.106274472214	Cysteine and methionine metabolism	fve00270	6	69	gi|764539590|ref|XM_011460706.1||aspartate|gi|764569623|ref|XM_004296527.2||-dihydroxy-3-keto-5-methylthiopentene|gi|764524042|ref|XM_004289663.2||malate|gi|764506747|ref|XM_004287159.2||probable|gi|764636384|ref|XM_011471922.1||spermine|gi|764595677|ref|XM_011467610.1||cysteine	0.0417887840998	Sphingolipid metabolism	fve00600	4	24	gi|764532466|ref|XM_011460149.1||sphinganine|gi|764548637|ref|XM_004292874.2||neutral|gi|764578149|ref|XM_004297650.2||alpha-galactosidase-like|gi|764579901|ref|XM_004300669.2||sphinganine	0.0336175277053	Carbon metabolism	fve01200	10	201	accD_|acetyl-|gi|764516510|ref|XM_011467614.1||formamidase|gi|764617248|ref|XM_004306204.2||phosphoglycerate|gi|764513130|ref|XM_004287882.2||isocitrate|gi|764595626|ref|XM_004301960.2||cysteine|gi|764635571|ref|XM_004307795.2||alcohol|gi|764555109|ref|XM_004293762.2||malate|gi|764612832|ref|XM_004303965.2||glyceraldehyde-3-phosphate|gi|764574697|ref|XM_004297173.2||probable|gi|764630859|ref|XM_0…	0.0851382224593	Nitrogen metabolism	fve00910	6	34	gi|764518347|ref|XM_004288369.2||glutamate|gi|764516510|ref|XM_011467614.1||formamidase|gi|764636400|ref|XM_004307927.2||glutamate|gi|764518344|ref|XM_011469257.1||glutamate|gi|764518340|ref|XM_011469256.1||glutamate|gi|764581768|ref|XM_004298938.2||high	0.0302129689923	Sulfur metabolism	fve00920	3	27	gi|764595677|ref|XM_011467610.1||cysteine|gi|764516665|ref|XM_011467763.1||adenylyl-sulfate|gi|764595662|ref|XM_011467605.1||cysteine	0.112439026014	Plant hormone signal transduction	fve04075	14	222	gi|764538606|ref|XM_011460625.1||abscisic|gi|764590398|ref|XM_011466838.1||indole-3-acetic|gi|764622169|ref|XM_011470447.1||abscisic|gi|764609857|ref|XM_004303663.2||protein|gi|764644832|ref|XM_011459105.1||abscisic|gi|764611741|ref|XM_011469319.1||transcription|gi|764633596|ref|XM_004307577.2||auxin|gi|764555691|ref|XM_011462306.1||abscisic|gi|764517241|ref|XM_011468246.1||auxin-responsive|gi|76…	0.140037142154	Spliceosome	fve03040	12	208	gi|764607064|ref|XM_004303322.2||serine|gi|764585278|ref|XM_011466199.1||pre-mrna-splicing|gi|764630381|ref|XM_004307211.2||heat|gi|764506109|ref|XM_004287097.2||heat|gi|764543336|ref|XM_011461004.1||splicing|gi|764563175|ref|XM_011463270.1||tho|gi|764552275|ref|XM_011461952.1||splicing|gi|764577725|ref|XM_011465072.1||rna-binding|gi|764556654|ref|XM_011462387.1||splicing|gi|764561517|ref|XM_0042…	0.0303992988124	Arachidonic acid metabolism	fve00590
ABC transporters	fve02010	3	26	gi|764573591|ref|XM_004297037.2||abc|gi|764517928|ref|XM_011468847.1||atp|gi|764573517|ref|XM_004297020.2||abc	0.115105238873	Alanine, aspartate and glutamate metabolism	fve00250	4	42	gi|764587918|ref|XM_011466536.1||carbamoyl-phosphate|gi|764578428|ref|XM_004297699.2||glutamine|gi|764644921|ref|XM_004309939.2||glutamate--glyoxylate|gi|764539590|ref|XM_011460706.1||aspartate	0.0700826027316	Folate biosynthesis	fve00790	3	15	gi|764528900|ref|XM_011459853.1||gtp|gi|764608968|ref|XM_011469048.1||folylpolyglutamate|gi|764607313|ref|XM_011468879.1||dihydroneopterin	0.0430691546001	Spliceosome	fve03040	10	208	gi|764617537|ref|XM_011469848.1||splicing|gi|764618706|ref|XM_011469973.1||dead-box|gi|764519904|ref|XM_011470477.1||dead-box|gi|764625821|ref|XM_011470778.1||serine|gi|764637884|ref|XM_011472101.1||serine|gi|764628309|ref|XM_011471037.1||116|gi|764573298|ref|XM_011464543.1||pre-mrna-splicing|gi|764568761|ref|XM_011464054.1||probable|gi|764571259|ref|XM_011464347.1||sm-like|gi|764635974|ref|XM_01…	0.100204032283	Circadian rhythm - plant	fve04712	6	35	gi|764573444|ref|XM_004296998.2||transcription|gi|764573440|ref|XM_011464560.1||transcription|gi|764573436|ref|XM_011464559.1||transcription|gi|764573446|ref|XM_011464561.1||transcription|gi|764573450|ref|XM_011464562.1||transcription|gi|764573433|ref|XM_011464558.1||transcription	0.0336706219494	Pantothenate and CoA biosynthesis	fve00770	3	28	gi|764537954|ref|XM_011460584.1||branched-chain-amino-acid|gi|764529423|ref|XM_011459897.1||pantoate--beta-alanine|gi|764627813|ref|XM_004308496.2||dephospho-	0.121048053205	Glycosylphosphatidylinositol(GPI)-anchor biosynthesis	fve00563	3	28	gi|764591834|ref|XM_011467006.1||gpi-anchored|gi|764594756|ref|XM_011467393.1||n-acetylglucosaminyl-phosphatidylinositol|gi|764618815|ref|XM_011469986.1||glycosylphosphatidylinositol	0.147174233506	Pentose phosphate pathway	fve00030	4	40	gi|764574702|ref|XM_011464701.1||probable|gi|764590726|ref|XM_004300223.2||ribose-phosphate|gi|764557952|ref|XM_011462541.1||probable|gi|764574697|ref|XM_004297173.2||probable	0.0403992137178	One carbon pool by folate	fve00670
Nucleotide excision repair	fve03420	5	58	gi|764582357|ref|XM_011465816.1||ubiquitin|gi|764616454|ref|XM_004304316.2||dna|gi|764509627|ref|XM_011461634.1||dna|gi|764509610|ref|XM_011461630.1||dna|gi|764526985|ref|XM_011459716.1||protein	0.116691631385	Metabolic pathways	fve01100	69	1649	gi|764515104|ref|XM_004288072.2||photosystem|gi|764511587|ref|XM_004287692.2||isocitrate|gi|764623057|ref|XM_011470536.1||2-dehydro-3-deoxyphosphooctonate|gi|764578488|ref|XM_011465153.1||delta|gi|764539590|ref|XM_011460706.1||aspartate|gi|764574702|ref|XM_011464701.1||probable|gi|764573674|ref|XM_004297053.2||1-cys|gi|764533171|ref|XM_011460216.1||probable|gi|764563316|ref|XM_004294859.2||fructo…	0.070796343862	Photosynthesis - antenna proteins	fve00196	3	19	gi|764645631|ref|XM_004310031.2||chlorophyll|gi|764589442|ref|XM_011466696.1||chlorophyll|gi|764589438|ref|XM_011466695.1||chlorophyll	0.0714358604456	Histidine metabolism	fve00340	2	17	gi|764599380|ref|XM_004302443.2||histidine|gi|764556004|ref|XM_011462335.1||histidinol	0.103034013429	Tryptophan metabolism	fve00380	4	19	gi|764585477|ref|XM_004299535.2||udp-glycosyltransferase|gi|764632955|ref|XM_004307502.2||2-oxoglutarate|gi|764577897|ref|XM_004298544.2||udp-glycosyltransferase|gi|764577893|ref|XM_004297619.2||udp-glycosyltransferase	0.0453129265294	Nicotinate and nicotinamide metabolism	fve00760	2	14	gi|764628167|ref|XM_004307022.2||7-methylguanosine|gi|764628170|ref|XM_011471030.1||5	0.129040667841	Fructose and mannose metabolism	fve00051	4	44	gi|764531554|ref|XM_004290361.2||fructose-|gi|764571201|ref|XM_011464342.1||gdp-l-fucose|gi|764625559|ref|XM_011470747.1||phosphomannomutase|gi|764575847|ref|XM_011464826.1||xylose	0.150754922562	beta-Alanine metabolism	fve00410	4	43	gi|764627058|ref|XM_011470900.1||3-hydroxyisobutyryl-|gi|764577744|ref|XM_011465074.1||aldehyde|gi|764630859|ref|XM_011471281.1||3-hydroxyisobutyryl-|gi|764504999|ref|XM_004287027.2||3-hydroxyisobutyryl-	0.0495974061098	Pantothenate and CoA biosynthesis	fve00770
Mismatch repair	fve03430	4	42	gi|764616454|ref|XM_004304316.2||dna|gi|764511386|ref|XM_011463258.1||dna|gi|764509610|ref|XM_011461630.1||dna|gi|764509627|ref|XM_011461634.1||dna	0.119652249467	Glycerophospholipid metabolism	fve00564	5	78	gi|764582719|ref|XM_011465863.1||manganese-dependent|gi|764533171|ref|XM_011460216.1||probable|gi|764538736|ref|XM_011460636.1||phosphatidate|gi|764572156|ref|XM_011464441.1||phospholipase|gi|764551198|ref|XM_004293420.2||diacylglycerol	0.151590660581	Taurine and hypotaurine metabolism	fve00430	2	9	gi|764596900|ref|XM_004302166.2||gamma-glutamyltranspeptidase|gi|764596902|ref|XM_011467811.1||gamma-glutamyltranspeptidase	0.0828358661778	Phenylalanine, tyrosine and tryptophan biosynthesis	fve00400	3	40	gi|764546966|ref|XM_011461314.1||chorismate|gi|764514790|ref|XM_011466343.1||bifunctional|gi|764605008|ref|XM_011468636.1||arogenate	0.126823519807	Alanine, aspartate and glutamate metabolism	fve00250	6	42	gi|764518347|ref|XM_004288369.2||glutamate|gi|764558944|ref|XM_004294250.2||asparagine|gi|764636400|ref|XM_004307927.2||glutamate|gi|764518344|ref|XM_011469257.1||glutamate|gi|764518340|ref|XM_011469256.1||glutamate|gi|764539586|ref|XM_004291153.2||aspartate	0.0649615907966	Regulation of autophagy	fve04140	3	29	gi|764623436|ref|XM_011470567.1||autophagy-related|gi|764516842|ref|XM_011467915.1||PREDICTED:|gi|764579724|ref|XM_004298596.2||autophagy-related	0.129890387788	Carotenoid biosynthesis	fve00906	3	31	gi|764538661|ref|XM_004291059.2||abscisic|gi|764594017|ref|XM_004300619.2||9-cis-epoxycarotenoid|gi|764563945|ref|XM_004296142.2||phytoene	0.178887674133	Sulfur metabolism	fve00920	3	27	gi|764595634|ref|XM_011467598.1||cysteine|gi|764595665|ref|XM_011467606.1||cysteine|gi|764506747|ref|XM_004287159.2||probable	0.0578775116437	Taurine and hypotaurine metabolism	fve00430
Lysine biosynthesis	fve00300	2	13	gi|764626354|ref|XM_011470825.1||4-hydroxy-tetrahydrodipicolinate|gi|764529743|ref|XM_011459924.1||4-hydroxy-tetrahydrodipicolinate	0.124754601817	Biosynthesis of amino acids	fve01230	10	195	gi|764644130|ref|XM_011459022.1||histidine|gi|764511587|ref|XM_004287692.2||isocitrate|gi|764539590|ref|XM_011460706.1||aspartate|gi|764578428|ref|XM_004297699.2||glutamine|gi|764644921|ref|XM_004309939.2||glutamate--glyoxylate|gi|764563316|ref|XM_004294859.2||fructose-bisphosphate|gi|764506747|ref|XM_004287159.2||probable|gi|764595677|ref|XM_011467610.1||cysteine|gi|764556004|ref|XM_011462335.1|…	0.160491896302	Degradation of aromatic compounds	fve01220	2	11	gi|764635567|ref|XM_011471820.1||alcohol|gi|764641650|ref|XM_004309480.2||alcohol	0.110905383556	Biosynthesis of amino acids	fve01230	9	195	gi|764617248|ref|XM_004306204.2||phosphoglycerate|gi|764546966|ref|XM_011461314.1||chorismate|gi|764605008|ref|XM_011468636.1||arogenate|gi|764595626|ref|XM_004301960.2||cysteine|gi|764626354|ref|XM_011470825.1||4-hydroxy-tetrahydrodipicolinate|gi|764599380|ref|XM_004302443.2||histidine|gi|764612832|ref|XM_004303965.2||glyceraldehyde-3-phosphate|gi|764514790|ref|XM_011466343.1||bifunctional|gi|76…	0.136408444555	Linoleic acid metabolism	fve00591	3	16	gi|764598589|ref|XM_004302371.2||probable|gi|764572263|ref|XM_004296849.2||probable|gi|764608869|ref|XM_004303567.2||triacylglycerol	0.10117985119	alpha-Linolenic acid metabolism	fve00592	4	46	gi|764546121|ref|XM_004291805.2||jasmonate|gi|764546118|ref|XM_004291804.2||jasmonate|gi|764510330|ref|XM_004287579.2||12-oxophytodienoate|gi|764579542|ref|XM_004298435.2||jasmonate	0.132833595703	Ubiquinone and other terpenoid-quinone biosynthesis	fve00130	3	31	gi|764576490|ref|XM_004297426.2||-dihydroxy-2-naphthoyl-|gi|764578436|ref|XM_011465149.1||4-hydroxybenzoate|gi|764577288|ref|XM_004297511.2||-dihydroxy-2-naphthoate	0.178887674133	Propanoate metabolism	fve00640	3	28	gi|764627058|ref|XM_011470900.1||3-hydroxyisobutyryl-|gi|764630859|ref|XM_011471281.1||3-hydroxyisobutyryl-|gi|764504999|ref|XM_004287027.2||3-hydroxyisobutyryl-	0.0627285510361	Biosynthesis of amino acids	fve01230
RNA degradation	fve03018	7	96	gi|764602041|ref|XM_004302796.2||6-phosphofructokinase|gi|764591750|ref|XM_011466997.1||carbon|gi|764561639|ref|XM_011463057.1||ccr4-not|gi|764571259|ref|XM_011464347.1||sm-like|gi|764582850|ref|XM_011465883.1||enhancer|gi|764541380|ref|XM_004291332.2||5|gi|764541392|ref|XM_011460825.1||5	0.131582854657	Fatty acid biosynthesis	fve00061	3	39	gi|764616555|ref|XM_011469749.1||enoyl-|gi|764572333|ref|XM_011464449.1||long|gi|764533560|ref|XM_004290518.2||acyl-	0.170431705934	Stilbenoid, diarylheptanoid and gingerol biosynthesis	fve00945	3	25	gi|764593389|ref|XM_004300556.2||probable|gi|764593410|ref|XM_011467169.1||probable|gi|764509277|ref|XM_011461302.1||probable	0.125528454221	Alanine, aspartate and glutamate metabolism	fve00250	3	42	gi|764518347|ref|XM_004288369.2||glutamate|gi|764584259|ref|XM_011466080.1||aldehyde|gi|764587918|ref|XM_011466536.1||carbamoyl-phosphate	0.14002002316	2-Oxocarboxylic acid metabolism	fve01210	6	48	gi|764641203|ref|XM_011472532.1||3-isopropylmalate|gi|764585477|ref|XM_004299535.2||udp-glycosyltransferase|gi|764531052|ref|XM_004290257.2||probable|gi|764577897|ref|XM_004298544.2||udp-glycosyltransferase|gi|764539586|ref|XM_004291153.2||aspartate|gi|764577893|ref|XM_004297619.2||udp-glycosyltransferase	0.101894653545	Zeatin biosynthesis	fve00908	2	15	gi|764542935|ref|XM_011460971.1||trna|gi|764542944|ref|XM_011460974.1||trna	0.142610121177	Nitrogen metabolism	fve00910	3	34	gi|764516510|ref|XM_011467614.1||formamidase|gi|764518344|ref|XM_011469257.1||glutamate|gi|764568064|ref|XM_011463992.1||cyanate	0.212243947721	Lysine degradation	fve00310	3	31	gi|764577744|ref|XM_011465074.1||aldehyde|gi|764520735|ref|XM_004288552.2||histone-lysine|gi|764537043|ref|XM_011460526.1||histone-lysine	0.0783570347061	Metabolic pathways	fve01100
Glycosylphosphatidylinositol(GPI)-anchor biosynthesis	fve00563	3	28	gi|764630514|ref|XM_004307226.2||phosphatidylinositol|gi|764563870|ref|XM_011463366.1||gpi|gi|764584564|ref|XM_011466115.1||n-acetylglucosaminyl-phosphatidylinositol	0.133548293919	Pentose phosphate pathway	fve00030	3	40	gi|764574702|ref|XM_011464701.1||probable|gi|764563316|ref|XM_004294859.2||fructose-bisphosphate|gi|764600738|ref|XM_004302628.2||fructose-	0.178917864767	Lysine biosynthesis	fve00300	2	13	gi|764521402|ref|XM_004289561.2||bifunctional|gi|764529747|ref|XM_011459925.1||4-hydroxy-tetrahydrodipicolinate	0.141012210597	Pyruvate metabolism	fve00620	4	69	accD_|acetyl-|gi|764555109|ref|XM_004293762.2||malate|gi|764569077|ref|XM_004296472.2||lactoylglutathione|gi|764585818|ref|XM_011466270.1|	0.159763385744	Glyoxylate and dicarboxylate metabolism	fve00630	6	49	gi|764516510|ref|XM_011467614.1||formamidase|gi|764590677|ref|XM_004300212.2||glycine|gi|764582314|ref|XM_004299027.2||ribulose-|gi|764577138|ref|XM_004297500.2||malate|gi|764604480|ref|XM_004303089.2||ribulose|gi|764513130|ref|XM_004287882.2||isocitrate	0.108935961528	Metabolic pathways	fve01100	76	1649	gi|764538929|ref|XM_011460653.1||uroporphyrinogen-iii|gi|764572123|ref|XM_011464438.1||pectinesterase|gi|764578488|ref|XM_011465153.1||delta|gi|764635267|ref|XM_011471782.1||trehalose-phosphate|gi|764519262|ref|XM_004288448.2||probable|gi|764505919|ref|XM_011463918.1||dna|gi|764531056|ref|XM_011460038.1||probable|gi|764566826|ref|XM_011463746.1||acyl|gi|764624508|ref|XM_004308279.2||phosphatidyli…	0.148825184167	Tryptophan metabolism	fve00380	2	19	gi|764632955|ref|XM_004307502.2||2-oxoglutarate|gi|764585477|ref|XM_004299535.2||udp-glycosyltransferase	0.22814848833	Zeatin biosynthesis	fve00908	2	15	gi|764582273|ref|XM_004300928.2||adenylate|gi|764534578|ref|XM_004290624.2||adenylate	0.0887094014486	Vitamin B6 metabolism	fve00750
Fructose and mannose metabolism	fve00051	4	44	gi|764531554|ref|XM_004290361.2||fructose-|gi|764602041|ref|XM_004302796.2||6-phosphofructokinase|gi|764575847|ref|XM_011464826.1||xylose|gi|764625559|ref|XM_011470747.1||phosphomannomutase	0.1341134002	Synthesis and degradation of ketone bodies	fve00072	1	5	gi|764520909|ref|XM_011471294.1||hydroxymethylglutaryl-	0.187435343653	Arachidonic acid metabolism	fve00590	2	13	gi|764596900|ref|XM_004302166.2||gamma-glutamyltranspeptidase|gi|764596902|ref|XM_011467811.1||gamma-glutamyltranspeptidase	0.141012210597	Aminoacyl-tRNA biosynthesis	fve00970	5	97	gi|764541815|ref|XM_011460861.1||cysteine--trna|gi|764521268|ref|XM_011471629.1||leucine--trna|gi|764615047|ref|XM_004304220.2||threonine--trna|gi|764541805|ref|XM_011460860.1||cysteine--trna|gi|764615051|ref|XM_011469621.1||threonine--trna	0.172199841614	N-Glycan biosynthesis	fve00510	5	41	gi|764598889|ref|XM_011468017.1||udp-n-acetylglucosamine|gi|764512580|ref|XM_004287827.2||lipid|gi|764507393|ref|XM_011459601.1||auxin-responsive|gi|764507398|ref|XM_011459608.1||beta-|gi|764535585|ref|XM_011460415.1||dol-p-man:man	0.138404690346	Pyrimidine metabolism	fve00240	7	105	gi|764628167|ref|XM_004307022.2||7-methylguanosine|gi|764550748|ref|XM_011461771.1||dna-directed|gi|764630273|ref|XM_004307198.2||dna-directed|gi|764576962|ref|XM_004297522.2||deoxycytidylate|gi|764515343|ref|XM_011466825.1||dna-directed|gi|764628170|ref|XM_011471030.1||5|gi|764581353|ref|XM_011465688.1||pleckstrin	0.152054087668	Monoterpenoid biosynthesis	fve00902	1	5	gi|764594412|ref|XM_011467314.1||salutaridine	0.232131894502	Ubiquitin mediated proteolysis	fve04120	7	133	gi|764623182|ref|XM_004306521.2||skp1-like|gi|764588107|ref|XM_011466555.1||anaphase-promoting|gi|764634790|ref|XM_004308959.2||cell|gi|764562437|ref|XM_011463160.1||---NA---|gi|764591431|ref|XM_004300312.2||cullin-1-like|gi|764588104|ref|XM_011466554.1||anaphase-promoting|gi|764631720|ref|XM_011471374.1||dna-binding	0.121538734007	Pyruvate metabolism	fve00620
alpha-Linolenic acid metabolism	fve00592	4	46	gi|764510326|ref|XM_004287576.2||12-oxophytodienoate|gi|764510312|ref|XM_004287578.2||12-oxophytodienoate|gi|764531403|ref|XM_011460075.1||allene|gi|764605029|ref|XM_011468637.1||acyl-coenzyme	0.149247393454	beta-Alanine metabolism	fve00410	3	43	gi|764529418|ref|XM_011459896.1||pantoate--beta-alanine|gi|764636384|ref|XM_011471922.1||spermine|gi|764627058|ref|XM_011470900.1||3-hydroxyisobutyryl-	0.205020925568	Sulfur metabolism	fve00920	3	27	gi|764595665|ref|XM_011467606.1||cysteine|gi|764595657|ref|XM_011467604.1||cysteine|gi|764595631|ref|XM_011467597.1||cysteine	0.146071779368	Sphingolipid metabolism	fve00600	2	24	gi|764532273|ref|XM_011460139.1||alpha-galactosidase-like|gi|764645767|ref|XM_011459197.1||sphingosine-1-phosphate	0.172221692198	Cyanoamino acid metabolism	fve00460	5	42	gi|764516510|ref|XM_011467614.1||formamidase|gi|764622676|ref|XM_004306453.2||vicianin|gi|764558618|ref|XM_004294189.2||lysosomal|gi|764612644|ref|XM_004303947.2||beta-glucosidase|gi|764566042|ref|XM_011463603.1||beta-glucosidase	0.147772634326	Cysteine and methionine metabolism	fve00270	5	69	gi|764636384|ref|XM_011471922.1||spermine|gi|764505919|ref|XM_011463918.1||dna|gi|764595677|ref|XM_011467610.1||cysteine|gi|764604853|ref|XM_011468620.1||tyrosine|gi|764595662|ref|XM_011467605.1||cysteine	0.16583871218	Cutin, suberine and wax biosynthesis	fve00073	2	20	gi|764543903|ref|XM_011461047.1||fatty|gi|764580747|ref|XM_004298762.2||cytochrome	0.244308547618	Alanine, aspartate and glutamate metabolism	fve00250	3	42	gi|764644729|ref|XM_011459095.1||aspartate|gi|764578428|ref|XM_004297699.2||glutamine|gi|764587921|ref|XM_011466537.1||carbamoyl-phosphate	0.147551927753	Cysteine and methionine metabolism	fve00270
Homologous recombination	fve03440	4	48	gi|764573261|ref|XM_011464542.1||dna|gi|764616454|ref|XM_004304316.2||dna|gi|764561074|ref|XM_004294568.2||dna|gi|764521203|ref|XM_011471570.1||protein	0.165001110203	Fructose and mannose metabolism	fve00051	3	44	gi|764563316|ref|XM_004294859.2||fructose-bisphosphate|gi|764600738|ref|XM_004302628.2||fructose-|gi|764580147|ref|XM_004300685.2||nudix	0.213909917532	Nicotinate and nicotinamide metabolism	fve00760	2	14	gi|764553846|ref|XM_011462140.1||nicotinamide|gi|764628170|ref|XM_011471030.1||5	0.15665046075	Homologous recombination	fve03440	3	48	gi|764626582|ref|XM_011470843.1||dna|gi|764521196|ref|XM_004289556.2||protein|gi|764509399|ref|XM_011461418.1||tmv	0.182076614754	Thiamine metabolism	fve00730	2	12	gi|764559190|ref|XM_004294300.2||thiamine|gi|764571533|ref|XM_004296734.2||probable	0.202683663911	Biosynthesis of amino acids	fve01230	11	195	gi|764531056|ref|XM_011460038.1||probable|gi|764600073|ref|XM_004302554.2||tryptophan|gi|764596145|ref|XM_011467691.1||probable|gi|764595662|ref|XM_011467605.1||cysteine|gi|764555994|ref|XM_011462334.1||histidinol|gi|764604853|ref|XM_011468620.1||tyrosine|gi|764537954|ref|XM_011460584.1||branched-chain-amino-acid|gi|764612832|ref|XM_004303965.2||glyceraldehyde-3-phosphate|gi|764636407|ref|XM_0114…	0.188724283564	Photosynthesis	fve00195	5	76	gi|764602350|ref|XM_004302848.2||photosystem|petG_|cytochrome|gi|764593179|ref|XM_004300527.2||oxygen-evolving|psbI_|photosystem|gi|764544663|ref|XM_011461118.1||photosystem	0.269578036842	Synthesis and degradation of ketone bodies	fve00072	1	5	gi|764520909|ref|XM_011471294.1||hydroxymethylglutaryl-	0.165012739089	Nitrogen metabolism	fve00910
One carbon pool by folate	fve00670	2	17	gi|764515227|ref|XM_011466713.1||bifunctional|gi|764629520|ref|XM_011471140.1||serine	0.182931300176	Homologous recombination	fve03440	3	48	gi|764578556|ref|XM_004298572.2||dna|gi|764626579|ref|XM_004306886.2||dna|gi|764521196|ref|XM_004289556.2||protein	0.25019845918	Pantothenate and CoA biosynthesis	fve00770	3	28	gi|764581566|ref|XM_004298898.2||pantothenate|gi|764630700|ref|XM_011471260.1||phosphopantothenate--cysteine|gi|764551838|ref|XM_011461904.1||dephospho-	0.156729160131	Glyoxylate and dicarboxylate metabolism	fve00630	3	49	gi|764516510|ref|XM_011467614.1||formamidase|gi|764513130|ref|XM_004287882.2||isocitrate|gi|764555109|ref|XM_004293762.2||malate	0.18939219547	Sphingolipid metabolism	fve00600	3	24	gi|764532273|ref|XM_011460139.1||alpha-galactosidase-like|gi|764634999|ref|XM_011471749.1||ceramide|gi|764532466|ref|XM_011460149.1||sphinganine	0.217152946316	Photosynthesis	fve00195	5	76	gi|764613718|ref|XM_004304075.2||photosystem|atpH_|atp|gi|764527669|ref|XM_004289974.2||photosystem|gi|764554178|ref|XM_011462168.1||cytochrome|atpA_|atp	0.213550189093	Biosynthesis of amino acids	fve01230	11	195	gi|764531056|ref|XM_011460038.1||probable|gi|764514790|ref|XM_011466343.1||bifunctional|gi|764558710|ref|XM_011462634.1||anthranilate|gi|764626354|ref|XM_011470825.1||4-hydroxy-tetrahydrodipicolinate|gi|764537959|ref|XM_011460585.1||branched-chain-amino-acid|gi|764644925|ref|XM_011459114.1||glutamate--glyoxylate|gi|764629520|ref|XM_011471140.1||serine|gi|764595637|ref|XM_011467599.1||cysteine|gi|…	0.274198478515	Cysteine and methionine metabolism	fve00270	4	69	gi|764595634|ref|XM_011467598.1||cysteine|gi|764569052|ref|XM_004296466.2||probable|gi|764595665|ref|XM_011467606.1||cysteine|gi|764506747|ref|XM_004287159.2||probable	0.169880816049	mRNA surveillance pathway	fve03015
Spliceosome	fve03040	12	208	gi|764630269|ref|XM_011471218.1||probable|gi|764588919|ref|XM_011466639.1||survival|gi|764618706|ref|XM_011469973.1||dead-box|gi|764552177|ref|XM_004293462.2||splicing|gi|764543331|ref|XM_011461003.1||splicing|gi|764577725|ref|XM_011465072.1||rna-binding|gi|764637884|ref|XM_011472101.1||serine|gi|764596876|ref|XM_011467805.1||ubp1-associated|gi|764571259|ref|XM_011464347.1||sm-like|gi|764577709|r…	0.195968069091	2-Oxocarboxylic acid metabolism	fve01210	3	48	gi|764644921|ref|XM_004309939.2||glutamate--glyoxylate|gi|764511587|ref|XM_004287692.2||isocitrate|gi|764539590|ref|XM_011460706.1||aspartate	0.25019845918	alpha-Linolenic acid metabolism	fve00592	4	46	gi|764510326|ref|XM_004287576.2||12-oxophytodienoate|gi|764531403|ref|XM_011460075.1||allene|gi|764579542|ref|XM_004298435.2||jasmonate|gi|764560355|ref|XM_004294461.2||12-oxophytodienoate	0.180095592543	Sulfur metabolism	fve00920	2	27	gi|764595626|ref|XM_004301960.2||cysteine|gi|764516656|ref|XM_011467758.1||adenylyl-sulfate	0.203774335277	Arachidonic acid metabolism	fve00590	2	13	gi|764608869|ref|XM_004303567.2||triacylglycerol|gi|764604188|ref|XM_011468559.1||probable	0.225162863722	Monoterpenoid biosynthesis	fve00902	1	5	gi|764594412|ref|XM_011467314.1||salutaridine	0.214112950774	Phenylalanine, tyrosine and tryptophan biosynthesis	fve00400	3	40	gi|764514790|ref|XM_011466343.1||bifunctional|gi|764549798|ref|XM_004293248.2||arogenate|gi|764558710|ref|XM_011462634.1||anthranilate	0.282133721164	Glycosylphosphatidylinositol(GPI)-anchor biosynthesis	fve00563	2	28	gi|764618812|ref|XM_004306313.2||glycosylphosphatidylinositol|gi|764591843|ref|XM_011467008.1||gpi-anchored	0.222411506002	2-Oxocarboxylic acid metabolism	fve01210
Starch and sucrose metabolism	fve00500	11	188	gi|764579813|ref|XM_004298613.2||acid|gi|764626692|ref|XM_004306891.2||pectinesterase|gi|764626119|ref|XM_011470810.1||polygalacturonate|gi|764635267|ref|XM_011471782.1||trehalose-phosphate|gi|764586430|ref|XM_004299670.2||probable|gi|764535879|ref|XM_004290762.2||probable|gi|764635339|ref|XM_004307769.2||pectinesterase|gi|764585924|ref|XM_004299563.2||probable|gi|764635271|ref|XM_011471783.1||tr…	0.19740608909	Sulfur metabolism	fve00920	2	27	gi|764506747|ref|XM_004287159.2||probable|gi|764595677|ref|XM_011467610.1||cysteine	0.258858421315	Carotenoid biosynthesis	fve00906	3	31	gi|764596442|ref|XM_011467746.1||violaxanthin|gi|764596439|ref|XM_011467745.1||violaxanthin|gi|764596435|ref|XM_004302077.2||violaxanthin	0.190015662184	Glycerolipid metabolism	fve00561	3	52	gi|764532273|ref|XM_011460139.1||alpha-galactosidase-like|gi|764538265|ref|XM_011460608.1||udp-sulfoquinovose|gi|764590199|ref|XM_011466813.1||glycerol-3-phosphate	0.211763929123	Tropane, piperidine and pyridine alkaloid biosynthesis	fve00960	3	25	gi|764542599|ref|XM_011460940.1||tropinone|gi|764539586|ref|XM_004291153.2||aspartate|gi|764601067|ref|XM_011468231.1||tropinone	0.233240406313	Phenylalanine, tyrosine and tryptophan biosynthesis	fve00400	3	40	gi|764600073|ref|XM_004302554.2||tryptophan|gi|764604853|ref|XM_011468620.1||tyrosine|gi|764549798|ref|XM_004293248.2||arogenate	0.238794385803	Carbon metabolism	fve01200	11	201	gi|764516510|ref|XM_011467614.1||formamidase|gi|764635567|ref|XM_011471820.1||alcohol|gi|764531554|ref|XM_004290361.2||fructose-|gi|764605244|ref|XM_011468655.1||phosphoenolpyruvate|gi|764633490|ref|XM_004307563.2||sedoheptulose-|gi|764595637|ref|XM_011467599.1||cysteine|gi|764644925|ref|XM_011459114.1||glutamate--glyoxylate|gi|764611442|ref|XM_011469291.1||3-hydroxyisobutyryl-|gi|764528077|ref|X…	0.305682400739	Proteasome	fve03050	3	53	gi|764588700|ref|XM_011466625.1||26s|gi|764588464|ref|XM_011466595.1||26s|gi|764512049|ref|XM_011463949.1||26s	0.229975090549	Spliceosome	fve03040
Glycerolipid metabolism	fve00561	4	52	gi|764586792|ref|XM_004299700.2||probable|gi|764538726|ref|XM_011460634.1||phosphatidate|gi|764538731|ref|XM_011460635.1||phosphatidate|gi|764590199|ref|XM_011466813.1||glycerol-3-phosphate	0.198145796459	Phosphatidylinositol signaling system	fve04070	3	49	gi|764533171|ref|XM_011460216.1||probable|gi|764610211|ref|XM_011469185.1||1-phosphatidylinositol-3-phosphate|gi|764551198|ref|XM_004293420.2||diacylglycerol	0.259416557703	RNA transport	fve03013	10	154	gi|764616839|ref|XM_011469783.1||ribonuclease|gi|764589209|ref|XM_011466668.1||nuclear|gi|764538040|ref|XM_011460590.1||PREDICTED:|gi|764558047|ref|XM_011462551.1||serine|gi|764543919|ref|XM_011461050.1||proteinaceous|gi|764605622|ref|XM_004305415.2||trimethylguanosine|gi|764558043|ref|XM_004294150.2||serine|gi|764602178|ref|XM_011468362.1||protein|gi|764629743|ref|XM_011471167.1||tho|gi|76457003…	0.192306617016	Plant hormone signal transduction	fve04075	9	222	gi|764605337|ref|XM_011468665.1||shaggy-related|gi|764564888|ref|XM_004295064.2||two-component|gi|764617141|ref|XM_004306200.2||indole-3-acetic|gi|764539152|ref|XM_004291111.2||auxin-responsive|gi|764517241|ref|XM_011468246.1||auxin-responsive|gi|764548038|ref|XM_011461446.1||auxin-induced|gi|764595981|ref|XM_004302008.2||auxin-responsive|gi|764586072|ref|XM_004299619.2||serine|gi|764608746|ref|X…	0.224718205199	Ascorbate and aldarate metabolism	fve00053	4	39	gi|764583804|ref|XM_004299270.2||udp-glucose|gi|764577588|ref|XM_004297579.2||inositol|gi|764578644|ref|XM_004297728.2||inositol|gi|764587929|ref|XM_004299875.2||l-ascorbate	0.254733020684	Diterpenoid biosynthesis	fve00904	2	23	gi|764564372|ref|XM_011463415.1||gibberellin|gi|764551769|ref|XM_011461899.1||gibberellin	0.25807494319	Alanine, aspartate and glutamate metabolism	fve00250	3	42	gi|764584259|ref|XM_011466080.1||aldehyde|gi|764518344|ref|XM_011469257.1||glutamate|gi|764644925|ref|XM_011459114.1||glutamate--glyoxylate	0.305936466129	Limonene and pinene degradation	fve00903	1	8	gi|764577744|ref|XM_011465074.1||aldehyde	0.23704161794	Steroid biosynthesis	fve00100
Galactose metabolism	fve00052	4	53	gi|764579813|ref|XM_004298613.2||acid|gi|764586792|ref|XM_004299700.2||probable|gi|764602041|ref|XM_004302796.2||6-phosphofructokinase|gi|764618898|ref|XM_004304604.2||probable	0.206731675946	Pantothenate and CoA biosynthesis	fve00770	2	28	gi|764529418|ref|XM_011459896.1||pantoate--beta-alanine|gi|764630713|ref|XM_011471263.1||phosphopantothenate--cysteine	0.271601546606	Phosphatidylinositol signaling system	fve04070	4	49	gi|764583801|ref|XM_011466028.1||diacylglycerol|gi|764550251|ref|XM_011461724.1||phosphatidate|gi|764546619|ref|XM_004291866.2||type|gi|764615299|ref|XM_004304242.2||probable	0.207510301539	Glycosphingolipid biosynthesis - globo series	fve00603	1	10	gi|764532273|ref|XM_011460139.1||alpha-galactosidase-like	0.275709133492	Porphyrin and chlorophyll metabolism	fve00860	4	40	gi|764606905|ref|XM_004303287.2||magnesium-protoporphyrin|gi|764584077|ref|XM_004299306.2||geranylgeranyl|gi|764569598|ref|XM_011464151.1||chlorophyllase-|gi|764569602|ref|XM_011464152.1||chlorophyllase-	0.268156566717	beta-Alanine metabolism	fve00410	3	43	gi|764636384|ref|XM_011471922.1||spermine|gi|764627058|ref|XM_011470900.1||3-hydroxyisobutyryl-|gi|764529423|ref|XM_011459897.1||pantoate--beta-alanine	0.270875373634	Cyanoamino acid metabolism	fve00460	3	42	gi|764516510|ref|XM_011467614.1||formamidase|gi|764596900|ref|XM_004302166.2||gamma-glutamyltranspeptidase|gi|764629520|ref|XM_011471140.1||serine	0.305936466129	Non-homologous end-joining	fve03450	1	9	gi|764560120|ref|XM_011462841.1||double-strand	0.259647792223	Tropane, piperidine and pyridine alkaloid biosynthesis	fve00960
Other glycan degradation	fve00511	2	19	gi|764618149|ref|XM_011469913.1||lysosomal|gi|764576606|ref|XM_004297441.2||alpha-mannosidase-like	0.213301962724	Glycerolipid metabolism	fve00561	3	52	gi|764538736|ref|XM_011460636.1||phosphatidate|gi|764538265|ref|XM_011460608.1||udp-sulfoquinovose|gi|764551198|ref|XM_004293420.2||diacylglycerol	0.287308211384	Flavonoid biosynthesis	fve00941	3	34	gi|764593389|ref|XM_004300556.2||probable|gi|764593410|ref|XM_011467169.1||probable|gi|764509277|ref|XM_011461302.1||probable	0.224884191746	Nitrogen metabolism	fve00910	2	34	gi|764518347|ref|XM_004288369.2||glutamate|gi|764516510|ref|XM_011467614.1||formamidase	0.279069462876	Glycosylphosphatidylinositol(GPI)-anchor biosynthesis	fve00563	3	28	gi|764644546|ref|XM_011459076.1||gpi|gi|764591843|ref|XM_011467008.1||gpi-anchored|gi|764564041|ref|XM_011463379.1||phosphatidylinositol	0.282560938219	RNA polymerase	fve03020	3	44	gi|764515343|ref|XM_011466825.1||dna-directed|gi|764550748|ref|XM_011461771.1||dna-directed|gi|764630273|ref|XM_004307198.2||dna-directed	0.281678975746	Carbon fixation in photosynthetic organisms	fve00710	4	61	gi|764531554|ref|XM_004290361.2||fructose-|gi|764644925|ref|XM_011459114.1||glutamate--glyoxylate|gi|764633490|ref|XM_004307563.2||sedoheptulose-|gi|764605244|ref|XM_011468655.1||phosphoenolpyruvate	0.306545509568	Endocytosis	fve04144	6	141	gi|764630381|ref|XM_004307211.2||heat|gi|764525511|ref|XM_011459604.1||dynamin-2a-like|gi|764506109|ref|XM_004287097.2||heat|gi|764577629|ref|XM_011465055.1||amsh-like|gi|764577649|ref|XM_011465061.1||amsh-like|gi|764556130|ref|XM_011462347.1||adp-ribosylation	0.269352055443	Nicotinate and nicotinamide metabolism	fve00760
Monoterpenoid biosynthesis	fve00902	1	5	gi|764594412|ref|XM_011467314.1||salutaridine	0.222939837739	RNA transport	fve03013	7	154	gi|764568027|ref|XM_004297788.2||translation|gi|764635846|ref|XM_011471861.1||probable|gi|764563175|ref|XM_011463270.1||tho|gi|764543919|ref|XM_011461050.1||proteinaceous|gi|764589214|ref|XM_011466669.1||nuclear|gi|764605622|ref|XM_004305415.2||trimethylguanosine|gi|764629743|ref|XM_011471167.1||tho	0.307475773497	Monoterpenoid biosynthesis	fve00902	1	5	gi|764594412|ref|XM_011467314.1||salutaridine	0.238348126449	Carbon fixation in photosynthetic organisms	fve00710	3	61	gi|764555109|ref|XM_004293762.2||malate|gi|764612832|ref|XM_004303965.2||glyceraldehyde-3-phosphate|gi|764617248|ref|XM_004306204.2||phosphoglycerate	0.281606740017	Phenylpropanoid biosynthesis	fve00940	12	154	gi|764515839|ref|XM_004288123.2||peroxidase|gi|764558618|ref|XM_004294189.2||lysosomal|gi|764645555|ref|XM_004310165.2||flavonoid|gi|764573674|ref|XM_004297053.2||1-cys|gi|764622676|ref|XM_004306453.2||vicianin|gi|764540044|ref|XM_004291230.2||peroxidase|gi|764566042|ref|XM_011463603.1||beta-glucosidase|gi|764544385|ref|XM_004291618.2||peroxidase|gi|764612644|ref|XM_004303947.2||beta-glucosidase|…	0.29031362857	Tropane, piperidine and pyridine alkaloid biosynthesis	fve00960	2	25	gi|764601064|ref|XM_004302710.2||tropinone|gi|764604853|ref|XM_011468620.1||tyrosine	0.287642641152	Steroid biosynthesis	fve00100	2	25	gi|764524101|ref|XM_004289668.2||squalene|gi|764524099|ref|XM_004289669.2||squalene	0.325115994361	Lysine biosynthesis	fve00300	1	13	gi|764529747|ref|XM_011459925.1||4-hydroxy-tetrahydrodipicolinate	0.343591120583	Ascorbate and aldarate metabolism	fve00053
Glutathione metabolism	fve00480	6	95	gi|764573284|ref|XM_004296984.2||probable|gi|764580527|ref|XM_011465551.1||probable|gi|764527636|ref|XM_004289971.2||probable|gi|764527632|ref|XM_004289968.2||glutathione|gi|764536726|ref|XM_004290836.2||probable|gi|764611622|ref|XM_004303845.2||glutathione	0.236149911998	Lysine degradation	fve00310	2	31	gi|764506590|ref|XM_011468400.1||histone-lysine|gi|764537043|ref|XM_011460526.1||histone-lysine	0.309731168162	Plant-pathogen interaction	fve04626	9	144	gi|764509040|ref|XM_004287439.2||mitogen-activated|gi|764615299|ref|XM_004304242.2||probable|gi|764537099|ref|XM_004292684.2||probable|gi|764639874|ref|XM_011472372.1||cyclic|gi|764607264|ref|XM_004303340.2||calcium-dependent|gi|764599446|ref|XM_004302455.2||calcium-binding|gi|764563112|ref|XM_004294833.2||probable|gi|764590034|ref|XM_011466788.1||disease|gi|764567701|ref|XM_011463940.1||probable	0.238619499077	Metabolic pathways	fve01100	53	1649	gi|764526117|ref|XM_011459648.1||heparan-alpha-glucosaminide|gi|764518347|ref|XM_004288369.2||glutamate|gi|764514790|ref|XM_011466343.1||bifunctional|gi|764588156|ref|XM_004299915.2||adenylate|gi|764617248|ref|XM_004306204.2||phosphoglycerate|gi|764626059|ref|XM_004306827.2||probable|gi|764590199|ref|XM_011466813.1||glycerol-3-phosphate|gi|764645767|ref|XM_011459197.1||sphingosine-1-phosphate|gi|…	0.292718086222	Arginine and proline metabolism	fve00330	6	70	gi|764518347|ref|XM_004288369.2||glutamate|gi|764539586|ref|XM_004291153.2||aspartate|gi|764531052|ref|XM_004290257.2||probable|gi|764518344|ref|XM_011469257.1||glutamate|gi|764518340|ref|XM_011469256.1||glutamate|gi|764630083|ref|XM_011471201.1||polyamine	0.302116747084	Plant hormone signal transduction	fve04075	11	222	gi|764538606|ref|XM_011460625.1||abscisic|gi|764622169|ref|XM_011470447.1||abscisic|gi|764558317|ref|XM_011462581.1||probable|gi|764564890|ref|XM_011463460.1||two-component|gi|764530659|ref|XM_004290319.2||indole-3-acetic|gi|764536631|ref|XM_004290832.2||two-component|gi|764588902|ref|XM_011466637.1||auxin|gi|764576294|ref|XM_011464878.1||protein|gi|764622166|ref|XM_011470446.1||abscisic|gi|76459…	0.310825299349	Metabolic pathways	fve01100	78	1649	gi|764585818|ref|XM_011466270.1||petG_|cytochrome|gi|764625266|ref|XM_004306739.2||beta-amylase|gi|764514790|ref|XM_011466343.1||bifunctional|gi|764558710|ref|XM_011462634.1||anthranilate|gi|764549696|ref|XM_011461685.1||peroxidase|gi|764576490|ref|XM_004297426.2||-dihydroxy-2-naphthoyl-|gi|764608968|ref|XM_011469048.1||folylpolyglutamate|gi|764633490|ref|XM_004307563.2||sedoheptulose-|gi|7646449…	0.336609544326	Ascorbate and aldarate metabolism	fve00053	2	39	gi|764556073|ref|XM_011462341.1||gdp-l-galactose|gi|764577744|ref|XM_011465074.1||aldehyde	0.343593243109	Fatty acid biosynthesis	fve00061
Phenylalanine, tyrosine and tryptophan biosynthesis	fve00400	3	40	gi|764507090|ref|XM_004288725.2||arogenate|gi|764573367|ref|XM_011464552.1||n-(5-phosphoribosyl)anthranilate|gi|764549798|ref|XM_004293248.2||arogenate	0.259782203635	Ribosome biogenesis in eukaryotes	fve03008	4	83	gi|764635846|ref|XM_011471861.1||probable|gi|764585374|ref|XM_011466212.1||serine|gi|764626260|ref|XM_011470821.1||rna-binding|gi|764634948|ref|XM_011471742.1||u3	0.342948695055	Plant hormone signal transduction	fve04075	13	222	gi|764554020|ref|XM_011462157.1||regulatory|gi|764622169|ref|XM_011470447.1||abscisic|gi|764636042|ref|XM_004307886.2||auxin-induced|gi|764558317|ref|XM_011462581.1||probable|gi|764567797|ref|XM_004296313.2||ethylene-responsive|gi|764564890|ref|XM_011463460.1||two-component|gi|764539157|ref|XM_004291112.2||histidine-containing|gi|764554016|ref|XM_004293686.2||regulatory|gi|764622166|ref|XM_011470…	0.244300699407	Riboflavin metabolism	fve00740	1	11	gi|764552632|ref|XM_004293491.2||bifunctional	0.296653038434	Carbon metabolism	fve01200	15	201	gi|764516510|ref|XM_011467614.1||formamidase|gi|764540650|ref|XM_004291195.2||alcohol|gi|764617252|ref|XM_011469826.1||phosphoglycerate|gi|764595640|ref|XM_011467600.1||cysteine|gi|764577138|ref|XM_004297500.2||malate|gi|764633490|ref|XM_004307563.2||sedoheptulose-|gi|764557447|ref|XM_011462481.1||phosphoenolpyruvate|gi|764600738|ref|XM_004302628.2||fructose-|gi|764513130|ref|XM_004287882.2||isoc…	0.311992462036	Basal transcription factors	fve03022	3	47	gi|764589676|ref|XM_011466729.1||transcription|gi|764583299|ref|XM_011465944.1||general|gi|764557696|ref|XM_011462512.1||transcription	0.314275185415	ABC transporters	fve02010	2	26	gi|764573591|ref|XM_004297037.2||abc|gi|764573517|ref|XM_004297020.2||abc	0.341081165872	Fatty acid biosynthesis	fve00061	2	39	gi|764616555|ref|XM_011469749.1||enoyl-|gi|764533560|ref|XM_004290518.2||acyl-	0.343593243109	Pyrimidine metabolism	fve00240
Ribosome biogenesis in eukaryotes	fve03008	5	83	gi|764588156|ref|XM_004299915.2||adenylate|gi|764634944|ref|XM_011471741.1||u3|gi|764541392|ref|XM_011460825.1||5|gi|764541380|ref|XM_004291332.2||5|gi|764581616|ref|XM_011465722.1||u3	0.295794908066	Circadian rhythm - plant	fve04712	2	35	gi|764550159|ref|XM_004293287.2||e3|gi|764532705|ref|XM_011460171.1||protein	0.359868806116	Biosynthesis of secondary metabolites	fve01110	43	827	gi|764596442|ref|XM_011467746.1||violaxanthin|gi|764558710|ref|XM_011462634.1||anthranilate|gi|764519262|ref|XM_004288448.2||probable|gi|764599384|ref|XM_011468081.1||histidine|gi|764628170|ref|XM_011471030.1||5|gi|764532742|ref|XM_004290441.2||peroxidase|gi|764641544|ref|XM_011472574.1||caffeic|gi|764601056|ref|XM_004302712.2||tropinone|gi|764642428|ref|XM_004309624.2||alpha-farnesene|gi|7645429…	0.245871513199	Degradation of aromatic compounds	fve01220	1	11	gi|764635571|ref|XM_004307795.2||alcohol	0.296653038434	Lysine degradation	fve00310	3	31	gi|764632955|ref|XM_004307502.2||2-oxoglutarate|gi|764537043|ref|XM_011460526.1||histone-lysine|gi|764539919|ref|XM_004291237.2||probable	0.332660881655	Homologous recombination	fve03440	3	48	gi|764626582|ref|XM_011470843.1||dna|gi|764626579|ref|XM_004306886.2||dna|gi|764510527|ref|XM_011462548.1||atp-dependent	0.325170270879	Spliceosome	fve03040	11	208	gi|764547044|ref|XM_011461322.1||u2|gi|764618706|ref|XM_011469973.1||dead-box|gi|764552177|ref|XM_004293462.2||splicing|gi|764543331|ref|XM_011461003.1||splicing|gi|764568384|ref|XM_004297821.2||small|gi|764637884|ref|XM_011472101.1||serine|gi|764585270|ref|XM_011466197.1||pre-mrna-splicing|gi|764568761|ref|XM_011464054.1||probable|gi|764632044|ref|XM_004307397.2||serine|gi|764577709|ref|XM_01146…	0.343489748149	Porphyrin and chlorophyll metabolism	fve00860	2	40	gi|764634331|ref|XM_011471673.1||uroporphyrinogen|gi|764569602|ref|XM_011464152.1||chlorophyllase-	0.354419862003	Sulfur metabolism	fve00920
Ether lipid metabolism	fve00565	2	25	gi|764626027|ref|XM_011470802.1||phospholipase|gi|764580193|ref|XM_004300694.2||phospholipase	0.30594023038	Thiamine metabolism	fve00730	1	12	gi|764559190|ref|XM_004294300.2||thiamine	0.362296343926	Fatty acid degradation	fve00071	3	39	gi|764572333|ref|XM_011464449.1||long|gi|764635567|ref|XM_011471820.1||alcohol|gi|764641650|ref|XM_004309480.2||alcohol	0.285234734842	Sulfur relay system	fve04122	1	12	gi|764520184|ref|XM_011470694.1||ubiquitin-related	0.316993474929	Phenylalanine metabolism	fve00360	8	103	gi|764515839|ref|XM_004288123.2||peroxidase|gi|764645555|ref|XM_004310165.2||flavonoid|gi|764573674|ref|XM_004297053.2||1-cys|gi|764540044|ref|XM_004291230.2||peroxidase|gi|764568666|ref|XM_004296415.2||peroxidase|gi|764544385|ref|XM_004291618.2||peroxidase|gi|764539586|ref|XM_004291153.2||aspartate|gi|764514431|ref|XM_004288014.2||peroxidase	0.345697811402	Propanoate metabolism	fve00640	2	28	gi|764627058|ref|XM_011470900.1||3-hydroxyisobutyryl-|gi|764585818|ref|XM_011466270.1|	0.331692993903	alpha-Linolenic acid metabolism	fve00592	3	46	gi|764609777|ref|XM_004303654.2||linoleate|gi|764613899|ref|XM_004304097.2||allene|gi|764531403|ref|XM_011460075.1||allene	0.353673004414	Ribosome	fve03010	11	313	rps16_|ribosomal|gi|764589486|ref|XM_011466702.1||50s|gi|764592481|ref|XM_004300448.2||60s|rpl20_|ribosomal|gi|764558636|ref|XM_011462623.1||50s|gi|764523718|ref|XM_004289629.2||50s|gi|764579892|ref|XM_011465451.1||ribosomal|gi|764633014|ref|XM_004307506.2||40s|rps2_|ribosomal|gi|764512414|ref|XM_011464295.1||50s|rps18_|ribosomal	0.364158298764	Carbon metabolism	fve01200
Fatty acid elongation	fve00062	2	26	gi|764582337|ref|XM_004299034.2||3-ketoacyl-|gi|764645072|ref|XM_011459128.1||very-long-chain	0.321299134854	Oxidative phosphorylation	fve00190	5	118	gi|764577490|ref|XM_011465035.1||PREDICTED:|gi|764549716|ref|XM_004293241.2||atp|atpF_|atp|atpA_|atp|atpE_|atp	0.407284676585	Biosynthesis of amino acids	fve01230	11	195	gi|764529747|ref|XM_011459925.1||4-hydroxy-tetrahydrodipicolinate|gi|764558710|ref|XM_011462634.1||anthranilate|gi|764578428|ref|XM_004297699.2||glutamine|gi|764595631|ref|XM_011467597.1||cysteine|gi|764595665|ref|XM_011467606.1||cysteine|gi|764521402|ref|XM_004289561.2||bifunctional|gi|764617583|ref|XM_011469853.1||threonine|gi|764595657|ref|XM_011467604.1||cysteine|gi|764599384|ref|XM_011468081…	0.306693888218	Thiamine metabolism	fve00730	1	12	gi|764571533|ref|XM_004296734.2||probable	0.316993474929	Other glycan degradation	fve00511	2	19	gi|764524516|ref|XM_004292040.2||---NA---|gi|764635006|ref|XM_011471750.1||probable	0.360426123633	Inositol phosphate metabolism	fve00562	3	49	gi|764624511|ref|XM_011470660.1||phosphatidylinositol|gi|764624508|ref|XM_004308279.2||phosphatidylinositol|gi|764509158|ref|XM_011461223.1||inositol	0.336065005413	Valine, leucine and isoleucine degradation	fve00280	3	46	gi|764537959|ref|XM_011460585.1||branched-chain-amino-acid|gi|764556046|ref|XM_011462338.1||probable|gi|764611442|ref|XM_011469291.1||3-hydroxyisobutyryl-	0.353673004414	Arginine and proline metabolism	fve00330	3	70	gi|764637442|ref|XM_011472044.1||probable|gi|764578428|ref|XM_004297699.2||glutamine|gi|764577744|ref|XM_011465074.1||aldehyde	0.367560067091	Pentose phosphate pathway	fve00030
Biosynthesis of unsaturated fatty acids	fve01040	3	46	gi|764605029|ref|XM_011468637.1||acyl-coenzyme|gi|764613323|ref|XM_004304036.2||palmitoyl-monogalactosyldiacylglycerol|gi|764645072|ref|XM_011459128.1||very-long-chain	0.327886027553	Porphyrin and chlorophyll metabolism	fve00860	2	40	gi|764538913|ref|XM_011460650.1||uroporphyrinogen-iii|gi|764569598|ref|XM_011464151.1||chlorophyllase-	0.420522243508	Cyanoamino acid metabolism	fve00460	3	42	gi|764596900|ref|XM_004302166.2||gamma-glutamyltranspeptidase|gi|764566035|ref|XM_004295175.2||beta-glucosidase|gi|764596902|ref|XM_011467811.1||gamma-glutamyltranspeptidase	0.322091960624	Fatty acid biosynthesis	fve00061	2	39	accD_|acetyl-|gi|764585818|ref|XM_011466270.1|	0.332739340752	Cutin, suberine and wax biosynthesis	fve00073	2	20	gi|764625084|ref|XM_004306724.2||cytochrome|gi|764580747|ref|XM_004298762.2||cytochrome	0.382337164057	Protein export	fve03060	3	50	gi|764576948|ref|XM_004297549.2||protein|gi|764551514|ref|XM_011461872.1||mitochondrial|gi|764645523|ref|XM_004310019.2||probable	0.346950797621	Taurine and hypotaurine metabolism	fve00430	1	9	gi|764596900|ref|XM_004302166.2||gamma-glutamyltranspeptidase	0.356171403507	Biotin metabolism	fve00780	1	15	gi|764616555|ref|XM_011469749.1||enoyl-	0.381935134517	Propanoate metabolism	fve00640
2-Oxocarboxylic acid metabolism	fve01210	3	48	gi|764537954|ref|XM_011460584.1||branched-chain-amino-acid|gi|764528077|ref|XM_011459788.1||isocitrate|gi|764577893|ref|XM_004297619.2||udp-glycosyltransferase	0.350678387278	Biotin metabolism	fve00780	1	15	gi|764616555|ref|XM_011469749.1||enoyl-	0.425232389854	Phenylalanine metabolism	fve00360	6	103	gi|764509277|ref|XM_011461302.1||probable|gi|764593389|ref|XM_004300556.2||probable|gi|764593410|ref|XM_011467169.1||probable|gi|764532742|ref|XM_004290441.2||peroxidase|gi|764562134|ref|XM_004294698.2||peroxidase|gi|764578718|ref|XM_004297737.2||lignin-forming	0.354088666926	Glycosaminoglycan degradation	fve00531	1	13	gi|764526117|ref|XM_011459648.1||heparan-alpha-glucosaminide	0.336747768958	Glycerophospholipid metabolism	fve00564	6	78	gi|764625107|ref|XM_004306727.2||probable|gi|764590199|ref|XM_011466813.1||glycerol-3-phosphate|gi|764608869|ref|XM_004303567.2||triacylglycerol|gi|764550251|ref|XM_011461724.1||phosphatidate|gi|764537796|ref|XM_004290937.2||lecithin-cholesterol|gi|764546464|ref|XM_011461265.1||lysophospholipid	0.388422463959	Protein processing in endoplasmic reticulum	fve04141	11	233	gi|764576948|ref|XM_004297549.2||protein|gi|764591468|ref|XM_011466959.1||cullin-1-like|gi|764572896|ref|XM_011464502.1||dolichyl-diphosphooligosaccharide--protein|gi|764572899|ref|XM_011464503.1||dolichyl-diphosphooligosaccharide--protein|gi|764591465|ref|XM_011466958.1||cullin-1-like|gi|764571325|ref|XM_011464358.1||ubiquitin-conjugating|gi|764578771|ref|XM_011465197.1||protein|gi|764607739|ref…	0.365513065001	Sulfur metabolism	fve00920	2	27	gi|764595637|ref|XM_011467599.1||cysteine|gi|764516656|ref|XM_011467758.1||adenylyl-sulfate	0.356926147887	Butanoate metabolism	fve00650	1	16	gi|764520909|ref|XM_011471294.1||hydroxymethylglutaryl-	0.400261742834	Glycosylphosphatidylinositol(GPI)-anchor biosynthesis	fve00563
Cysteine and methionine metabolism	fve00270	4	69	gi|764595674|ref|XM_011467609.1||cysteine|gi|764582524|ref|XM_011465833.1||cysteine|gi|764595671|ref|XM_011467608.1||cysteine|gi|764624715|ref|XM_004306687.2||1-aminocyclopropane-1-carboxylate	0.353729711471	Zeatin biosynthesis	fve00908	1	15	gi|764542939|ref|XM_011460972.1||trna	0.425232389854	ABC transporters	fve02010	2	26	gi|764573591|ref|XM_004297037.2||abc|gi|764517933|ref|XM_011468853.1||atp	0.354488710386	Lysine biosynthesis	fve00300	1	13	gi|764626354|ref|XM_011470825.1||4-hydroxy-tetrahydrodipicolinate	0.336747768958	C5-Branched dibasic acid metabolism	fve00660	1	7	gi|764641203|ref|XM_011472532.1||3-isopropylmalate	0.389596020078	Glycerolipid metabolism	fve00561	3	52	gi|764632354|ref|XM_004307433.2||glycerol-3-phosphate|gi|764590202|ref|XM_004300153.2||glycerol-3-phosphate|gi|764538265|ref|XM_011460608.1||udp-sulfoquinovose	0.368662934323	Sesquiterpenoid and triterpenoid biosynthesis	fve00909	2	27	gi|764524101|ref|XM_004289668.2||squalene|gi|764524099|ref|XM_004289669.2||squalene	0.356926147887	alpha-Linolenic acid metabolism	fve00592	2	46	gi|764546121|ref|XM_004291805.2||jasmonate|gi|764546118|ref|XM_004291804.2||jasmonate	0.417862136723	N-Glycan biosynthesis	fve00510
mRNA surveillance pathway	fve03015	6	112	gi|764540158|ref|XM_011460746.1||hbs1-like|gi|764532111|ref|XM_011460129.1||protein|gi|764521016|ref|XM_011471397.1||eukaryotic|gi|764592801|ref|XM_011467102.1||serine|gi|764527017|ref|XM_011459717.1||serine|gi|764558043|ref|XM_004294150.2||serine	0.358123335683	Butanoate metabolism	fve00650	1	16	gi|764520909|ref|XM_011471294.1||hydroxymethylglutaryl-	0.444803329985	Sesquiterpenoid and triterpenoid biosynthesis	fve00909	2	27	gi|764642983|ref|XM_011472739.1||beta-amyrin|gi|764642428|ref|XM_004309624.2||alpha-farnesene	0.370697862905	Arginine and proline metabolism	fve00330	3	70	gi|764518347|ref|XM_004288369.2||glutamate|gi|764584259|ref|XM_011466080.1||aldehyde|gi|764630083|ref|XM_011471201.1||polyamine	0.353144977171	Pentose and glucuronate interconversions	fve00040	7	93	gi|764645031|ref|XM_004309956.2||probable|gi|764582822|ref|XM_004299121.2||pectate|gi|764587390|ref|XM_004299796.2||xylulose|gi|764631097|ref|XM_004307286.2||pectin|gi|764576360|ref|XM_004297414.2||pectinesterase|gi|764575847|ref|XM_011464826.1||xylose|gi|764583804|ref|XM_004299270.2||udp-glucose	0.39055793007	Ubiquinone and other terpenoid-quinone biosynthesis	fve00130	2	31	gi|764578436|ref|XM_011465149.1||4-hydroxybenzoate|gi|764604853|ref|XM_011468620.1||tyrosine	0.374944765152	Propanoate metabolism	fve00640	2	28	gi|764585818|ref|XM_011466270.1||gi|764611442|ref|XM_011469291.1||3-hydroxyisobutyryl-	0.372631713186	mRNA surveillance pathway	fve03015	4	112	gi|764558047|ref|XM_011462551.1||serine|gi|764535333|ref|XM_004290699.2||serine|gi|764532449|ref|XM_011460148.1||cleavage|gi|764589277|ref|XM_011466677.1||cleavage	0.450975118899	Linoleic acid metabolism	fve00591
Biosynthesis of secondary metabolites	fve01110	38	827	gi|764538372|ref|XM_004291013.2||endochitinase|gi|764573367|ref|XM_011464552.1||n-(5-phosphoribosyl)anthranilate|gi|764542374|ref|XM_011460916.1||probable|gi|764532742|ref|XM_004290441.2||peroxidase|gi|764549696|ref|XM_011461685.1||peroxidase|gi|764641540|ref|XM_011472573.1||caffeic|gi|764629520|ref|XM_011471140.1||serine|gi|764533951|ref|XM_011460270.1||ent-copalyl|gi|764644252|ref|XM_011459038.…	0.359231938297	Arginine and proline metabolism	fve00330	3	70	gi|764578428|ref|XM_004297699.2||glutamine|gi|764636384|ref|XM_011471922.1||spermine|gi|764539590|ref|XM_011460706.1||aspartate	0.454017951189	Glycosphingolipid biosynthesis - globo series	fve00603	1	10	gi|764578149|ref|XM_004297650.2||alpha-galactosidase-like	0.393036597401	Nicotinate and nicotinamide metabolism	fve00760	1	14	gi|764553842|ref|XM_011462139.1||nicotinamide	0.355932750848	DNA replication	fve03030	4	49	gi|764544863|ref|XM_004291667.2||ribonuclease|gi|764623490|ref|XM_011470571.1||replication|gi|764509610|ref|XM_011461630.1||dna|gi|764509627|ref|XM_011461634.1||dna	0.392062315983	Glycerophospholipid metabolism	fve00564	4	78	gi|764577424|ref|XM_004297558.2||phospholipase|gi|764632354|ref|XM_004307433.2||glycerol-3-phosphate|gi|764590202|ref|XM_004300153.2||glycerol-3-phosphate|gi|764582723|ref|XM_011465864.1||manganese-dependent	0.404615724492	Pantothenate and CoA biosynthesis	fve00770	2	28	gi|764628118|ref|XM_011471021.1||l-aminoadipate-semialdehyde|gi|764537959|ref|XM_011460585.1||branched-chain-amino-acid	0.372631713186	Tryptophan metabolism	fve00380	1	19	gi|764577744|ref|XM_011465074.1||aldehyde	0.452055705104	Butanoate metabolism	fve00650
DNA replication	fve03030	3	49	gi|764616454|ref|XM_004304316.2||dna|gi|764509610|ref|XM_011461630.1||dna|gi|764509627|ref|XM_011461634.1||dna	0.362046383833	Isoquinoline alkaloid biosynthesis	fve00950	1	17	gi|764539590|ref|XM_011460706.1||aspartate	0.463709869196	Homologous recombination	fve03440	3	48	gi|764573261|ref|XM_011464542.1||dna|gi|764515326|ref|XM_004289240.2||dna|gi|764514823|ref|XM_011466369.1||crossover	0.395563347779	Cyanoamino acid metabolism	fve00460	2	42	gi|764581917|ref|XM_004300885.2||lysosomal|gi|764516510|ref|XM_011467614.1||formamidase	0.364421333476	Inositol phosphate metabolism	fve00562	4	49	gi|764588048|ref|XM_004299894.2||phosphatidylinositol|gi|764546112|ref|XM_004291803.2||inositol-pentakisphosphate|gi|764577588|ref|XM_004297579.2||inositol|gi|764578644|ref|XM_004297728.2||inositol	0.392062315983	Sulfur relay system	fve04122	1	12	gi|764520189|ref|XM_004288518.2||ubiquitin-related	0.40680775337	Homologous recombination	fve03440	3	48	gi|764615933|ref|XM_011469714.1||nijmegen|gi|764626591|ref|XM_011470845.1||dna|gi|764521203|ref|XM_011471570.1||protein	0.377425276518	Other glycan degradation	fve00511	1	19	gi|764635006|ref|XM_011471750.1||probable	0.452055705104	Other types of O-glycan biosynthesis	fve00514
Glycosphingolipid biosynthesis - globo series	fve00603	1	10	gi|764586792|ref|XM_004299700.2||probable	0.370329658544	Citrate cycle (TCA cycle)	fve00020	2	45	gi|764524042|ref|XM_004289663.2||malate|gi|764511587|ref|XM_004287692.2||isocitrate	0.478115127264	Metabolic pathways	fve01100	79	1649	gi|764577487|ref|XM_011465034.1||PREDICTED:|gi|764596442|ref|XM_011467746.1||violaxanthin|gi|764522976|ref|XM_011459365.1||inorganic|gi|764558710|ref|XM_011462634.1||anthranilate|gi|764576962|ref|XM_004297522.2||deoxycytidylate|gi|764629383|ref|XM_004307111.2||probable|gi|764519262|ref|XM_004288448.2||probable|gi|764599384|ref|XM_011468081.1||histidine|gi|764596902|ref|XM_011467811.1||gamma-gluta…	0.400615535822	Biotin metabolism	fve00780	1	15	gi|764536092|ref|XM_011460467.1||biotin--protein	0.374564769394	Limonene and pinene degradation	fve00903	1	8	gi|764627911|ref|XM_004306991.2||cytochrome	0.426138913392	Nitrogen metabolism	fve00910	2	34	gi|764636407|ref|XM_011471924.1||glutamate|gi|764586480|ref|XM_011466349.1||carbonic	0.417012403326	Regulation of autophagy	fve04140	2	29	gi|764571176|ref|XM_011464340.1||cbl-interacting|gi|764579724|ref|XM_004298596.2||autophagy-related	0.388180504888	Photosynthesis - antenna proteins	fve00196	1	19	gi|764589442|ref|XM_011466696.1||chlorophyll	0.452055705104	Cyanoamino acid metabolism	fve00460
Pentose and glucuronate interconversions	fve00040	5	93	gi|764586430|ref|XM_004299670.2||probable|gi|764535879|ref|XM_004290762.2||probable|gi|764626692|ref|XM_004306891.2||pectinesterase|gi|764575847|ref|XM_011464826.1||xylose|gi|764635339|ref|XM_004307769.2||pectinesterase	0.37779395187	alpha-Linolenic acid metabolism	fve00592	2	46	gi|764546121|ref|XM_004291805.2||jasmonate|gi|764546118|ref|XM_004291804.2||jasmonate	0.489212317091	Regulation of autophagy	fve04140	2	29	gi|764623431|ref|XM_011470566.1||autophagy-related|gi|764549776|ref|XM_004293246.2||autophagy-related	0.402605577849	Folate biosynthesis	fve00790	1	15	gi|764607311|ref|XM_004303380.2||dihydroneopterin	0.374564769394	Glycerolipid metabolism	fve00561	4	52	gi|764625107|ref|XM_004306727.2||probable|gi|764532273|ref|XM_011460139.1||alpha-galactosidase-like|gi|764590199|ref|XM_011466813.1||glycerol-3-phosphate|gi|764608869|ref|XM_004303567.2||triacylglycerol	0.433167797778	Glycosaminoglycan degradation	fve00531	1	13	gi|764548717|ref|XM_011461545.1||heparanase-like	0.430182337811	Glyoxylate and dicarboxylate metabolism	fve00630	3	49	gi|764516510|ref|XM_011467614.1||formamidase|gi|764629520|ref|XM_011471140.1||serine|gi|764644925|ref|XM_011459114.1||glutamate--glyoxylate	0.389236661236	Glycerolipid metabolism	fve00561	2	52	gi|764538736|ref|XM_011460636.1||phosphatidate|gi|764577744|ref|XM_011465074.1||aldehyde	0.478018000904	Isoquinoline alkaloid biosynthesis	fve00950
Vitamin B6 metabolism	fve00750	1	11	gi|764564227|ref|XM_004294971.2||pyridoxal	0.396275079432	Valine, leucine and isoleucine degradation	fve00280	2	46	gi|764627058|ref|XM_011470900.1||3-hydroxyisobutyryl-|gi|764520909|ref|XM_011471294.1||hydroxymethylglutaryl-	0.489212317091	mRNA surveillance pathway	fve03015	6	112	gi|764521016|ref|XM_011471397.1||eukaryotic|gi|764585298|ref|XM_011466204.1||eukaryotic|gi|764558047|ref|XM_011462551.1||serine|gi|764558043|ref|XM_004294150.2||serine|gi|764603388|ref|XM_011468491.1||probable|gi|764540163|ref|XM_011460747.1||hbs1-like	0.426056378272	beta-Alanine metabolism	fve00410	2	43	gi|764630083|ref|XM_011471201.1||polyamine|gi|764630859|ref|XM_011471281.1||3-hydroxyisobutyryl-	0.374858603723	Plant-pathogen interaction	fve04626	10	144	gi|764628157|ref|XM_004307020.2||calcium-dependent|gi|764628154|ref|XM_011471028.1||calcium-dependent|gi|764551441|ref|XM_004293461.2||lrr|gi|764540832|ref|XM_004291282.2||calcium-dependent|gi|764547378|ref|XM_011461346.1||pathogenesis-related|gi|764635624|ref|XM_004307810.2||probable|gi|764573575|ref|XM_011464575.1||pto-interacting|gi|764636328|ref|XM_011471912.1||cyclic|gi|764551064|ref|XM_0114…	0.441484543608	Isoquinoline alkaloid biosynthesis	fve00950	1	17	gi|764604853|ref|XM_011468620.1||tyrosine	0.514846696434	Arginine and proline metabolism	fve00330	4	70	gi|764584259|ref|XM_011466080.1||aldehyde|gi|764531056|ref|XM_011460038.1||probable|gi|764518344|ref|XM_011469257.1||glutamate|gi|764600954|ref|XM_004305135.2||delta-1-pyrroline-5-carboxylate	0.39542069224	RNA transport	fve03013	5	154	gi|764605622|ref|XM_004305415.2||trimethylguanosine|gi|764508127|ref|XM_004288785.2||proteinaceous|gi|764563175|ref|XM_011463270.1||tho|gi|764558047|ref|XM_011462551.1||serine|gi|764616839|ref|XM_011469783.1||ribonuclease	0.509655588688	beta-Alanine metabolism	fve00410
Amino sugar and nucleotide sugar metabolism	fve00520	5	96	gi|764624541|ref|XM_004306662.2||basic|gi|764538372|ref|XM_004291013.2||endochitinase|gi|764625559|ref|XM_011470747.1||phosphomannomutase|gi|764626119|ref|XM_011470810.1||polygalacturonate|gi|764557841|ref|XM_011462531.1||trifunctional	0.402527396662	Peroxisome	fve04146	3	76	gi|764605432|ref|XM_011468678.1||protein|gi|764572333|ref|XM_011464449.1||long|gi|764520909|ref|XM_011471294.1||hydroxymethylglutaryl-	0.506396972585	Glycerolipid metabolism	fve00561	3	52	gi|764583801|ref|XM_011466028.1||diacylglycerol|gi|764538736|ref|XM_011460636.1||phosphatidate|gi|764578149|ref|XM_004297650.2||alpha-galactosidase-like	0.443415414324	RNA polymerase	fve03020	2	44	gi|764589656|ref|XM_011466726.1||dna-directed|gi|764550739|ref|XM_011461769.1||dna-directed	0.385225570643	Galactose metabolism	fve00052	4	53	gi|764517793|ref|XM_004288305.2||galactinol|gi|764532273|ref|XM_011460139.1||alpha-galactosidase-like|gi|764618898|ref|XM_004304604.2||probable|gi|764576502|ref|XM_004297429.2||galactinol	0.446710052271	Histidine metabolism	fve00340	1	17	gi|764555994|ref|XM_011462334.1||histidinol	0.514846696434	Ubiquitin mediated proteolysis	fve04120	7	133	gi|764508843|ref|XM_004287415.2||cell|gi|764565858|ref|XM_011463577.1||e3|gi|764563771|ref|XM_011463353.1||e3|gi|764526007|ref|XM_004289822.2||ubiquitin-conjugating|gi|764563990|ref|XM_011463373.1||constitutive|gi|764563760|ref|XM_011463351.1||e3|gi|764610264|ref|XM_011469188.1||ubiquitin-conjugating	0.398237957904	Glycine, serine and threonine metabolism	fve00260	2	58	gi|764611002|ref|XM_004305770.2||d-3-phosphoglycerate|gi|764585841|ref|XM_011466272.1||phosphoglycerate	0.534243176935	Other glycan degradation	fve00511
Metabolic pathways	fve01100	73	1649	gi|764549696|ref|XM_011461685.1||peroxidase|gi|764596152|ref|XM_011467693.1||probable|gi|764641540|ref|XM_011472573.1||caffeic|gi|764573367|ref|XM_011464552.1||n-(5-phosphoribosyl)anthranilate|gi|764626692|ref|XM_004306891.2||pectinesterase|gi|764532742|ref|XM_004290441.2||peroxidase|gi|764578582|ref|XM_004297721.2||psbq-like|gi|764635267|ref|XM_011471782.1||trehalose-phosphate|gi|764608968|ref|X…	0.408902096553	Inositol phosphate metabolism	fve00562	2	49	gi|764533171|ref|XM_011460216.1||probable|gi|764610211|ref|XM_011469185.1||1-phosphatidylinositol-3-phosphate	0.521601104492	Amino sugar and nucleotide sugar metabolism	fve00520	5	96	gi|764528135|ref|XM_011459791.1||probable|gi|764612178|ref|XM_011469364.1||udp-arabinose|gi|764643815|ref|XM_004309786.2||chitinase|gi|764626119|ref|XM_011470810.1||polygalacturonate|gi|764511618|ref|XM_004287696.2||endochitinase-like	0.466518452453	Pyrimidine metabolism	fve00240	4	105	gi|764589656|ref|XM_011466726.1||dna-directed|gi|764587918|ref|XM_011466536.1||carbamoyl-phosphate|gi|764550739|ref|XM_011461769.1||dna-directed|gi|764604691|ref|XM_011468611.1||mitochondrial	0.386564878403	Non-homologous end-joining	fve03450	1	9	gi|764577883|ref|XM_011465087.1||dna	0.460497625159	Mismatch repair	fve03430	2	42	gi|764524683|ref|XM_011459511.1||replication|gi|764638586|ref|XM_011472173.1||replication	0.521460280224	Vitamin B6 metabolism	fve00750	1	11	gi|764564227|ref|XM_004294971.2||pyridoxal	0.410478249349	Glycolysis / Gluconeogenesis	fve00010	3	96	gi|764594979|ref|XM_011467445.1||triosephosphate|gi|764577744|ref|XM_011465074.1||aldehyde|gi|764585841|ref|XM_011466272.1||phosphoglycerate	0.565379673973	alpha-Linolenic acid metabolism	fve00592
Thiamine metabolism	fve00730	1	12	gi|764542374|ref|XM_011460916.1||probable	0.421154027105	mRNA surveillance pathway	fve03015	4	112	gi|764539092|ref|XM_011460665.1||poly|gi|764521026|ref|XM_011471400.1||eukaryotic|gi|764535333|ref|XM_004290699.2||serine|gi|764589277|ref|XM_011466677.1||cleavage	0.559710722913	Photosynthesis	fve00195	4	76	atpH_|atp|gi|764554178|ref|XM_011462168.1||cytochrome|psaI_|photosystem|psbC_|photosystem	0.476842664193	Phosphatidylinositol signaling system	fve04070	2	49	gi|764632036|ref|XM_004308775.2||calmodulin|gi|764610211|ref|XM_011469185.1||1-phosphatidylinositol-3-phosphate	0.435854379743	Ubiquitin mediated proteolysis	fve04120	9	133	gi|764562437|ref|XM_011463160.1||---NA---|gi|764591489|ref|XM_011466960.1||cullin|gi|764563768|ref|XM_004294911.2||e3|gi|764535225|ref|XM_011460382.1||probable|gi|764586806|ref|XM_004301342.2||zinc|gi|764526007|ref|XM_004289822.2||ubiquitin-conjugating|gi|764588110|ref|XM_011466556.1||anaphase-promoting|gi|764563990|ref|XM_011463373.1||constitutive|gi|764610264|ref|XM_011469188.1||ubiquitin-conju…	0.478622397188	Oxidative phosphorylation	fve00190	5	118	gi|764566826|ref|XM_011463746.1||acyl|gi|764550632|ref|XM_004293352.2||acyl|atpH_|atp|atpA_|atp|ndhJ_|nadh-plastoquinone	0.535043382031	Degradation of aromatic compounds	fve01220	1	11	gi|764635567|ref|XM_011471820.1||alcohol	0.410478249349	Pantothenate and CoA biosynthesis	fve00770	1	28	gi|764581566|ref|XM_004298898.2||pantothenate	0.582184643966	Valine, leucine and isoleucine degradation	fve00280
Nitrogen metabolism	fve00910	2	34	gi|764544126|ref|XM_011461068.1||alpha|gi|764568064|ref|XM_011463992.1||cyanate	0.439707814431	Sphingolipid metabolism	fve00600	1	24	gi|764583440|ref|XM_011465967.1||lag1	0.579248911399	Tyrosine metabolism	fve00350	2	35	gi|764635567|ref|XM_011471820.1||alcohol|gi|764641650|ref|XM_004309480.2||alcohol	0.493216295942	Photosynthesis - antenna proteins	fve00196	1	19	gi|764589435|ref|XM_004301559.2||chlorophyll	0.443874090458	Phenylalanine, tyrosine and tryptophan biosynthesis	fve00400	3	40	gi|764633823|ref|XM_004307618.2||n-(5-phosphoribosyl)anthranilate|gi|764507093|ref|XM_011459329.1||arogenate|gi|764539586|ref|XM_004291153.2||aspartate	0.479305942272	Tryptophan metabolism	fve00380	1	19	gi|764581728|ref|XM_004298931.2||tryptophan	0.55234924144	Pentose and glucuronate interconversions	fve00040	5	93	gi|764509008|ref|XM_004287434.2||probable|gi|764586430|ref|XM_004299670.2||probable|gi|764575847|ref|XM_011464826.1||xylose|gi|764582822|ref|XM_004299121.2||pectate|gi|764635339|ref|XM_004307769.2||pectinesterase	0.415071579227	Regulation of autophagy	fve04140	1	29	gi|764516842|ref|XM_011467915.1||PREDICTED:	0.594590614241	Peroxisome	fve04146
Arachidonic acid metabolism	fve00590	1	13	gi|764580527|ref|XM_011465551.1||probable	0.445010231428	Fatty acid metabolism	fve01212	3	85	gi|764616555|ref|XM_011469749.1||enoyl-|gi|764572333|ref|XM_011464449.1||long|gi|764533560|ref|XM_004290518.2||acyl-	0.579747721478	Zeatin biosynthesis	fve00908	1	15	gi|764542949|ref|XM_011460975.1||trna	0.516367010157	Cutin, suberine and wax biosynthesis	fve00073	1	20	gi|764580747|ref|XM_004298762.2||cytochrome	0.459970610104	Stilbenoid, diarylheptanoid and gingerol biosynthesis	fve00945	2	25	gi|764645555|ref|XM_004310165.2||flavonoid|gi|764627911|ref|XM_004306991.2||cytochrome	0.486272380227	Valine, leucine and isoleucine biosynthesis	fve00290	1	19	gi|764537954|ref|XM_011460584.1||branched-chain-amino-acid	0.55234924144	Glutathione metabolism	fve00480	5	95	gi|764558236|ref|XM_004294171.2||probable|gi|764573284|ref|XM_004296984.2||probable|gi|764596900|ref|XM_004302166.2||gamma-glutamyltranspeptidase|gi|764527632|ref|XM_004289968.2||glutathione|gi|764584171|ref|XM_004299324.2||glutathione	0.432213508743	Metabolic pathways	fve01100	49	1649	psbD_|photosystem|gi|764591843|ref|XM_011467008.1||gpi-anchored|gi|764574702|ref|XM_011464701.1||probable|psbE_|photosystem|gi|764614629|ref|XM_011469586.1||PREDICTED:|gi|764569602|ref|XM_011464152.1||chlorophyllase-|gi|764611002|ref|XM_004305770.2||d-3-phosphoglycerate|rpoC2_|rna|gi|764644729|ref|XM_011459095.1||aspartate|gi|764595634|ref|XM_011467598.1||cysteine|gi|764595665|ref|XM_011467606.1|…	0.604066559881	Glycerophospholipid metabolism	fve00564
Nicotinate and nicotinamide metabolism	fve00760	1	14	gi|764553846|ref|XM_011462140.1||nicotinamide	0.467885633543	Tropane, piperidine and pyridine alkaloid biosynthesis	fve00960	1	25	gi|764539590|ref|XM_011460706.1||aspartate	0.593589166925	Biotin metabolism	fve00780	1	15	gi|764616555|ref|XM_011469749.1||enoyl-	0.516367010157	Nucleotide excision repair	fve03420	2	58	gi|764526980|ref|XM_011459715.1||protein|gi|764509399|ref|XM_011461418.1||tmv	0.520911663609	Steroid biosynthesis	fve00100	2	25	gi|764578486|ref|XM_004297707.2||delta|gi|764608869|ref|XM_004303567.2||triacylglycerol	0.486272380227	Photosynthesis - antenna proteins	fve00196	1	19	gi|764589442|ref|XM_011466696.1||chlorophyll	0.55234924144	Galactose metabolism	fve00052	3	53	gi|764579813|ref|XM_004298613.2||acid|gi|764564351|ref|XM_004294990.2||galactinol|gi|764618898|ref|XM_004304604.2||probable	0.435843714522	Pyrimidine metabolism	fve00240	3	105	gi|764644729|ref|XM_011459095.1||aspartate|rpoC2_|rna|gi|764587921|ref|XM_011466537.1||carbamoyl-phosphate	0.624640502759	Limonene and pinene degradation	fve00903
Folate biosynthesis	fve00790	1	15	gi|764608968|ref|XM_011469048.1||folylpolyglutamate	0.48982045886	Ether lipid metabolism	fve00565	1	25	gi|764572156|ref|XM_011464441.1||phospholipase	0.593589166925	Ribosome biogenesis in eukaryotes	fve03008	4	83	gi|764616839|ref|XM_011469783.1||ribonuclease|gi|764526972|ref|XM_004289911.2||h|gi|764541380|ref|XM_004291332.2||5|gi|764541392|ref|XM_011460825.1||5	0.543138710437	Ether lipid metabolism	fve00565	1	25	gi|764572156|ref|XM_011464441.1||phospholipase	0.533750761161	Ether lipid metabolism	fve00565	2	25	gi|764608869|ref|XM_004303567.2||triacylglycerol|gi|764546464|ref|XM_011461265.1||lysophospholipid	0.486272380227	Valine, leucine and isoleucine degradation	fve00280	2	46	gi|764537954|ref|XM_011460584.1||branched-chain-amino-acid|gi|764627058|ref|XM_011470900.1||3-hydroxyisobutyryl-	0.568797954471	Amino sugar and nucleotide sugar metabolism	fve00520	5	96	gi|764624541|ref|XM_004306662.2||basic|gi|764625559|ref|XM_011470747.1||phosphomannomutase|gi|764538372|ref|XM_004291013.2||endochitinase|gi|764637005|ref|XM_011471995.1||hevamine-a-like|gi|764571201|ref|XM_011464342.1||gdp-l-fucose	0.440746356567	Plant-pathogen interaction	fve04626	4	144	gi|764637198|ref|XM_004308002.2||heat|gi|764551055|ref|XM_004293406.2||wrky|gi|764573575|ref|XM_011464575.1||pto-interacting|gi|764637207|ref|XM_004308003.2||heat	0.642769041272	Protein export	fve03060
Ascorbate and aldarate metabolism	fve00053	2	39	gi|764536726|ref|XM_004290836.2||probable|gi|764577588|ref|XM_004297579.2||inositol	0.507801825623	Steroid biosynthesis	fve00100	1	25	gi|764578488|ref|XM_011465153.1||delta	0.593589166925	Fatty acid biosynthesis	fve00061	2	39	gi|764616555|ref|XM_011469749.1||enoyl-|gi|764572333|ref|XM_011464449.1||long	0.548604829203	Glycolysis / Gluconeogenesis	fve00010	3	96	gi|764635571|ref|XM_004307795.2||alcohol|gi|764617248|ref|XM_004306204.2||phosphoglycerate|gi|764612832|ref|XM_004303965.2||glyceraldehyde-3-phosphate	0.548575758709	Glycosphingolipid biosynthesis - globo series	fve00603	1	10	gi|764532273|ref|XM_011460139.1||alpha-galactosidase-like	0.492802494113	2-Oxocarboxylic acid metabolism	fve01210	2	48	gi|764537954|ref|XM_011460584.1||branched-chain-amino-acid|gi|764531056|ref|XM_011460038.1||probable	0.591167664903	Endocytosis	fve04144	7	141	gi|764577645|ref|XM_011465059.1||amsh-like|gi|764588048|ref|XM_004299894.2||phosphatidylinositol|gi|764580193|ref|XM_004300694.2||phospholipase|gi|764550197|ref|XM_004293294.2||eh|gi|764629748|ref|XM_004307148.2||vacuolar|gi|764623905|ref|XM_004306590.2||ras-related|gi|764577632|ref|XM_011465056.1||amsh-like	0.454995792812	Nitrogen metabolism	fve00910	1	34	gi|764578428|ref|XM_004297699.2||glutamine	0.651325924979	Glycerolipid metabolism	fve00561
Linoleic acid metabolism	fve00591	1	16	gi|764598592|ref|XM_004302372.2||probable	0.510853287071	Spliceosome	fve03040	7	208	gi|764617537|ref|XM_011469848.1||splicing|gi|764627681|ref|XM_011470978.1||splicing|gi|764563175|ref|XM_011463270.1||tho|gi|764543336|ref|XM_011461004.1||splicing|gi|764556654|ref|XM_011462387.1||splicing|gi|764629743|ref|XM_011471167.1||tho|gi|764588916|ref|XM_011466638.1||survival	0.600489426145	Histidine metabolism	fve00340	1	17	gi|764599384|ref|XM_011468081.1||histidine	0.558386290154	Regulation of autophagy	fve04140	1	29	gi|764571170|ref|XM_011464339.1||cbl-interacting	0.585471880545	Nucleotide excision repair	fve03420	4	58	gi|764581814|ref|XM_004300875.2||general|gi|764623490|ref|XM_011470571.1||replication|gi|764509610|ref|XM_011461630.1||dna|gi|764509627|ref|XM_011461634.1||dna	0.512663163229	DNA replication	fve03030	2	49	gi|764524683|ref|XM_011459511.1||replication|gi|764638586|ref|XM_011472173.1||replication	0.602024701394	Lysine biosynthesis	fve00300	1	13	gi|764626354|ref|XM_011470825.1||4-hydroxy-tetrahydrodipicolinate	0.460214473909	SNARE interactions in vesicular transport	fve04130	1	37	gi|764543313|ref|XM_011460999.1||vesicle-associated	0.681493541531	Glycolysis / Gluconeogenesis	fve00010
Ubiquitin mediated proteolysis	fve04120	6	133	gi|764508843|ref|XM_004287415.2||cell|gi|470146312|ref|XM_004308723.1||skp1-like|gi|764526007|ref|XM_004289822.2||ubiquitin-conjugating|gi|764565459|ref|XM_011463514.1||probable|gi|764563760|ref|XM_011463351.1||e3|gi|764610264|ref|XM_011469188.1||ubiquitin-conjugating	0.511900930192	Propanoate metabolism	fve00640	1	28	gi|764627058|ref|XM_011470900.1||3-hydroxyisobutyryl-	0.633751669373	Base excision repair	fve03410	2	40	gi|764557522|ref|XM_011462488.1||polynucleotide|gi|764606938|ref|XM_011468821.1||dna-3-methyladenine	0.561773333921	Purine metabolism	fve00230	4	138	gi|764589656|ref|XM_011466726.1||dna-directed|gi|764588156|ref|XM_004299915.2||adenylate|gi|764550739|ref|XM_011461769.1||dna-directed|gi|764516656|ref|XM_011467758.1||adenylyl-sulfate	0.590719331516	Metabolic pathways	fve01100	105	1649	gi|764644546|ref|XM_011459076.1||gpi|gi|764645555|ref|XM_004310165.2||flavonoid|gi|764633490|ref|XM_004307563.2||sedoheptulose-|gi|764507393|ref|XM_011459601.1||auxin-responsive|gi|764556036|ref|XM_011462337.1||probable|gi|764580747|ref|XM_004298762.2||cytochrome|gi|764627911|ref|XM_004306991.2||cytochrome|gi|764504922|ref|XM_011466717.1||cyclic|gi|764587390|ref|XM_004299796.2||xylulose|gi|764619…	0.514461801617	Phosphatidylinositol signaling system	fve04070	2	49	gi|764624511|ref|XM_011470660.1||phosphatidylinositol|gi|764624508|ref|XM_004308279.2||phosphatidylinositol	0.602024701394	Arachidonic acid metabolism	fve00590	1	13	gi|764596900|ref|XM_004302166.2||gamma-glutamyltranspeptidase	0.460214473909	Glycerophospholipid metabolism	fve00564	2	78	gi|764582719|ref|XM_011465863.1||manganese-dependent|gi|764538736|ref|XM_011460636.1||phosphatidate	0.690379573794	Sphingolipid metabolism	fve00600
Pentose phosphate pathway	fve00030	2	40	gi|764531554|ref|XM_004290361.2||fructose-|gi|764602041|ref|XM_004302796.2||6-phosphofructokinase	0.520762519403	Regulation of autophagy	fve04140	1	29	gi|764516842|ref|XM_011467915.1||PREDICTED:	0.646239604641	Ubiquitin mediated proteolysis	fve04120	6	133	gi|764591468|ref|XM_011466959.1||cullin-1-like|gi|764565858|ref|XM_011463577.1||e3|gi|470146312|ref|XM_004308723.1||skp1-like|gi|764634790|ref|XM_004308959.2||cell|gi|764560758|ref|XM_011462938.1||ubiquitin-conjugating|gi|764563990|ref|XM_011463373.1||constitutive	0.585869554161	Endocytosis	fve04144	4	141	gi|764622063|ref|XM_011470438.1||vacuolar|gi|764618669|ref|XM_004304585.2||adp-ribosylation|gi|764572156|ref|XM_011464441.1||phospholipase|gi|764525507|ref|XM_004289778.2||dynamin-2a-like	0.607298964037	Degradation of aromatic compounds	fve01220	1	11	gi|764540650|ref|XM_004291195.2||alcohol	0.523176093727	RNA transport	fve03013	6	154	gi|764568027|ref|XM_004297788.2||translation|gi|764616839|ref|XM_011469783.1||ribonuclease|gi|764636269|ref|XM_004307912.2||importin|gi|764568023|ref|XM_011463988.1||translation|gi|764543919|ref|XM_011461050.1||proteinaceous|gi|764609369|ref|XM_004303616.2||eukaryotic	0.606258069614	Tyrosine metabolism	fve00350	2	35	gi|764635567|ref|XM_011471820.1||alcohol|gi|764607451|ref|XM_004305546.2||primary	0.477414722932	Oxidative phosphorylation	fve00190	3	118	gi|764577490|ref|XM_011465035.1||PREDICTED:|atpF_|atp|atpE_|atp	0.700055150987	Fatty acid degradation	fve00071
Cyanoamino acid metabolism	fve00460	2	42	gi|764566035|ref|XM_004295175.2||beta-glucosidase|gi|764629520|ref|XM_011471140.1||serine	0.545991001448	Pyruvate metabolism	fve00620	2	69	gi|764524042|ref|XM_004289663.2||malate|gi|764557447|ref|XM_011462481.1||phosphoenolpyruvate	0.700886249261	Mismatch repair	fve03430	2	42	gi|764553295|ref|XM_011462085.1||exonuclease|gi|764505376|ref|XM_004288647.2||dna	0.587278200853	Lysine degradation	fve00310	1	31	gi|764506595|ref|XM_011468430.1||histone-lysine	0.609146796354	Sulfur metabolism	fve00920	2	27	gi|764518317|ref|XM_011469241.1||adenylyl-sulfate|gi|764595640|ref|XM_011467600.1||cysteine	0.524714526032	Sphingolipid metabolism	fve00600	1	24	gi|764552600|ref|XM_011461989.1||sphingosine	0.633935656422	Nicotinate and nicotinamide metabolism	fve00760	1	14	gi|764553846|ref|XM_011462140.1||nicotinamide	0.483489836435	Fatty acid degradation	fve00071	1	39	gi|764577744|ref|XM_011465074.1||aldehyde	0.700145727574	Ether lipid metabolism	fve00565
Tryptophan metabolism	fve00380	1	19	gi|764577893|ref|XM_004297619.2||udp-glycosyltransferase	0.568902291625	Nitrogen metabolism	fve00910	1	34	gi|764578428|ref|XM_004297699.2||glutamine	0.702591956992	Tryptophan metabolism	fve00380	1	19	gi|764577893|ref|XM_004297619.2||udp-glycosyltransferase	0.59676264967	Ubiquinone and other terpenoid-quinone biosynthesis	fve00130	1	31	gi|764576486|ref|XM_011464893.1||-dihydroxy-2-naphthoyl-	0.609146796354	Fructose and mannose metabolism	fve00051	3	44	gi|764530493|ref|XM_004290255.2||fructose-bisphosphate|gi|764575847|ref|XM_011464826.1||xylose|gi|764600738|ref|XM_004302628.2||fructose-	0.5396661288	Steroid biosynthesis	fve00100	1	25	gi|764578488|ref|XM_011465153.1||delta	0.648378488865	Glycine, serine and threonine metabolism	fve00260	3	58	gi|764629520|ref|XM_011471140.1||serine|gi|764607451|ref|XM_004305546.2||primary|gi|764644925|ref|XM_011459114.1||glutamate--glyoxylate	0.492106197484	Base excision repair	fve03410	1	40	gi|764606938|ref|XM_011468821.1||dna-3-methyladenine	0.709059539685	Base excision repair	fve03410
Valine, leucine and isoleucine biosynthesis	fve00290	1	19	gi|764537954|ref|XM_011460584.1||branched-chain-amino-acid	0.568902291625	Tyrosine metabolism	fve00350	1	35	gi|764539590|ref|XM_011460706.1||aspartate	0.712739078349	Valine, leucine and isoleucine biosynthesis	fve00290	1	19	gi|764617583|ref|XM_011469853.1||threonine	0.59676264967	Phagosome	fve04145	2	69	gi|764564080|ref|XM_011463383.1||tubulin|gi|764610211|ref|XM_011469185.1||1-phosphatidylinositol-3-phosphate	0.612629322566	Pantothenate and CoA biosynthesis	fve00770	2	28	gi|764628123|ref|XM_011471022.1||l-aminoadipate-semialdehyde|gi|764627808|ref|XM_011470993.1||dephospho-	0.543195227897	Ether lipid metabolism	fve00565	1	25	gi|764577424|ref|XM_004297558.2||phospholipase	0.648378488865	Linoleic acid metabolism	fve00591	1	16	gi|764609777|ref|XM_004303654.2||linoleate	0.527079637311	Phenylalanine, tyrosine and tryptophan biosynthesis	fve00400	1	40	gi|764546966|ref|XM_011461314.1||chorismate	0.709059539685	Phenylalanine, tyrosine and tryptophan biosynthesis	fve00400
Citrate cycle (TCA cycle)	fve00020	2	45	gi|764528077|ref|XM_011459788.1||isocitrate|gi|764645890|ref|XM_011459206.1||pyruvate	0.582064792777	Pyrimidine metabolism	fve00240	3	105	gi|764587918|ref|XM_011466536.1||carbamoyl-phosphate|rpoC2_|rna|gi|764604691|ref|XM_011468611.1||mitochondrial	0.716238289854	Cutin, suberine and wax biosynthesis	fve00073	1	20	gi|764526530|ref|XM_004289866.2||cytochrome	0.614684309684	Cysteine and methionine metabolism	fve00270	2	69	gi|764555109|ref|XM_004293762.2||malate|gi|764595626|ref|XM_004301960.2||cysteine	0.612629322566	Sulfur relay system	fve04122	1	12	gi|764504922|ref|XM_011466717.1||cyclic	0.551733694103	Starch and sucrose metabolism	fve00500	7	188	gi|764572123|ref|XM_011464438.1||pectinesterase|gi|764557831|ref|XM_011462529.1||-trehalose-phosphate|gi|764635267|ref|XM_011471782.1||trehalose-phosphate|gi|764585924|ref|XM_004299563.2||probable|gi|764635271|ref|XM_011471783.1||trehalose-phosphate|gi|764579799|ref|XM_011465441.1||probable|gi|764553201|ref|XM_004295364.2||-trehalose-phosphate	0.651845559472	Fatty acid degradation	fve00071	2	39	gi|764635567|ref|XM_011471820.1||alcohol|gi|764520021|ref|XM_004288500.2||long	0.532335345455	N-Glycan biosynthesis	fve00510	1	41	gi|764600125|ref|XM_011468153.1||udp-n-acetylglucosamine	0.717709287922	Fatty acid metabolism	fve01212
Cutin, suberine and wax biosynthesis	fve00073	1	20	gi|764526530|ref|XM_004289866.2||cytochrome	0.58668230807	Endocytosis	fve04144	4	141	gi|764629751|ref|XM_004307149.2||vacuolar|gi|764577649|ref|XM_011465061.1||amsh-like|gi|764572156|ref|XM_011464441.1||phospholipase|gi|764622069|ref|XM_011470439.1||vacuolar	0.731797695422	Citrate cycle (TCA cycle)	fve00020	2	45	gi|764524042|ref|XM_004289663.2||malate|gi|764528077|ref|XM_011459788.1||isocitrate	0.623443921807	Tyrosine metabolism	fve00350	1	35	gi|764635571|ref|XM_004307795.2||alcohol	0.652530632961	Glutathione metabolism	fve00480	6	95	gi|764527653|ref|XM_004292210.2||probable|gi|764558236|ref|XM_004294171.2||probable|gi|764627511|ref|XM_011470956.1||glutathione|gi|764593720|ref|XM_004300582.2||glutathione|gi|764604188|ref|XM_011468559.1||probable|gi|764579685|ref|XM_004298559.2||glutathione	0.5669590536	ABC transporters	fve02010	1	26	gi|764630619|ref|XM_011471255.1||abc	0.662252944546	Fatty acid biosynthesis	fve00061	2	39	gi|764520021|ref|XM_004288500.2||long|gi|764585818|ref|XM_011466270.1|	0.532335345455	Ribosome biogenesis in eukaryotes	fve03008	2	83	gi|764616839|ref|XM_011469783.1||ribonuclease|gi|764609500|ref|XM_011469103.1|	0.721990893493	Plant hormone signal transduction	fve04075
Plant-pathogen interaction	fve04626	6	144	gi|764553793|ref|XM_011462133.1||disease|gi|764597001|ref|XM_011467827.1||cyclic|gi|764562243|ref|XM_004294710.2||probable|gi|764632036|ref|XM_004308775.2||calmodulin|gi|764567701|ref|XM_011463940.1||probable|gi|764628149|ref|XM_011471027.1||calcium-dependent	0.587061812907	SNARE interactions in vesicular transport	fve04130	1	37	gi|764543313|ref|XM_011460999.1||vesicle-associated	0.73200951923	Oxidative phosphorylation	fve00190	5	118	gi|764577487|ref|XM_011465034.1||PREDICTED:|atpH_|atp|gi|764550628|ref|XM_011461759.1||acyl|gi|764568642|ref|XM_004296409.2||plasma|gi|764599552|ref|XM_004302471.2||v-type	0.642152694051	Starch and sucrose metabolism	fve00500	5	188	gi|764550823|ref|XM_011461780.1||probable|gi|764635271|ref|XM_011471783.1||trehalose-phosphate|gi|764579805|ref|XM_011465442.1||probable|gi|764626059|ref|XM_004306827.2||probable|gi|764581917|ref|XM_004300885.2||lysosomal	0.659943874343	mRNA surveillance pathway	fve03015	7	112	gi|764538096|ref|XM_011460595.1||serine|gi|764527017|ref|XM_011459717.1||serine|gi|764603388|ref|XM_011468491.1||probable|gi|764598285|ref|XM_011467962.1||eukaryotic|gi|764541671|ref|XM_004292915.2||serine|gi|764521026|ref|XM_011471400.1||eukaryotic|gi|764514088|ref|XM_004287984.2||heterogeneous	0.573813686439	Ribosome biogenesis in eukaryotes	fve03008	3	83	gi|764585374|ref|XM_011466212.1||serine|gi|764616839|ref|XM_011469783.1||ribonuclease|gi|764581616|ref|XM_011465722.1||u3	0.663797406122	Porphyrin and chlorophyll metabolism	fve00860	2	40	gi|764583025|ref|XM_004299144.2||radical|gi|764569591|ref|XM_004296524.2||chlorophyllase-	0.545437492815	Fatty acid metabolism	fve01212	2	85	gi|764616555|ref|XM_011469749.1||enoyl-|gi|764533560|ref|XM_004290518.2||acyl-	0.733855013959	Riboflavin metabolism	fve00740
Valine, leucine and isoleucine degradation	fve00280	2	46	gi|764537954|ref|XM_011460584.1||branched-chain-amino-acid|gi|764556036|ref|XM_011462337.1||probable	0.593611925796	Fatty acid degradation	fve00071	1	39	gi|764572333|ref|XM_011464449.1||long	0.749990966727	2-Oxocarboxylic acid metabolism	fve01210	2	48	gi|764528077|ref|XM_011459788.1||isocitrate|gi|764577893|ref|XM_004297619.2||udp-glycosyltransferase	0.657112606115	Photosynthesis	fve00195	2	76	gi|764602350|ref|XM_004302848.2||photosystem|psbK_|photosystem	0.663688156164	Basal transcription factors	fve03022	3	47	gi|764589672|ref|XM_011466728.1||transcription|gi|764581814|ref|XM_004300875.2||general|gi|764603179|ref|XM_011468475.1||transcription	0.582198074752	Endocytosis	fve04144	5	141	gi|764624511|ref|XM_011470660.1||phosphatidylinositol|gi|764629756|ref|XM_011471168.1||vacuolar|gi|764577424|ref|XM_004297558.2||phospholipase|gi|764622063|ref|XM_011470438.1||vacuolar|gi|764624508|ref|XM_004308279.2||phosphatidylinositol	0.686429767102	Isoquinoline alkaloid biosynthesis	fve00950	1	17	gi|764607451|ref|XM_004305546.2||primary	0.547478186636	RNA polymerase	fve03020	1	44	rpoC2_|rna	0.742150963972	Sesquiterpenoid and triterpenoid biosynthesis	fve00909
Phosphatidylinositol signaling system	fve04070	2	49	gi|764550251|ref|XM_011461724.1||phosphatidate|gi|764632036|ref|XM_004308775.2||calmodulin	0.62681630361	Base excision repair	fve03410	1	40	gi|764606938|ref|XM_011468821.1||dna-3-methyladenine	0.758525411638	Diterpenoid biosynthesis	fve00904	1	23	gi|764551769|ref|XM_011461899.1||gibberellin	0.663820000811	RNA transport	fve03013	4	154	gi|764605618|ref|XM_011468696.1||trimethylguanosine|gi|764538036|ref|XM_004290970.2||PREDICTED:|gi|764589205|ref|XM_011466667.1||nuclear|gi|764638350|ref|XM_011472147.1||chloride	0.674247846732	Homologous recombination	fve03440	3	48	gi|764626587|ref|XM_011470844.1||dna|gi|764521196|ref|XM_004289556.2||protein|gi|764521203|ref|XM_011471570.1||protein	0.595810103205	Glycosylphosphatidylinositol(GPI)-anchor biosynthesis	fve00563	1	28	gi|764591834|ref|XM_011467006.1||gpi-anchored	0.688385093486	One carbon pool by folate	fve00670	1	17	gi|764629520|ref|XM_011471140.1||serine	0.547478186636	Fructose and mannose metabolism	fve00051	1	44	gi|764594979|ref|XM_011467445.1||triosephosphate	0.742150963972	Thiamine metabolism	fve00730
Carbon metabolism	fve01200	8	201	gi|764595674|ref|XM_011467609.1||cysteine|gi|764531554|ref|XM_004290361.2||fructose-|gi|764602041|ref|XM_004302796.2||6-phosphofructokinase|gi|764582524|ref|XM_011465833.1||cysteine|gi|764645890|ref|XM_011459206.1||pyruvate|gi|764528077|ref|XM_011459788.1||isocitrate|gi|764629520|ref|XM_011471140.1||serine|gi|764595671|ref|XM_011467608.1||cysteine	0.633994795514	Phenylalanine, tyrosine and tryptophan biosynthesis	fve00400	1	40	gi|764539590|ref|XM_011460706.1||aspartate	0.758525411638	Glyoxylate and dicarboxylate metabolism	fve00630	2	49	gi|764524042|ref|XM_004289663.2||malate|gi|764578428|ref|XM_004297699.2||glutamine	0.667788086047	Glycerophospholipid metabolism	fve00564	2	78	gi|764572156|ref|XM_011464441.1||phospholipase|gi|764590199|ref|XM_011466813.1||glycerol-3-phosphate	0.67724839182	Nicotinate and nicotinamide metabolism	fve00760	1	14	gi|764553846|ref|XM_011462140.1||nicotinamide	0.603828041618	Glycine, serine and threonine metabolism	fve00260	2	58	gi|764600073|ref|XM_004302554.2||tryptophan|gi|764596145|ref|XM_011467691.1||probable	0.690000117363	mRNA surveillance pathway	fve03015	5	112	gi|764514083|ref|XM_011465784.1||heterogeneous|gi|764527017|ref|XM_011459717.1||serine|gi|764538096|ref|XM_011460595.1||serine|gi|764560303|ref|XM_011462870.1||regulator|gi|764585298|ref|XM_011466204.1||eukaryotic	0.571157758904	Biosynthesis of unsaturated fatty acids	fve01040	1	46	gi|764533560|ref|XM_004290518.2||acyl-	0.757262025113	RNA polymerase	fve03020
Diterpenoid biosynthesis	fve00904	1	23	gi|764533951|ref|XM_011460270.1||ent-copalyl	0.635752061544	RNA polymerase	fve03020	1	44	rpoC2_|rna	0.789855445001	Protein export	fve03060	2	50	gi|764557987|ref|XM_004294137.2||mitochondrial|gi|764551514|ref|XM_011461872.1||mitochondrial	0.678193829653	Fatty acid degradation	fve00071	1	39	gi|764635571|ref|XM_004307795.2||alcohol	0.691114630885	Phosphatidylinositol signaling system	fve04070	3	49	gi|764588048|ref|XM_004299894.2||phosphatidylinositol|gi|764550251|ref|XM_011461724.1||phosphatidate|gi|764546112|ref|XM_004291803.2||inositol-pentakisphosphate	0.609130176461	Nucleotide excision repair	fve03420	2	58	gi|764524683|ref|XM_011459511.1||replication|gi|764638586|ref|XM_011472173.1||replication	0.690000117363	beta-Alanine metabolism	fve00410	2	43	gi|764607451|ref|XM_004305546.2||primary|gi|764611442|ref|XM_011469291.1||3-hydroxyisobutyryl-	0.583187770627	Homologous recombination	fve03440	1	48	gi|764560120|ref|XM_011462841.1||double-strand	0.771490490513	Fructose and mannose metabolism	fve00051
Brassinosteroid biosynthesis	fve00905	1	23	gi|764556851|ref|XM_004295607.2||cytochrome	0.635752061544	Biosynthesis of unsaturated fatty acids	fve01040	1	46	gi|764533560|ref|XM_004290518.2||acyl-	0.803965840968	Steroid biosynthesis	fve00100	1	25	gi|764578486|ref|XM_004297707.2||delta	0.693052020269	Ascorbate and aldarate metabolism	fve00053	1	39	gi|764556073|ref|XM_011462341.1||gdp-l-galactose	0.691114630885	Protein export	fve03060	3	50	gi|764645519|ref|XM_011459168.1||probable|gi|764637739|ref|XM_011472090.1||chloroplast|gi|764551510|ref|XM_011461871.1||mitochondrial	0.62215424809	Carbon fixation in photosynthetic organisms	fve00710	2	61	gi|764612832|ref|XM_004303965.2||glyceraldehyde-3-phosphate|gi|764574207|ref|XM_011464646.1||phosphoenolpyruvate	0.715547101702	Valine, leucine and isoleucine biosynthesis	fve00290	1	19	gi|764537959|ref|XM_011460585.1||branched-chain-amino-acid	0.585679527271	Inositol phosphate metabolism	fve00562	1	49	gi|764594979|ref|XM_011467445.1||triosephosphate	0.778289923314	RNA transport	fve03013
Terpenoid backbone biosynthesis	fve00900	2	50	gi|764564278|ref|XM_011463408.1||4-hydroxy-3-methylbut-2-en-1-yl|gi|764542374|ref|XM_011460916.1||probable	0.637407100401	Protein processing in endoplasmic reticulum	fve04141	6	233	gi|764529091|ref|XM_004290146.2||b-cell|gi|764589880|ref|XM_011466761.1||ubiquitin|gi|764633375|ref|XM_011471572.1||kda|gi|764558304|ref|XM_004294229.2||kda|gi|764635992|ref|XM_004307875.2||small|gi|764607042|ref|XM_004303316.2||kda	0.828026598807	Tropane, piperidine and pyridine alkaloid biosynthesis	fve00960	1	25	gi|764601056|ref|XM_004302712.2||tropinone	0.693052020269	Protein processing in endoplasmic reticulum	fve04141	6	233	gi|764643636|ref|XM_011458963.1||probable|gi|764607734|ref|XM_004303434.2||kda|gi|764589880|ref|XM_011466761.1||ubiquitin|gi|764591489|ref|XM_011466960.1||cullin|gi|764643626|ref|XM_011458961.1||probable|gi|764597975|ref|XM_011467935.1||protein	0.693580238568	Zeatin biosynthesis	fve00908	1	15	gi|764534578|ref|XM_004290624.2||adenylate	0.627562594726	Biosynthesis of secondary metabolites	fve01110	31	827	gi|764538929|ref|XM_011460653.1||uroporphyrinogen-iii|gi|764578488|ref|XM_011465153.1||delta|gi|764519262|ref|XM_004288448.2||probable|gi|764587178|ref|XM_011466443.1||carboxymethylenebutenolidase|gi|764644252|ref|XM_011459038.1||adenylate|gi|764628170|ref|XM_011471030.1||5|gi|764542935|ref|XM_011460971.1||trna|gi|764600073|ref|XM_004302554.2||tryptophan|gi|764583326|ref|XM_011465950.1||phosphori…	0.72090314512	Other glycan degradation	fve00511	1	19	gi|764618149|ref|XM_011469913.1||lysosomal	0.585679527271	Glyoxylate and dicarboxylate metabolism	fve00630	1	49	gi|764578428|ref|XM_004297699.2||glutamine	0.778289923314	Glycosaminoglycan degradation	fve00531
Phenylpropanoid biosynthesis	fve00940	6	154	gi|764641540|ref|XM_011472573.1||caffeic|gi|764549696|ref|XM_011461685.1||peroxidase|gi|764532742|ref|XM_004290441.2||peroxidase|gi|764562134|ref|XM_004294698.2||peroxidase|gi|764566035|ref|XM_004295175.2||beta-glucosidase|gi|764505400|ref|XM_004287040.2||aldehyde	0.649866794876	Protein export	fve03060	1	50	gi|764508178|ref|XM_011460338.1||chloroplast	0.829415533275	Glycerophospholipid metabolism	fve00564	3	78	gi|764583801|ref|XM_011466028.1||diacylglycerol|gi|764550251|ref|XM_011461724.1||phosphatidate|gi|764538736|ref|XM_011460636.1||phosphatidate	0.703517972141	Base excision repair	fve03410	1	40	gi|764600347|ref|XM_011468172.1||high	0.700074013139	Biotin metabolism	fve00780	1	15	gi|764616555|ref|XM_011469749.1||enoyl-	0.627562594726	Carotenoid biosynthesis	fve00906	1	31	gi|764615758|ref|XM_004306122.2||carotene	0.723850568246	Biosynthesis of secondary metabolites	fve01110	36	827	gi|764538372|ref|XM_004291013.2||endochitinase|gi|764537959|ref|XM_011460585.1||branched-chain-amino-acid|gi|764514790|ref|XM_011466343.1||bifunctional|gi|764558710|ref|XM_011462634.1||anthranilate|gi|764549696|ref|XM_011461685.1||peroxidase|gi|764576490|ref|XM_004297426.2||-dihydroxy-2-naphthoyl-|gi|764594017|ref|XM_004300619.2||9-cis-epoxycarotenoid|gi|764532742|ref|XM_004290441.2||peroxidase|g…	0.606842391564	Terpenoid backbone biosynthesis	fve00900	1	50	gi|764578276|ref|XM_011465131.1||protein-s-isoprenylcysteine	0.784887736203	Zeatin biosynthesis	fve00908
Sesquiterpenoid and triterpenoid biosynthesis	fve00909	1	27	gi|764610506|ref|XM_004305745.2||beta-amyrin	0.692257713148	Ubiquitin mediated proteolysis	fve04120	3	133	gi|764550159|ref|XM_004293287.2||e3|gi|764565454|ref|XM_011463513.1||probable|gi|764631720|ref|XM_011471374.1||dna-binding	0.846478346015	Fatty acid elongation	fve00062	1	26	gi|764542393|ref|XM_011460919.1||3-ketoacyl-	0.706702697726	Pentose phosphate pathway	fve00030	1	40	gi|764574697|ref|XM_004297173.2||probable	0.700074013139	Folate biosynthesis	fve00790	1	15	gi|764504922|ref|XM_011466717.1||cyclic	0.627562594726	Ribosome	fve03010	11	313	gi|764546139|ref|XM_011461240.1||50s|gi|764579890|ref|XM_004298635.2||ribosomal|gi|764550076|ref|XM_011461715.1||39s|gi|764588512|ref|XM_011466600.1||60s|rpl20_|ribosomal|gi|764523721|ref|XM_011459442.1||50s|gi|764555153|ref|XM_004293833.2||50s|rpl33_|ribosomal|gi|764633014|ref|XM_004307506.2||40s|gi|764544106|ref|XM_004291587.2||60s|rps18_|ribosomal	0.735534104745	Citrate cycle (TCA cycle)	fve00020	2	45	gi|764528077|ref|XM_011459788.1||isocitrate|gi|764632955|ref|XM_004307502.2||2-oxoglutarate	0.607044595772	Purine metabolism	fve00230	3	138	gi|764582719|ref|XM_011465863.1||manganese-dependent|gi|764590726|ref|XM_004300223.2||ribose-phosphate|rpoC2_|rna	0.792804942928	Biotin metabolism	fve00780
Pantothenate and CoA biosynthesis	fve00770	1	28	gi|764537954|ref|XM_011460584.1||branched-chain-amino-acid	0.704960747304	Amino sugar and nucleotide sugar metabolism	fve00520	2	96	gi|764528135|ref|XM_011459791.1||probable|gi|764538265|ref|XM_011460608.1||udp-sulfoquinovose	0.851347394348	Galactose metabolism	fve00052	2	53	gi|764602041|ref|XM_004302796.2||6-phosphofructokinase|gi|764578149|ref|XM_004297650.2||alpha-galactosidase-like	0.707822659186	N-Glycan biosynthesis	fve00510	1	41	gi|764551413|ref|XM_011461856.1||udp-n-acetylglucosamine	0.708774448205	Cysteine and methionine metabolism	fve00270	4	69	gi|764534135|ref|XM_011460283.1||homocysteine|gi|764595640|ref|XM_011467600.1||cysteine|gi|764578991|ref|XM_011465243.1||methylthioribose-1-phosphate|gi|764539586|ref|XM_004291153.2||aspartate	0.643043102111	Glutathione metabolism	fve00480	3	95	gi|764558243|ref|XM_011462573.1||probable|gi|764636384|ref|XM_011471922.1||spermine|gi|764627515|ref|XM_004306961.2||glutathione	0.747426494974	RNA degradation	fve03018	4	96	gi|764606236|ref|XM_011468756.1||probable|gi|764578265|ref|XM_011465130.1||cell|gi|764591750|ref|XM_011466997.1||carbon|gi|764541392|ref|XM_011460825.1||5	0.630242338928	Starch and sucrose metabolism	fve00500	4	188	gi|764614629|ref|XM_011469586.1||PREDICTED:|gi|764625262|ref|XM_011470721.1||beta-amylase|gi|764635276|ref|XM_004307768.2||trehalose-phosphate|gi|764614864|ref|XM_011469604.1||probable	0.825249809644	Folate biosynthesis	fve00790
Purine metabolism	fve00230	5	138	gi|764588156|ref|XM_004299915.2||adenylate|gi|764616454|ref|XM_004304316.2||dna|gi|764515227|ref|XM_011466713.1||bifunctional|gi|764644252|ref|XM_011459038.1||adenylate|gi|764516656|ref|XM_011467758.1||adenylyl-sulfate	0.706793058939	Glycolysis / Gluconeogenesis	fve00010	2	96	gi|764563316|ref|XM_004294859.2||fructose-bisphosphate|gi|764600738|ref|XM_004302628.2||fructose-	0.851347394348	Carbon metabolism	fve01200	8	201	gi|764635567|ref|XM_011471820.1||alcohol|gi|764595657|ref|XM_011467604.1||cysteine|gi|764602041|ref|XM_004302796.2||6-phosphofructokinase|gi|764595631|ref|XM_011467597.1||cysteine|gi|764617583|ref|XM_011469853.1||threonine|gi|764524042|ref|XM_004289663.2||malate|gi|764528077|ref|XM_011459788.1||isocitrate|gi|764595665|ref|XM_011467606.1||cysteine	0.715119145058	Mismatch repair	fve03430	1	42	gi|764509399|ref|XM_011461418.1||tmv	0.717223393544	Flavonoid biosynthesis	fve00941	2	34	gi|764574120|ref|XM_004297096.2||leucoanthocyanidin|gi|764645555|ref|XM_004310165.2||flavonoid	0.64333729611	Glycolysis / Gluconeogenesis	fve00010	3	96	gi|764612832|ref|XM_004303965.2||glyceraldehyde-3-phosphate|gi|764584231|ref|XM_004299338.2||aldose|gi|764581114|ref|XM_011465650.1||glucose-6-phosphate	0.753582819418	Inositol phosphate metabolism	fve00562	2	49	gi|764588048|ref|XM_004299894.2||phosphatidylinositol|gi|764580330|ref|XM_004298708.2||inositol	0.651616083323	Carbon fixation in photosynthetic organisms	fve00710	1	61	gi|764594979|ref|XM_011467445.1||triosephosphate	0.845741615013	Terpenoid backbone biosynthesis	fve00900
Fatty acid metabolism	fve01212	3	85	gi|764605029|ref|XM_011468637.1||acyl-coenzyme|gi|764613323|ref|XM_004304036.2||palmitoyl-monogalactosyldiacylglycerol|gi|764645072|ref|XM_011459128.1||very-long-chain	0.708371733646	Purine metabolism	fve00230	3	138	gi|764582719|ref|XM_011465863.1||manganese-dependent|gi|764580147|ref|XM_004300685.2||nudix|rpoC2_|rna	0.863310032746	Glycosylphosphatidylinositol(GPI)-anchor biosynthesis	fve00563	1	28	gi|764520648|ref|XM_004288562.2||phosphatidylinositol	0.73221372441	Fatty acid metabolism	fve01212	2	85	accD_|acetyl-|gi|764585818|ref|XM_011466270.1|	0.721234621552	Tyrosine metabolism	fve00350	2	35	gi|764540650|ref|XM_004291195.2||alcohol|gi|764539586|ref|XM_004291153.2||aspartate	0.658234891161	Aminoacyl-tRNA biosynthesis	fve00970	3	97	gi|764523728|ref|XM_011459443.1||probable|gi|764576247|ref|XM_004298460.2||leucine--trna|gi|764527882|ref|XM_004289991.2||probable	0.759618229868	Phosphatidylinositol signaling system	fve04070	2	49	gi|764588048|ref|XM_004299894.2||phosphatidylinositol|gi|764550251|ref|XM_011461724.1||phosphatidate	0.651616083323	Pyruvate metabolism	fve00620	1	69	gi|764577744|ref|XM_011465074.1||aldehyde	0.878909286163	Tyrosine metabolism	fve00350
Glycine, serine and threonine metabolism	fve00260	2	58	gi|764596152|ref|XM_011467693.1||probable|gi|764629520|ref|XM_011471140.1||serine	0.713762652691	Glycine, serine and threonine metabolism	fve00260	1	58	gi|764644921|ref|XM_004309939.2||glutamate--glyoxylate	0.870855214816	Spliceosome	fve03040	8	208	gi|764607013|ref|XM_011468830.1||serine|gi|764585278|ref|XM_011466199.1||pre-mrna-splicing|gi|764630381|ref|XM_004307211.2||heat|gi|764585270|ref|XM_011466197.1||pre-mrna-splicing|gi|764580814|ref|XM_011465607.1||serine|gi|764565164|ref|XM_011463488.1||---NA---|gi|764550299|ref|XM_011461729.1||u4|gi|764629743|ref|XM_011471167.1||tho	0.748456531911	Citrate cycle (TCA cycle)	fve00020	1	45	gi|764555109|ref|XM_004293762.2||malate	0.741132692341	Isoquinoline alkaloid biosynthesis	fve00950	1	17	gi|764539586|ref|XM_004291153.2||aspartate	0.670857553273	Tyrosine metabolism	fve00350	1	35	gi|764604853|ref|XM_011468620.1||tyrosine	0.764954207055	Diterpenoid biosynthesis	fve00904	1	23	gi|764551769|ref|XM_011461899.1||gibberellin	0.652699353781	Peroxisome	fve04146	1	76	gi|764520909|ref|XM_011471294.1||hydroxymethylglutaryl-	0.90204186508	Circadian rhythm - plant	fve04712
Lysine degradation	fve00310	1	31	gi|764537031|ref|XM_004292679.2||histone-lysine	0.740016425689	Phenylalanine metabolism	fve00360	2	103	gi|764573674|ref|XM_004297053.2||1-cys|gi|764539590|ref|XM_011460706.1||aspartate	0.877083742605	Glycine, serine and threonine metabolism	fve00260	2	58	gi|764521402|ref|XM_004289561.2||bifunctional|gi|764617583|ref|XM_011469853.1||threonine	0.752124135643	Valine, leucine and isoleucine degradation	fve00280	1	46	gi|764630859|ref|XM_011471281.1||3-hydroxyisobutyryl-	0.748646064124	Histidine metabolism	fve00340	1	17	gi|764556000|ref|XM_004293931.2||histidinol	0.670857553273	Circadian rhythm - plant	fve04712	1	35	gi|764532705|ref|XM_011460171.1||protein	0.764954207055	Brassinosteroid biosynthesis	fve00905	1	23	gi|764556851|ref|XM_004295607.2||cytochrome	0.652699353781	Plant hormone signal transduction	fve04075	4	222	gi|764536631|ref|XM_004290832.2||two-component|gi|764592515|ref|XM_011467070.1||auxin|gi|764554020|ref|XM_011462157.1||regulatory|gi|764599070|ref|XM_011468044.1||histidine-containing	0.906678287682	Histidine metabolism	fve00340
Carotenoid biosynthesis	fve00906	1	31	gi|764563945|ref|XM_004296142.2||phytoene	0.740016425689	Phagosome	fve04145	1	69	gi|764610211|ref|XM_011469185.1||1-phosphatidylinositol-3-phosphate	0.911951785252	Ubiquinone and other terpenoid-quinone biosynthesis	fve00130	1	31	gi|764577288|ref|XM_004297511.2||-dihydroxy-2-naphthoate	0.766389236139	alpha-Linolenic acid metabolism	fve00592	1	46	gi|764540600|ref|XM_004292871.2||4-coumarate--	0.748646064124	One carbon pool by folate	fve00670	1	17	gi|764532813|ref|XM_011460180.1||5-formyltetrahydrofolate	0.670857553273	Pyruvate metabolism	fve00620	2	69	gi|764574207|ref|XM_011464646.1||phosphoenolpyruvate|gi|764585818|ref|XM_011466270.1|	0.775138512908	Terpenoid backbone biosynthesis	fve00900	2	50	gi|764578282|ref|XM_004297678.2||protein-s-isoprenylcysteine|gi|764624804|ref|XM_011470682.1||caax	0.662111260207	Pentose and glucuronate interconversions	fve00040	1	93	gi|764577744|ref|XM_011465074.1||aldehyde	0.941500728692	Arginine and proline metabolism	fve00330
Ubiquinone and other terpenoid-quinone biosynthesis	fve00130	1	31	gi|764578436|ref|XM_011465149.1||4-hydroxybenzoate	0.740016425689	Plant hormone signal transduction	fve04075	4	222	gi|764592515|ref|XM_011467070.1||auxin|gi|764543736|ref|XM_004291556.2||transcription|gi|764608730|ref|XM_011469016.1||tgacg|gi|764549832|ref|XM_004293254.2||histidine-containing	0.952220885927	Starch and sucrose metabolism	fve00500	7	188	gi|764581493|ref|XM_011465703.1||probable|gi|764626119|ref|XM_011470810.1||polygalacturonate|gi|764528135|ref|XM_011459791.1||probable|gi|764635339|ref|XM_004307769.2||pectinesterase|gi|764557836|ref|XM_011462530.1||-trehalose-phosphate|gi|764635263|ref|XM_011471781.1||trehalose-phosphate|gi|764566035|ref|XM_004295175.2||beta-glucosidase	0.768184565245	Ubiquitin mediated proteolysis	fve04120	3	133	gi|764591489|ref|XM_011466960.1||cullin|gi|764525351|ref|XM_011459587.1||e3|gi|764562437|ref|XM_011463160.1||---NA---	0.757549673536	Spliceosome	fve03040	12	208	gi|764568800|ref|XM_011464060.1||probable|gi|764583471|ref|XM_004301047.2||pre-mrna-splicing|gi|764635971|ref|XM_011471873.1||serine|gi|764543336|ref|XM_011461004.1||splicing|gi|764585270|ref|XM_011466197.1||pre-mrna-splicing|gi|764578506|ref|XM_011465156.1||pre-mrna-processing|gi|764598285|ref|XM_011467962.1||eukaryotic|gi|764580814|ref|XM_011465607.1||serine|gi|764577713|ref|XM_011465070.1||rna…	0.671914854812	Arginine and proline metabolism	fve00330	2	70	gi|764531056|ref|XM_011460038.1||probable|gi|764636384|ref|XM_011471922.1||spermine	0.781767654824	Peroxisome	fve04146	3	76	gi|764543903|ref|XM_011461047.1||fatty|gi|764520021|ref|XM_004288500.2||long|gi|764625994|ref|XM_011470801.1||peroxisome	0.667594068857	Amino sugar and nucleotide sugar metabolism	fve00520	1	96	gi|764614864|ref|XM_011469604.1||probable	0.946593069563	Purine metabolism	fve00230
Glycolysis / Gluconeogenesis	fve00010	3	96	gi|764531554|ref|XM_004290361.2||fructose-|gi|764602041|ref|XM_004302796.2||6-phosphofructokinase|gi|764645890|ref|XM_011459206.1||pyruvate	0.780253271635	Starch and sucrose metabolism	fve00500	3	188	gi|764528135|ref|XM_011459791.1||probable|gi|764580147|ref|XM_004300685.2||nudix|gi|764553201|ref|XM_004295364.2||-trehalose-phosphate	0.9605506266	Glycolysis / Gluconeogenesis	fve00010	3	96	gi|764602041|ref|XM_004302796.2||6-phosphofructokinase|gi|764635567|ref|XM_011471820.1||alcohol|gi|764641650|ref|XM_004309480.2||alcohol	0.821655020233	DNA replication	fve03030	1	49	gi|764509399|ref|XM_011461418.1||tmv	0.769907291269	Endocytosis	fve04144	8	141	gi|764632313|ref|XM_011471440.1||arf|gi|764588048|ref|XM_004299894.2||phosphatidylinositol|gi|764559679|ref|XM_011462774.1||eh|gi|764537997|ref|XM_011460588.1||clathrin|gi|764513716|ref|XM_004287949.2||adp-ribosylation|gi|764550197|ref|XM_004293294.2||eh|gi|764577632|ref|XM_011465056.1||amsh-like|gi|764592611|ref|XM_011467081.1||amsh-like	0.674609319738	SNARE interactions in vesicular transport	fve04130	1	37	gi|764607366|ref|XM_004303371.2||syntaxin-121-like	0.783157007699	Ether lipid metabolism	fve00565	1	25	gi|764580193|ref|XM_004300694.2||phospholipase	0.68203603241	RNA degradation	fve03018	1	96	gi|764578270|ref|XM_004297675.2||cell	0.946593069563	Starch and sucrose metabolism	fve00500
Protein processing in endoplasmic reticulum	fve04141	8	233	gi|764595651|ref|XM_011467602.1||luminal-binding|gi|764584268|ref|XM_004301115.2||hsp70-binding|gi|764546574|ref|XM_004291862.2||e3|gi|764526007|ref|XM_004289822.2||ubiquitin-conjugating|gi|764645152|ref|XM_004309973.2||small|gi|470146312|ref|XM_004308723.1||skp1-like|gi|764610264|ref|XM_011469188.1||ubiquitin-conjugating|gi|764582357|ref|XM_011465816.1||ubiquitin	0.781454041666	Plant-pathogen interaction	fve04626	2	144	gi|764573575|ref|XM_011464575.1||pto-interacting|gi|764553789|ref|XM_004295408.2||disease	0.96165387963	RNA degradation	fve03018	3	96	gi|764602041|ref|XM_004302796.2||6-phosphofructokinase|gi|764541380|ref|XM_004291332.2||5|gi|764541392|ref|XM_011460825.1||5	0.821655020233	Inositol phosphate metabolism	fve00562	1	49	gi|764610211|ref|XM_011469185.1||1-phosphatidylinositol-3-phosphate	0.769907291269	SNARE interactions in vesicular transport	fve04130	2	37	gi|764543313|ref|XM_011460999.1||vesicle-associated|gi|764559471|ref|XM_011462735.1||syntaxin-61	0.686529551775	Ascorbate and aldarate metabolism	fve00053	1	39	gi|764509158|ref|XM_011461223.1||inositol	0.799953575425	Glycerolipid metabolism	fve00561	2	52	gi|764538726|ref|XM_011460634.1||phosphatidate|gi|764538731|ref|XM_011460635.1||phosphatidate	0.682338392925	Biosynthesis of secondary metabolites	fve01110	17	827	gi|764546966|ref|XM_011461314.1||chorismate|gi|764556073|ref|XM_011462341.1||gdp-l-galactose|gi|764529747|ref|XM_011459925.1||4-hydroxy-tetrahydrodipicolinate|gi|764614864|ref|XM_011469604.1||probable|gi|764574702|ref|XM_011464701.1||probable|gi|764582273|ref|XM_004300928.2||adenylate|gi|764577744|ref|XM_011465074.1||aldehyde|gi|764594979|ref|XM_011467445.1||triosephosphate|gi|764590726|ref|XM_00…	0.970018185138	Tryptophan metabolism	fve00380
Arginine and proline metabolism	fve00330	2	70	gi|764584259|ref|XM_011466080.1||aldehyde|gi|764600954|ref|XM_004305135.2||delta-1-pyrroline-5-carboxylate	0.802696955087	Glutathione metabolism	fve00480	1	95	gi|764636384|ref|XM_011471922.1||spermine	0.964459085021	SNARE interactions in vesicular transport	fve04130	1	37	gi|764607366|ref|XM_004303371.2||syntaxin-121-like	0.822235569665	RNA degradation	fve03018	2	96	gi|764593791|ref|XM_011467204.1||carbon|gi|764571259|ref|XM_011464347.1||sm-like	0.780102916703	Valine, leucine and isoleucine biosynthesis	fve00290	1	19	gi|764641203|ref|XM_011472532.1||3-isopropylmalate	0.709127186788	Fatty acid biosynthesis	fve00061	1	39	gi|764585818|ref|XM_011466270.1|	0.799953575425	Phenylalanine metabolism	fve00360	4	103	gi|764515835|ref|XM_004289253.2||peroxidase|gi|764532742|ref|XM_004290441.2||peroxidase|gi|764607451|ref|XM_004305546.2||primary|gi|764549696|ref|XM_011461685.1||peroxidase	0.682652757734			280	7514			Valine, leucine and isoleucine biosynthesis	fve00290
Fatty acid degradation	fve00071	1	39	gi|764605029|ref|XM_011468637.1||acyl-coenzyme	0.814489178969	RNA degradation	fve03018	1	96	gi|764591746|ref|XM_004300348.2||carbon	0.965679552333	Aminoacyl-tRNA biosynthesis	fve00970	3	97	gi|764509027|ref|XM_011461097.1||arginine--trna|gi|764615056|ref|XM_011469622.1||threonine--trna|gi|764595107|ref|XM_011467471.1||tryptophan--trna	0.826854181952	Galactose metabolism	fve00052	1	53	gi|764532273|ref|XM_011460139.1||alpha-galactosidase-like	0.795493833673	Protein processing in endoplasmic reticulum	fve04141	13	233	gi|764633343|ref|XM_004307545.2||kda|gi|764643636|ref|XM_011458963.1||probable|gi|764546578|ref|XM_004291863.2||e3|gi|764546574|ref|XM_004291862.2||e3|gi|764563990|ref|XM_011463373.1||constitutive|gi|764607734|ref|XM_004303434.2||kda|gi|764591489|ref|XM_011466960.1||cullin|gi|764643626|ref|XM_011458961.1||probable|gi|764526007|ref|XM_004289822.2||ubiquitin-conjugating|gi|764635992|ref|XM_00430787…	0.718506923144	Porphyrin and chlorophyll metabolism	fve00860	1	40	gi|764538929|ref|XM_011460653.1||uroporphyrinogen-iii	0.807858720527	RNA transport	fve03013	6	154	gi|764538040|ref|XM_011460590.1||PREDICTED:|gi|764563609|ref|XM_011463335.1||nuclear|gi|764605618|ref|XM_011468696.1||trimethylguanosine|gi|764543911|ref|XM_011461048.1||proteinaceous|gi|764560303|ref|XM_011462870.1||regulator|gi|764570037|ref|XM_011464201.1||zinc	0.692466285738							Photosynthesis - antenna proteins	fve00196
Phenylalanine metabolism	fve00360	3	103	gi|764562134|ref|XM_004294698.2||peroxidase|gi|764532742|ref|XM_004290441.2||peroxidase|gi|764549696|ref|XM_011461685.1||peroxidase	0.817934713816	Aminoacyl-tRNA biosynthesis	fve00970	1	97	gi|764541815|ref|XM_011460861.1||cysteine--trna	0.966858234374	Pyruvate metabolism	fve00620	2	69	gi|764524042|ref|XM_004289663.2||malate|gi|764569081|ref|XM_011464092.1||lactoylglutathione	0.829609127931	Proteasome	fve03050	1	53	gi|764512044|ref|XM_011463944.1||26s	0.795493833673	Pentose phosphate pathway	fve00030	2	40	gi|764530493|ref|XM_004290255.2||fructose-bisphosphate|gi|764600738|ref|XM_004302628.2||fructose-	0.725334704007	Pentose phosphate pathway	fve00030	1	40	gi|764574697|ref|XM_004297173.2||probable	0.807858720527	Fatty acid elongation	fve00062	1	26	gi|764582337|ref|XM_004299034.2||3-ketoacyl-	0.695763726181							Endocytosis	fve04144
Porphyrin and chlorophyll metabolism	fve00860	1	40	gi|764569591|ref|XM_004296524.2||chlorophyllase-	0.822156362803	Ribosome	fve03010	5	313	gi|764558636|ref|XM_011462623.1||50s|gi|764546139|ref|XM_011461240.1||50s|rpl20_|ribosomal|gi|764589486|ref|XM_011466702.1||50s|rps18_|ribosomal	0.985373698188	Phagosome	fve04145	2	69	gi|764605051|ref|XM_004303088.2||rac-like|gi|764599552|ref|XM_004302471.2||v-type	0.829609127931	Plant-pathogen interaction	fve04626	3	144	gi|764562992|ref|XM_004294821.2||probable|gi|764632036|ref|XM_004308775.2||calmodulin|gi|764628154|ref|XM_011471028.1||calcium-dependent	0.802226020092	Biosynthesis of secondary metabolites	fve01110	48	827	gi|764568666|ref|XM_004296415.2||peroxidase|gi|764641203|ref|XM_011472532.1||3-isopropylmalate|gi|764645555|ref|XM_004310165.2||flavonoid|gi|764573674|ref|XM_004297053.2||1-cys|gi|764566042|ref|XM_011463603.1||beta-glucosidase|gi|764600738|ref|XM_004302628.2||fructose-|gi|764540650|ref|XM_004291195.2||alcohol|gi|764612644|ref|XM_004303947.2||beta-glucosidase|gi|764577897|ref|XM_004298544.2||udp-g…	0.762560912084	Alanine, aspartate and glutamate metabolism	fve00250	1	42	gi|764636407|ref|XM_011471924.1||glutamate	0.82274650255	Lysine degradation	fve00310	1	31	gi|764632955|ref|XM_004307502.2||2-oxoglutarate	0.756024800047							Glycine, serine and threonine metabolism	fve00260
Alanine, aspartate and glutamate metabolism	fve00250	1	42	gi|764584259|ref|XM_011466080.1||aldehyde	0.836555388479	Biosynthesis of secondary metabolites	fve01110	18	827	gi|764644130|ref|XM_011459022.1||histidine|gi|764511587|ref|XM_004287692.2||isocitrate|gi|764578488|ref|XM_011465153.1||delta|gi|764539590|ref|XM_011460706.1||aspartate|gi|764600738|ref|XM_004302628.2||fructose-|gi|764574702|ref|XM_011464701.1||probable|gi|764573674|ref|XM_004297053.2||1-cys|gi|764644921|ref|XM_004309939.2||glutamate--glyoxylate|gi|764569598|ref|XM_011464151.1||chlorophyllase-|gi…	0.9908222622	Arginine and proline metabolism	fve00330	2	70	gi|764578428|ref|XM_004297699.2||glutamine|gi|764636384|ref|XM_011471922.1||spermine	0.835446644674	mRNA surveillance pathway	fve03015	2	112	gi|764538096|ref|XM_011460595.1||serine|gi|764532449|ref|XM_011460148.1||cleavage	0.846264063457	Purine metabolism	fve00230	7	138	gi|764628622|ref|XM_011471054.1||urate|gi|764579767|ref|XM_004298607.2||adenine|gi|764591113|ref|XM_011466915.1||ureidoglycine|gi|764518317|ref|XM_011469241.1||adenylyl-sulfate|gi|764524184|ref|XM_011459485.1||inosine|gi|764575324|ref|XM_004297253.2||probable|gi|764635085|ref|XM_011471758.1||dna-directed	0.772181418407	Carbon metabolism	fve01200	6	201	gi|764595662|ref|XM_011467605.1||cysteine|gi|764612832|ref|XM_004303965.2||glyceraldehyde-3-phosphate|gi|764574697|ref|XM_004297173.2||probable|gi|764595677|ref|XM_011467610.1||cysteine|gi|764627058|ref|XM_011470900.1||3-hydroxyisobutyryl-|gi|764574207|ref|XM_011464646.1||phosphoenolpyruvate	0.830142648637	Flavonoid biosynthesis	fve00941	1	34	gi|764574120|ref|XM_004297096.2||leucoanthocyanidin	0.786301295933							Porphyrin and chlorophyll metabolism	fve00860
Peroxisome	fve04146	2	76	gi|764585256|ref|XM_004299501.2||peroxin|gi|764605029|ref|XM_011468637.1||acyl-coenzyme	0.837247712051	Phenylpropanoid biosynthesis	fve00940	1	154	gi|764573674|ref|XM_004297053.2||1-cys	0.995506927664	Ascorbate and aldarate metabolism	fve00053	1	39	gi|764580910|ref|XM_011465619.1||monodehydroascorbate	0.837714910405	Oxidative phosphorylation	fve00190	2	118	gi|764540120|ref|XM_011460743.1||plasma|gi|764601627|ref|XM_011468293.1||soluble	0.866028270189	Diterpenoid biosynthesis	fve00904	1	23	gi|764638031|ref|XM_004308083.2||gibberellin	0.772852741451	Biosynthesis of unsaturated fatty acids	fve01040	1	46	gi|764512996|ref|XM_004287869.2||palmitoyl-monogalactosyldiacylglycerol	0.849158607473	Pyruvate metabolism	fve00620	2	69	gi|764605244|ref|XM_011468655.1||phosphoenolpyruvate|gi|764585818|ref|XM_011466270.1|	0.816745536							Amino sugar and nucleotide sugar metabolism	fve00520
Photosynthesis	fve00195	2	76	gi|764578582|ref|XM_004297721.2||psbq-like|psbI_|photosystem	0.837247712051			323	8050			Pentose phosphate pathway	fve00030	1	40	gi|764602041|ref|XM_004302796.2||6-phosphofructokinase	0.844942662435	Peroxisome	fve04146	1	76	gi|764554248|ref|XM_011462177.1||peroxisome	0.896271761549	Brassinosteroid biosynthesis	fve00905	1	23	gi|764556857|ref|XM_011462410.1||cytochrome	0.772852741451	Fatty acid metabolism	fve01212	2	85	gi|764512996|ref|XM_004287869.2||palmitoyl-monogalactosyldiacylglycerol|gi|764585818|ref|XM_011466270.1|	0.862393273773	Ascorbate and aldarate metabolism	fve00053	1	39	gi|764580330|ref|XM_004298708.2||inositol	0.828661676119							RNA degradation	fve03018
Endocytosis	fve04144	4	141	gi|764629748|ref|XM_004307148.2||vacuolar|gi|764622073|ref|XM_011470440.1||vacuolar|gi|764626027|ref|XM_011470802.1||phospholipase|gi|764580193|ref|XM_004300694.2||phospholipase	0.853531286822							Phenylalanine, tyrosine and tryptophan biosynthesis	fve00400	1	40	gi|764558710|ref|XM_011462634.1||anthranilate	0.844942662435	Biosynthesis of secondary metabolites	fve01110	19	827	accD_|acetyl-|gi|764515839|ref|XM_004288123.2||peroxidase|gi|764581917|ref|XM_004300885.2||lysosomal|gi|764514790|ref|XM_011466343.1||bifunctional|gi|764556073|ref|XM_011462341.1||gdp-l-galactose|gi|764557841|ref|XM_011462531.1||trifunctional|gi|764555109|ref|XM_004293762.2||malate|gi|764617248|ref|XM_004306204.2||phosphoglycerate|gi|764626354|ref|XM_011470825.1||4-hydroxy-tetrahydrodipicolinate|…	0.902854279948	Biosynthesis of amino acids	fve01230	10	195	gi|764507093|ref|XM_011459329.1||arogenate|gi|764641203|ref|XM_011472532.1||3-isopropylmalate|gi|764556000|ref|XM_004293931.2||histidinol|gi|764595640|ref|XM_011467600.1||cysteine|gi|764531052|ref|XM_004290257.2||probable|gi|764636400|ref|XM_004307927.2||glutamate|gi|764617252|ref|XM_011469826.1||phosphoglycerate|gi|764539586|ref|XM_004291153.2||aspartate|gi|764530493|ref|XM_004290255.2||fructose…	0.790804322149	Galactose metabolism	fve00052	1	53	gi|764584231|ref|XM_004299338.2||aldose	0.88628490238	Pentose phosphate pathway	fve00030	1	40	gi|764531554|ref|XM_004290361.2||fructose-	0.836069834386							Citrate cycle (TCA cycle)	fve00020
Inositol phosphate metabolism	fve00562	1	49	gi|764577588|ref|XM_004297579.2||inositol	0.878389339194							N-Glycan biosynthesis	fve00510	1	41	gi|764600125|ref|XM_011468153.1||udp-n-acetylglucosamine	0.851849231423	Ribosome biogenesis in eukaryotes	fve03008	1	83	gi|764588156|ref|XM_004299915.2||adenylate	0.915661340462	Biosynthesis of unsaturated fatty acids	fve01040	2	46	gi|764633841|ref|XM_004307611.2||omega-3|gi|764561024|ref|XM_004294561.2||very-long-chain	0.790813711551	RNA degradation	fve03018	2	96	gi|764571259|ref|XM_011464347.1||sm-like|gi|764571257|ref|XM_004296701.2||sm-like	0.903095907453	Base excision repair	fve03410	1	40	gi|764606945|ref|XM_004303301.2||dna-3-methyladenine	0.836069834386							Ribosome biogenesis in eukaryotes	fve03008
Glyoxylate and dicarboxylate metabolism	fve00630	1	49	gi|764629520|ref|XM_011471140.1||serine	0.878389339194							Alanine, aspartate and glutamate metabolism	fve00250	1	42	gi|764578428|ref|XM_004297699.2||glutamine	0.858448857839	Pentose and glucuronate interconversions	fve00040	1	93	gi|764575847|ref|XM_011464826.1||xylose	0.93726321705	Valine, leucine and isoleucine degradation	fve00280	2	46	gi|764556030|ref|XM_004293932.2||probable|gi|764556036|ref|XM_011462337.1||probable	0.790813711551	Phenylalanine metabolism	fve00360	2	103	gi|764513108|ref|XM_004287878.2||peroxidase|gi|764604853|ref|XM_011468620.1||tyrosine	0.922832122847	N-Glycan biosynthesis	fve00510	1	41	gi|764598889|ref|XM_011468017.1||udp-n-acetylglucosamine	0.843158428083							Biosynthesis of unsaturated fatty acids	fve01040
Protein export	fve03060	1	50	gi|764595651|ref|XM_011467602.1||luminal-binding	0.883420799906							beta-Alanine metabolism	fve00410	1	43	gi|764636384|ref|XM_011471922.1||spermine	0.864755152188	Phenylpropanoid biosynthesis	fve00940	2	154	gi|764515839|ref|XM_004288123.2||peroxidase|gi|764581917|ref|XM_004300885.2||lysosomal	0.943111803543	ABC transporters	fve02010	1	26	gi|764591895|ref|XM_004301736.2||abc	0.811317808122	Plant-pathogen interaction	fve04626	3	144	gi|764580250|ref|XM_004298706.2||calcium-dependent|gi|764536003|ref|XM_011460455.1||mitogen-activated|gi|764551059|ref|XM_011461804.1||wrky	0.932998835873	Starch and sucrose metabolism	fve00500	6	188	gi|764579813|ref|XM_004298613.2||acid|gi|764586430|ref|XM_004299670.2||probable|gi|764625266|ref|XM_004306739.2||beta-amylase|gi|764635339|ref|XM_004307769.2||pectinesterase|gi|764579799|ref|XM_011465441.1||probable|gi|764509008|ref|XM_004287434.2||probable	0.84755283143							Fatty acid elongation	fve00062
Carbon fixation in photosynthetic organisms	fve00710	1	61	gi|764531554|ref|XM_004290361.2||fructose-	0.926779159657							Fructose and mannose metabolism	fve00051	1	44	gi|764602041|ref|XM_004302796.2||6-phosphofructokinase	0.870781122815	Phenylalanine metabolism	fve00360	1	103	gi|764515839|ref|XM_004288123.2||peroxidase	0.953347131256	Fatty acid elongation	fve00062	1	26	gi|764561024|ref|XM_004294561.2||very-long-chain	0.811317808122	Phagosome	fve04145	1	69	gi|764576948|ref|XM_004297549.2||protein	0.940432587486	Mismatch repair	fve03430	1	42	gi|764505376|ref|XM_004288647.2||dna	0.849941210198							ABC transporters	fve02010
Pyruvate metabolism	fve00620	1	69	gi|764645890|ref|XM_011459206.1||pyruvate	0.947810202638							Inositol phosphate metabolism	fve00562	1	49	gi|764546619|ref|XM_004291866.2||type	0.897122513764	Ribosome	fve03010	1	313	gi|764523420|ref|XM_004289599.2||50s	0.99991397985	Pyruvate metabolism	fve00620	3	69	gi|764569081|ref|XM_011464092.1||lactoylglutathione|gi|764577138|ref|XM_004297500.2||malate|gi|764557447|ref|XM_011462481.1||phosphoenolpyruvate	0.813368274969	Phenylpropanoid biosynthesis	fve00940	3	154	gi|764519262|ref|XM_004288448.2||probable|gi|764540857|ref|XM_004291288.2||probable|gi|764513108|ref|XM_004287878.2||peroxidase	0.950086978306	RNA polymerase	fve03020	1	44	gi|764605048|ref|XM_004303096.2||dna-directed	0.862641424411							Homologous recombination	fve03440
Phagosome	fve04145	1	69	gi|764580651|ref|XM_004298745.2||tubulin	0.947810202638							Terpenoid backbone biosynthesis	fve00900	1	50	gi|764578279|ref|XM_004297677.2||protein-s-isoprenylcysteine	0.901709202318			273	8236			Sesquiterpenoid and triterpenoid biosynthesis	fve00909	1	27	gi|764642424|ref|XM_011472676.1||alpha-farnesene	0.822635638859	Pentose and glucuronate interconversions	fve00040	1	93	gi|764572123|ref|XM_011464438.1||pectinesterase	0.977463471627	Purine metabolism	fve00230	4	138	gi|764549502|ref|XM_011461663.1||adenosine|gi|764628622|ref|XM_011471054.1||urate|gi|764605048|ref|XM_004303096.2||dna-directed|gi|764516656|ref|XM_011467758.1||adenylyl-sulfate	0.866323734901							Glyoxylate and dicarboxylate metabolism	fve00630
Oxidative phosphorylation	fve00190	2	118	gi|764598078|ref|XM_011467944.1||plasma|gi|764568642|ref|XM_004296409.2||plasma	0.961154316539							Fatty acid metabolism	fve01212	2	85	gi|764616555|ref|XM_011469749.1||enoyl-|gi|764572333|ref|XM_011464449.1||long	0.903719416734							Terpenoid backbone biosynthesis	fve00900	2	50	gi|764584077|ref|XM_004299306.2||geranylgeranyl|gi|764571533|ref|XM_004296734.2||probable	0.826444196369	Amino sugar and nucleotide sugar metabolism	fve00520	1	96	gi|764538265|ref|XM_011460608.1||udp-sulfoquinovose	0.980045310096	Basal transcription factors	fve03022	1	47	gi|764603179|ref|XM_011468475.1||transcription	0.879709352961							Regulation of autophagy	fve04140
Pyrimidine metabolism	fve00240	1	105	gi|764616454|ref|XM_004304316.2||dna	0.98866827284							Pentose and glucuronate interconversions	fve00040	2	93	gi|764635339|ref|XM_004307769.2||pectinesterase|gi|764587390|ref|XM_004299796.2||xylulose	0.928280109752							Regulation of autophagy	fve04140	1	29	gi|764623427|ref|XM_004306539.2||autophagy-related	0.843278452765			376	8332			Ribosome biogenesis in eukaryotes	fve03008	2	83	gi|764541392|ref|XM_011460825.1||5|gi|764581616|ref|XM_011465722.1||u3	0.886595618081							Galactose metabolism	fve00052
RNA transport	fve03013	2	154	gi|764605618|ref|XM_011468696.1||trimethylguanosine|gi|764558043|ref|XM_004294150.2||serine	0.989492731851							Nucleotide excision repair	fve03420	1	58	gi|764526985|ref|XM_011459716.1||protein	0.931769809655							Proteasome	fve03050	2	53	gi|764514729|ref|XM_011466284.1||26s|gi|764588705|ref|XM_011466626.1||26s	0.849483609221							Fatty acid metabolism	fve01212	2	85	gi|764520021|ref|XM_004288500.2||long|gi|764585818|ref|XM_011466270.1|	0.89427736186							Proteasome	fve03050
Ribosome	fve03010	4	313	gi|764560115|ref|XM_004294437.2||40s|rps14_|ribosomal|gi|764506862|ref|XM_004287175.2||serine|gi|764544106|ref|XM_004291587.2||60s	0.999255913302							Carbon fixation in photosynthetic organisms	fve00710	1	61	gi|764524042|ref|XM_004289663.2||malate	0.940503635203							RNA transport	fve03013	7	154	gi|764564608|ref|XM_011463439.1||eukaryotic|gi|764548387|ref|XM_004292644.2||eukaryotic|gi|764508127|ref|XM_004288785.2||proteinaceous|gi|764563609|ref|XM_011463335.1||nuclear|gi|764598285|ref|XM_011467962.1||eukaryotic|gi|764638350|ref|XM_011472147.1||chloride|gi|764529139|ref|XM_004290152.2||small	0.855022383778							Protein export	fve03060	1	50	gi|764545269|ref|XM_004291711.2||signal	0.894660944113							Lysine degradation	fve00310
		394	8366									Pyrimidine metabolism	fve00240	2	105	gi|764576962|ref|XM_004297522.2||deoxycytidylate|gi|764628170|ref|XM_011471030.1||5	0.954314971844							Amino sugar and nucleotide sugar metabolism	fve00520	4	96	gi|764624541|ref|XM_004306662.2||basic|gi|764614864|ref|XM_011469604.1||probable|gi|764511613|ref|XM_011463462.1||low|gi|764583804|ref|XM_004299270.2||udp-glucose	0.856694710816							Proteasome	fve03050	1	53	gi|764588705|ref|XM_011466626.1||26s	0.907758055677							Ubiquinone and other terpenoid-quinone biosynthesis	fve00130
												Peroxisome	fve04146	1	76	gi|764572333|ref|XM_011464449.1||long	0.970024089321							Glycolysis / Gluconeogenesis	fve00010	4	96	gi|764530493|ref|XM_004290255.2||fructose-bisphosphate|gi|764540650|ref|XM_004291195.2||alcohol|gi|764617252|ref|XM_011469826.1||phosphoglycerate|gi|764600738|ref|XM_004302628.2||fructose-	0.856694710816							Phenylpropanoid biosynthesis	fve00940	4	154	gi|764515835|ref|XM_004289253.2||peroxidase|gi|764532742|ref|XM_004290441.2||peroxidase|gi|764505400|ref|XM_004287040.2||aldehyde|gi|764549696|ref|XM_011461685.1||peroxidase	0.913953932599							Glutathione metabolism	fve00480
												Endocytosis	fve04144	2	141	gi|764577625|ref|XM_011465054.1||amsh-like|gi|764630381|ref|XM_004307211.2||heat	0.988782791768							Carotenoid biosynthesis	fve00906	1	31	gi|764563945|ref|XM_004296142.2||phytoene	0.861522354581							Nucleotide excision repair	fve03420	1	58	gi|764526985|ref|XM_011459716.1||protein	0.926075974394							Aminoacyl-tRNA biosynthesis	fve00970
												Ribosome	fve03010	7	313	gi|764556316|ref|XM_004293960.2||30s|rps16_|ribosomal|gi|764587406|ref|XM_004301394.2||60s|rpl33_|ribosomal|gi|764579898|ref|XM_011465453.1||ribosomal|gi|764543025|ref|XM_011460981.1||30s|rps18_|ribosomal	0.989705687947							Glycine, serine and threonine metabolism	fve00260	2	58	gi|764590677|ref|XM_004300212.2||glycine|gi|764539919|ref|XM_004291237.2||probable	0.881769782366							Glycolysis / Gluconeogenesis	fve00010	2	96	gi|764531554|ref|XM_004290361.2||fructose-|gi|764635567|ref|XM_011471820.1||alcohol	0.928548396502							Plant-pathogen interaction	fve04626
												Purine metabolism	fve00230	1	138	gi|764628170|ref|XM_011471030.1||5	0.998257809836							Fatty acid metabolism	fve01212	3	85	gi|764616555|ref|XM_011469749.1||enoyl-|gi|764633841|ref|XM_004307611.2||omega-3|gi|764561024|ref|XM_004294561.2||very-long-chain	0.903984194122							Aminoacyl-tRNA biosynthesis	fve00970	2	97	gi|764595107|ref|XM_011467471.1||tryptophan--trna|gi|764545192|ref|XM_011461171.1||probable	0.931080840506							Biosynthesis of secondary metabolites	fve01110
														426	8533									Starch and sucrose metabolism	fve00500	8	188	gi|764558618|ref|XM_004294189.2||lysosomal|gi|764614864|ref|XM_011469604.1||probable|gi|764622676|ref|XM_004306453.2||vicianin|gi|764625266|ref|XM_004306739.2||beta-amylase|gi|764566042|ref|XM_011463603.1||beta-glucosidase|gi|764612644|ref|XM_004303947.2||beta-glucosidase|gi|764576360|ref|XM_004297414.2||pectinesterase|gi|764583804|ref|XM_004299270.2||udp-glucose	0.907002351036							Pyrimidine metabolism	fve00240	2	105	gi|764583889|ref|XM_004299280.2||dctp|gi|764605048|ref|XM_004303096.2||dna-directed	0.948493125936							Oxidative phosphorylation	fve00190
																								Fatty acid degradation	fve00071	1	39	gi|764540650|ref|XM_004291195.2||alcohol	0.915614175944							Protein processing in endoplasmic reticulum	fve04141	6	233	gi|764523785|ref|XM_011459451.1||phospholipase|gi|764561361|ref|XM_011463023.1||ubiquitin|gi|764546574|ref|XM_004291862.2||e3|gi|764526007|ref|XM_004289822.2||ubiquitin-conjugating|gi|764563990|ref|XM_011463373.1||constitutive|gi|764610264|ref|XM_011469188.1||ubiquitin-conjugating	0.948934722135							Basal transcription factors	fve03022
																								Fatty acid biosynthesis	fve00061	1	39	gi|764616555|ref|XM_011469749.1||enoyl-	0.915614175944							Phagosome	fve04145	1	69	gi|764605051|ref|XM_004303088.2||rac-like	0.954596455917							Phosphatidylinositol signaling system	fve04070
																								beta-Alanine metabolism	fve00410	1	43	gi|764630083|ref|XM_011471201.1||polyamine	0.934136329143							Cysteine and methionine metabolism	fve00270	1	69	gi|764595637|ref|XM_011467599.1||cysteine	0.954596455917							Phenylalanine metabolism	fve00360
																								RNA polymerase	fve03020	1	44	gi|764635085|ref|XM_011471758.1||dna-directed	0.938093977438							Oxidative phosphorylation	fve00190	2	118	gi|764598078|ref|XM_011467944.1||plasma|gi|764601627|ref|XM_011468293.1||soluble	0.968187969446							Nucleotide excision repair	fve03420
																								RNA degradation	fve03018	3	96	gi|764626986|ref|XM_011470893.1||---NA---|gi|764544568|ref|XM_004291634.2||probable|gi|764582006|ref|XM_011465771.1||atp-dependent	0.940870005225							Ribosome	fve03010	8	313	gi|764560115|ref|XM_004294437.2||40s|gi|764530782|ref|XM_011460014.1||50s|gi|764589483|ref|XM_011466701.1||50s|gi|764587406|ref|XM_004301394.2||60s|gi|764579898|ref|XM_011465453.1||ribosomal|gi|764523721|ref|XM_011459442.1||50s|gi|764581563|ref|XM_011465712.1||50s|gi|764544106|ref|XM_004291587.2||60s	0.96995506266							Pentose and glucuronate interconversions	fve00040
																								Citrate cycle (TCA cycle)	fve00020	1	45	gi|764632955|ref|XM_004307502.2||2-oxoglutarate	0.941814199415									413	8788									Ribosome	fve03010
																								alpha-Linolenic acid metabolism	fve00592	1	46	gi|764608869|ref|XM_004303567.2||triacylglycerol	0.945311215731																			Phagosome	fve04145
																								Pyrimidine metabolism	fve00240	3	105	gi|764575324|ref|XM_004297253.2||probable|gi|764635085|ref|XM_011471758.1||dna-directed|gi|764524184|ref|XM_011459485.1||inosine	0.960773998139																			Phenylpropanoid biosynthesis	fve00940
																								Oxidative phosphorylation	fve00190	3	118	gi|764549716|ref|XM_004293241.2||atp|gi|764601627|ref|XM_011468293.1||soluble|atpI_|atp	0.978714656022
																								Phagosome	fve04145	1	69	gi|764564080|ref|XM_011463383.1||tubulin	0.986878695054
																								Peroxisome	fve04146	1	76	gi|764539919|ref|XM_004291237.2||probable	0.991508115028
																								Ribosome	fve03010	9	313	gi|764558640|ref|XM_004294214.2||50s|gi|764623098|ref|XM_011470539.1||50s|rps16_|ribosomal|gi|764592481|ref|XM_004300448.2||60s|gi|764506862|ref|XM_004287175.2||serine|gi|764558636|ref|XM_011462623.1||50s|gi|764512414|ref|XM_011464295.1||50s|rps14_|ribosomal|gi|764579892|ref|XM_011465451.1||ribosomal	0.997651507228
																										584	8840
[truncated: 22 more columns]
