# Supplementary material for: Global Transcriptome Analysis and Identification of Differentially Expressed Genes in Strawberry after Preharvest Application of Benzothiadiazole and Chitosan
Source: Front Plant Sci. 2017 Feb 24;8:235. doi: 10.3389/fpls.2017.00235 (PMC5323413; doi:10.3389/fpls.2017.00235)
Supplement: Supplementary file 5 [file Table_5.XLSX]

## Sheet: Foglio1
bin	name	elements	p-value B6	p-value B12	p-value b24	p-value C6	p-value C12	p-value C24
29.2.1	protein.synthesis.ribosomal protein	311	0.5804410129302896	0.0	4.6567120666988965E-19	0.0038573348785696884	9.889769003734727E-10	9.103948044606736E-4
28.1	DNA.synthesis/chromatin structure	375	0.7143064578438101	0.5623206825913011	0.885751611818096	0.8244222247437157	0.06055691687605472	8.73123232597566E-4
1.1.1.1	PS.lightreaction.photosystem II.LHC-II	20	3.190911571921519E-5	0.9767045413162608	4.4598180275068344E-4	0.9108785172821307	0.7856238684153083	4.894845958343108E-4
1.1.2.2	PS.lightreaction.photosystem I.PSI polypeptide subunits	10	0.02653238559526807	0.9129068594205217	0.22962841489496608	0.9108785172821307	0.20005469921259617	4.894845958343108E-4
1.1	PS.lightreaction	92	3.18678507317463E-11	0.547194341771526	4.977108162523836E-6	0.9246895314716307	0.16764836462252772	3.97308852484457E-11
1.1.1	PS.lightreaction.photosystem II	43	3.271443469727878E-6	0.8524350761571883	2.2460810784474816E-4	0.9788172623227909	0.7325988784809097	2.684950070431791E-4
1.1.2	PS.lightreaction.photosystem I	11	0.02653238559526807	0.9828511995788684	0.12237788964353187	0.9108785172821307	0.12982756672076518	2.684950070431791E-4
1	PS	153	3.18678507317463E-11	0.7494589231575517	5.2256985211644276E-6	0.9108785172821307	0.19173227549245137	2.6845192735436285E-13
29.2.1.1.3.1.6	protein.synthesis.ribosomal protein.prokaryotic.unknown organellar.30S subunit.S6	2	0.8639631570263304	0.8942745420102789	0.9930668681613548	0.9216536510568859	0.9622260739980907	0.9995747422489145
29.2.1.2.1.5	protein.synthesis.ribosomal protein.eukaryotic.40S subunit.S5	4	0.9564365386602708	0.689589971256337	0.9196481195639021	0.9331335463878031	0.9613927030990304	0.9995747422489145
26.11	misc.alcohol dehydrogenases	13	0.8477727569119238	0.8805645655020632	0.7067644915641043	0.9108785172821307	0.8498991269271976	0.9891881685309895
29.2.1.2.2.35	protein.synthesis.ribosomal protein.eukaryotic.60S subunit.L35	2	0.9303528751097979	0.8524350761571883	0.6518709179906672	0.9108785172821307	0.7490401352565095	0.9891881685309895
27.3.24	RNA.regulation of transcription.MADS box transcription factor family	78	0.8190202735536644	0.9394672398597804	0.7843864525277625	0.9448912017622169	0.7598104119993545	0.988970273463482
26.22	misc.short chain dehydrogenase/reductase (SDR)	64	0.8400244716432579	0.8524350761571883	0.9199329861817559	0.9108785172821307	0.8498991269271976	0.9879762814117578
22.1.7	polyamine metabolism.synthesis.spermine synthase	2	0.6456104247728275	0.689589971256337	0.5268351549339849	0.9555785183364873	0.7325988784809097	0.9877940550754754
16.8.1.12	secondary metabolism.flavonoids.anthocyanins.anthocyanidin 3-O-glucosyltransferase	5	0.8770146743530306	0.8524350761571883	0.6078282804500434	0.9108785172821307	0.6654423930756787	0.9877940550754754
29.2.1.2.1.28	protein.synthesis.ribosomal protein.eukaryotic.40S subunit.S28	2	0.8400244716432579	0.9900160498218284	0.6078282804500434	0.9108785172821307	0.7141182262249791	0.9874114647734613
29.2.1.1.1.2.3	protein.synthesis.ribosomal protein.prokaryotic.chloroplast.50S subunit.L3	2	0.9094965554790969	0.9977417398165379	0.9246917368006607	0.9565095834450993	0.670558684059349	0.9874114647734613
16.1.4.5	secondary metabolism.isoprenoids.carotenoids.lycopene beta cyclase	2	0.9043190291241044	0.8524350761571883	0.6712624577301466	0.9108785172821307	0.7496138938196383	0.9866943183857297
19.7	tetrapyrrole synthesis.uroporphyrinogen decarboxylase	2	0.8477727569119238	0.8480406204403352	0.8683158587896341	0.9375302938729412	0.6512869309244773	0.9848182961576597
31.3	cell.cycle	107	0.9625656195931697	0.514401259239097	0.646906174215603	0.511720785517505	0.42268867198610904	0.9845853471747315
29.2.1.1.1.2.24	protein.synthesis.ribosomal protein.prokaryotic.chloroplast.50S subunit.L24	3	0.9665198957353738	0.8524350761571883	0.8206187887212014	0.9108785172821307	0.6574849526256676	0.9827556018250608
29.2.1.1.1.2.21	protein.synthesis.ribosomal protein.prokaryotic.chloroplast.50S subunit.L21	2	0.8205349124242146	0.9700417017557024	0.6520480875002912	0.9209816678411636	0.9888833798657135	0.9794171613553323
13.1.6.5.2	amino acid metabolism.synthesis.aromatic aa.tryptophan.anthranilate phosphoribosyltransferase	3	0.8205349124242146	0.8559523424400067	0.7843864525277625	0.9108785172821307	0.9776774772023743	0.9794171613553323
12.1.1	N-metabolism.nitrate metabolism.NR	4	0.9053855994587052	0.8899554989238113	0.8778416871321224	0.9108785172821307	0.9707540234343102	0.9794171613553323
3.1.1	minor CHO metabolism.raffinose family.galactinol synthases	5	0.7143064578438101	0.9346306258580567	0.6411234922271277	0.9876060191191942	0.9491080480749932	0.9794171613553323
3.1.1.2	minor CHO metabolism.raffinose family.galactinol synthases.putative	5	0.7143064578438101	0.9346306258580567	0.6411234922271277	0.9876060191191942	0.9491080480749932	0.9794171613553323
10.2.1	cell wall.cellulose synthesis.cellulose synthase	28	0.8400244716432579	0.689589971256337	0.41932335070106	0.9497359639046001	0.843508029310081	0.9794171613553323
29.2.1.2.1.14	protein.synthesis.ribosomal protein.eukaryotic.40S subunit.S14	2	0.8498939984216991	0.8480406204403352	0.693275884882647	0.9108785172821307	0.8418030046562005	0.9794171613553323
30.5	signalling.G-proteins	188	0.9728609873482259	0.8805645655020632	0.7843864525277625	0.9068904208404566	0.8353133447327346	0.9794171613553323
30.1	signalling.in sugar and nutrient physiology	73	0.7143064578438101	0.689589971256337	0.8728061141185591	0.9108785172821307	0.8351124973746871	0.9794171613553323
3.2	minor CHO metabolism.trehalose	19	0.8477727569119238	0.8524350761571883	0.820326905544951	0.9108785172821307	0.8351124973746871	0.9794171613553323
29.3	protein.targeting	256	0.8639631570263304	0.8587814021439875	0.7843864525277625	0.9108785172821307	0.800098228737776	0.9794171613553323
26.30	misc. other Ferredoxins and Rieske domain	9	0.8205349124242146	0.9761570953573528	0.8217844057637625	0.9565095834450993	0.7598104119993545	0.9794171613553323
33.3	development.squamosa promoter binding like (SPL)	14	0.8400244716432579	0.34776924819358646	0.56088319117761	0.9195722200768838	0.7598104119993545	0.9794171613553323
34.15	transport.potassium	51	0.6161774564609658	0.8899554989238113	0.6712624577301466	0.9108785172821307	0.7242572796505307	0.9794171613553323
27.3.51	RNA.regulation of transcription.General Transcription, TBP-binding protein	3	0.8400244716432579	0.9335040049148182	0.7915425363439634	0.8244222247437157	0.7141182262249791	0.9794171613553323
16.1.3	secondary metabolism.isoprenoids.tocopherol biosynthesis	11	0.8205349124242146	0.95097270560355	0.7952292862950937	0.9187653254537355	0.6574849526256676	0.9794171613553323
34.6	transport.sulphate	11	0.8931984784631856	0.8583010895440656	0.8272752105362601	0.9108785172821307	0.6390721784046713	0.9794171613553323
20.2.1	stress.abiotic.heat	231	0.8314546727349975	0.039552725907295666	0.9930668681613548	1.2818895959234963E-6	0.6362772267399116	0.9794171613553323
10.1.6	cell wall.precursor synthesis.GAE	4	0.8477727569119238	0.9511888699345254	0.9930668681613548	0.9448912017622169	0.4638771684075146	0.9794171613553323
35.1.12	not assigned.no ontology.pumilio/Puf RNA-binding domain-containing protein	12	0.842079880922218	0.9909432547682415	0.7067644915641043	0.9187653254537355	0.8498991269271976	0.9758534194288604
29.2.2.3.3	protein.synthesis.ribosome biogenesis.Pre-rRNA processing and modifications.methylotransferases	11	0.9208999674135818	0.9542036421078508	0.693275884882647	0.9935015317504957	0.9099729722218467	0.9757928625929091
29.1	protein.aa activation	100	0.8205349124242146	0.8899554989238113	0.693275884882647	0.9448912017622169	0.2394299478493441	0.9757928625929091
29.2.1.1.1.1.9	protein.synthesis.ribosomal protein.prokaryotic.chloroplast.30S subunit.S9	2	0.9512389023452658	0.8683724293429007	0.7067644915641043	0.9597271847519839	0.8498991269271976	0.9755039332837134
17.5.2	hormone metabolism.ethylene.signal transduction	35	0.5620784282763187	0.24441359143358898	0.6712624577301466	0.9108785172821307	0.7598104119993545	0.9755039332837134
13.1.6.1.5	amino acid metabolism.synthesis.aromatic aa.chorismate.shikimate kinase	4	0.8317231010533455	0.2506148612291583	0.7971824586027362	0.739294322925825	0.8402435584472284	0.9754077578177768
34.2.1	transport.sugars.sucrose	7	0.9580949433019988	0.8805645655020632	0.885751611818096	0.9108785172821307	0.8336595306614275	0.9754077578177768
13.1.6.5.3	amino acid metabolism.synthesis.aromatic aa.tryptophan.phosphoribosyanthranilate isomerase	2	0.9848126581119758	0.8714819636987866	0.8951509645684935	0.9553124071172179	0.7856238684153083	0.9754077578177768
16.1.4	secondary metabolism.isoprenoids.carotenoids	16	0.9321754192762786	0.8805645655020632	0.3287357600891169	0.9246895314716307	0.9860038287775982	0.9753951030113525
29.4.1.59	protein.postranslational modification.kinase.receptor like cytoplasmatic kinase IX	2	0.5804410129302896	0.8524350761571883	0.9246917368006607	0.739294322925825	0.7884116367985656	0.9753951030113525
13.1.7.2	amino acid metabolism.synthesis.histidine.bifunctional phosphoribosyl-ATP diphosphatase and phosphoribosyl-AMP cyclohydrolase	2	0.8400244716432579	0.9024790108755132	0.693275884882647	0.9448912017622169	0.751294827090243	0.9753951030113525
30	signalling	1405	0.5313453824270332	0.06627118539848506	4.4598180275068344E-4	0.0062337550825598	0.6654423930756787	0.9753951030113525
29.2.1.2.1	protein.synthesis.ribosomal protein.eukaryotic.40S subunit	73	0.9993635653570236	9.279005433349141E-5	3.479263756576052E-12	0.05661614667932225	8.650612894352816E-4	0.9751559774526202
29.2.1.2.2.19	protein.synthesis.ribosomal protein.eukaryotic.60S subunit.L19	2	0.9407545115231277	0.8524350761571883	0.8800657058632638	0.9331335463878031	0.9105429668956613	0.9749129849256927
29.2.1.2.2.28	protein.synthesis.ribosomal protein.eukaryotic.60S subunit.L28	2	0.9637916370208168	0.8480406204403352	0.693275884882647	0.9108785172821307	0.6574849526256676	0.9748786819517055
16.1.4.1	secondary metabolism.isoprenoids.carotenoids.phytoene synthase	3	0.700164726060942	0.7726668605035023	0.693275884882647	0.9598234963392637	0.9397906627632002	0.9733859356920141
23.3.2.2	nucleotide metabolism.salvage.nucleoside kinases.uridine kinase	2	0.84186962899919	0.8805645655020632	0.9922064091426421	0.9108785172821307	0.7598104119993545	0.9716245072631352
11.8.2	lipid metabolism.'exotics' (steroids, squalene etc).methylsterol monooxygenase	3	0.8007982297335147	0.8805645655020632	0.7608725929455366	0.9108785172821307	0.8916209909621481	0.9694261432516084
16.1.3.2	secondary metabolism.isoprenoids.tocopherol biosynthesis.homogentisate phytyltransferase	2	0.8757231474038873	0.7935256546301153	0.693275884882647	0.9108785172821307	0.8745725933158431	0.9670486009102357
13.1.6.1.7	amino acid metabolism.synthesis.aromatic aa.chorismate.chorismate synthase	4	0.8477727569119238	0.8524350761571883	0.7249616216975535	0.9108785172821307	0.6381599447020312	0.9670486009102357
23.1.1.5	nucleotide metabolism.synthesis.pyrimidine.orotate phosphoribosyltransferase	4	0.9000300790896807	0.9365909912937752	0.995591490237599	0.9459415430102753	0.318880840562346	0.9670486009102357
3.4	minor CHO metabolism.myo-inositol	11	0.8205349124242146	0.689589971256337	0.7067644915641043	0.9108785172821307	0.6574849526256676	0.96667447753245
13.1.2.3	amino acid metabolism.synthesis.glutamate family.arginine	12	0.8624325252136802	0.9730343931793659	0.7843864525277625	0.931728799134533	0.9859371132736241	0.9644601705958545
17.3.1.2.2	hormone metabolism.brassinosteroid.synthesis-degradation.sterols.SMT2	2	0.8205349124242146	0.9900160498218284	0.9478905762385105	0.9990893700589059	0.9794165560231549	0.9632461345174098
29.1.22	protein.aa activation.asparagine-tRNA ligase	3	0.9255001248460892	0.8476969572238262	0.7608725929455366	0.9108785172821307	0.9593566501934293	0.9632461345174098
27.3.80	RNA.regulation of transcription.zf-HD	9	0.7391261536159092	0.8805645655020632	0.699116221552649	0.9187653254537355	0.9436574462628102	0.9632461345174098
13.1.6.1.1	amino acid metabolism.synthesis.aromatic aa.chorismate.3-deoxy-D-arabino-heptulosonate 7-phosphate synthase	3	0.8205349124242146	0.7087762204631876	0.646906174215603	0.9108785172821307	0.9414783066802638	0.9632461345174098
17.6.1.13	hormone metabolism.gibberelin.synthesis-degradation.GA2 oxidase	1	0.9655187749626177	0.9950980741833672	0.9276752843897994	0.9448912017622169	0.9385587882153743	0.9632461345174098
16.8.3.3	secondary metabolism.flavonoids.dihydroflavonols.flavonoid 3''-monooxygenase	1	0.9655187749626177	0.9950980741833672	0.9276752843897994	0.9448912017622169	0.9385587882153743	0.9632461345174098
17.3.2.1	hormone metabolism.brassinosteroid.signal transduction.BRI	1	0.9655187749626177	0.9950980741833672	0.9276752843897994	0.8760714589851878	0.9385587882153743	0.9632461345174098
18.3.1	Co-factor and vitamine metabolism.riboflavin.GTP cyclohydrolase II	2	0.9529278046614807	0.689589971256337	0.9993378697624236	0.918150093205205	0.9287313582176078	0.9632461345174098
30.2.7	signalling.receptor kinases.leucine rich repeat VII	2	0.9993635653570236	0.9931334743792358	0.9020798622068655	0.9937251628408599	0.9167984919670047	0.9632461345174098
30.2.16	signalling.receptor kinases.Catharanthus roseus-like RLK1	2	0.9564365386602708	0.9931334743792358	0.9020798622068655	0.9375302938729412	0.9167984919670047	0.9632461345174098
26.6	misc.O-methyl transferases	22	0.84448993817133	0.8899554989238113	0.9209845376126817	0.9216536510568859	0.9133969017364115	0.9632461345174098
29.5.11.3	protein.degradation.ubiquitin.E2	52	0.7143064578438101	0.514401259239097	0.22962841489496608	0.9331335463878031	0.9116964799109875	0.9632461345174098
26.21	misc.protease inhibitor/seed storage/lipid transfer protein (LTP) family protein	26	0.7143064578438101	0.9950980741833672	0.8312292096790588	0.931728799134533	0.8909765314931095	0.9632461345174098
27.3.65	RNA.regulation of transcription.Polycomb Group (PcG)	4	0.842079880922218	0.9950980741833672	0.8239399431780733	0.9565095834450993	0.8893066007934816	0.9632461345174098
13.2.4	amino acid metabolism.degradation.branched chain group	11	0.8205349124242146	0.5699199979993423	0.7538230237202663	0.9108785172821307	0.8687828241458346	0.9632461345174098
29.2.1.2.1.11	protein.synthesis.ribosomal protein.eukaryotic.40S subunit.S11	3	0.8757231474038873	0.8524350761571883	0.56088319117761	0.9108785172821307	0.8351124973746871	0.9632461345174098
30.8	signalling.misc	7	0.8329341027716181	0.9761570953573528	0.8412016202221293	0.9597271847519839	0.8347054598357664	0.9632461345174098
4.1.7	glycolysis.cytosolic branch.triosephosphate isomerase (TPI)	3	0.9407545115231277	0.7746014844793389	0.959535460368045	0.9108785172821307	0.8292989910145223	0.9632461345174098
27.3.37	RNA.regulation of transcription.AS2,Lateral Organ Boundaries Gene Family	35	0.8400244716432579	0.6489263962322666	0.7298633103074612	0.9442931028842454	0.828655804169534	0.9632461345174098
3.99	minor CHO metabolism.misc	2	0.9655187749626177	0.989957711692005	0.874906396796363	0.9108785172821307	0.8264478604462507	0.9632461345174098
26.1	misc.misc2	41	0.8477727569119238	0.8524350761571883	0.693275884882647	0.9108785172821307	0.7738227644975418	0.9632461345174098
17.3	hormone metabolism.brassinosteroid	32	0.6916609092829789	0.8524350761571883	0.934627832347929	0.9494292077106037	0.7655137738536344	0.9632461345174098
29.5.1	protein.degradation.subtilases	57	0.8197232543637896	0.16921460361196292	0.8220078172633356	0.9494292077106037	0.7638669014911784	0.9632461345174098
11.1.1.2.3	lipid metabolism.FA synthesis and FA elongation.Acetyl CoA Carboxylation.heteromeric Complex.Biotin Carboxyl Carrier Protein	2	0.9512389023452658	0.9260764784317015	0.693275884882647	0.9494292077106037	0.7598104119993545	0.9632461345174098
29.2.1.2.2.3	protein.synthesis.ribosomal protein.eukaryotic.60S subunit.L3	2	0.8477727569119238	0.8524350761571883	0.934627832347929	0.9331335463878031	0.7598104119993545	0.9632461345174098
29.5.11.4.6	protein.degradation.ubiquitin.E3.DCX	2	0.8243630979294616	0.8805645655020632	0.693275884882647	0.931728799134533	0.7598104119993545	0.9632461345174098
34.18	transport.unspecified anions	18	0.9848126581119758	0.8244218055596029	0.693275884882647	0.9108785172821307	0.7598104119993545	0.9632461345174098
35.1.24	not assigned.no ontology.paired amphipathic helix repeat-containing protein	1	0.8205349124242146	0.8075905834588338	0.646906174215603	0.9108785172821307	0.7598104119993545	0.9632461345174098
17.6.2	hormone metabolism.gibberelin.signal transduction	5	0.8317231010533455	0.9573022210881872	0.2958638909987176	0.9216536510568859	0.7490401352565095	0.9632461345174098
23.4.2	nucleotide metabolism.phosphotransfer and pyrophosphatases.guanylate kinase	1	0.8477727569119238	0.8524350761571883	0.8075885307990575	0.9187653254537355	0.7469854288395322	0.9632461345174098
8.1	TCA / org transformation.TCA	35	0.8205349124242146	0.27704135685427556	0.7843864525277625	0.9967711903433336	0.7141182262249791	0.9632461345174098
2.2.2.3	major CHO metabolism.degradation.starch.glucan water dikinase	3	0.9975933360886667	0.5917544564850383	0.5166465859039115	0.9494292077106037	0.7141182262249791	0.9632461345174098
16.1.3.3	secondary metabolism.isoprenoids.tocopherol biosynthesis.MPBQ/MSBQ methyltransferase	2	0.8205349124242146	0.916451595171798	0.9401936136047662	0.9448912017622169	0.7141182262249791	0.9632461345174098
27.3.31	RNA.regulation of transcription.TUB transcription factor family	1	0.9655187749626177	0.9950980741833672	0.9276752843897994	0.9448912017622169	0.7141182262249791	0.9632461345174098
11.8.1.1	lipid metabolism.'exotics' (steroids, squalene etc).sphingolipids.ceramidase	2	0.8205349124242146	0.8559523424400067	0.8951509645684935	0.9108785172821307	0.7141182262249791	0.9632461345174098
16.5.1.3	secondary metabolism.sulfur-containing.glucosinolates.degradation	3	0.9580949433019988	0.8477228892469506	0.693275884882647	0.9565095834450993	0.695463667297764	0.9632461345174098
13.1.4.4	amino acid metabolism.synthesis.branched chain group.leucine specific	7	0.8477727569119238	0.8243487117876706	0.6518709179906672	0.9108785172821307	0.695463667297764	0.9632461345174098
12.2.1	N-metabolism.ammonia metabolism.glutamate synthase	2	0.8323740856397169	0.9862730961359657	0.693275884882647	0.97693062981227	0.6954290990591478	0.9632461345174098
2.2.2.2	major CHO metabolism.degradation.starch.starch phosphorylase	3	0.8400244716432579	0.689589971256337	0.7325736106773391	0.9565095834450993	0.6954290990591478	0.9632461345174098
10.1.1.2	cell wall.precursor synthesis.NDP sugar pyrophosphorylase.GDP fucose and fucokinase	1	0.8205349124242146	0.7654444572838931	0.646906174215603	0.8703993081179742	0.6898636395226113	0.9632461345174098
13.2.3.4	amino acid metabolism.degradation.aspartate family.methionine	2	0.8648463894266603	0.8942745420102789	0.934627832347929	0.8703993081179742	0.6850081110716854	0.9632461345174098
17.8.1.1	hormone metabolism.salicylic acid.synthesis-degradation.synthesis	1	0.7438023490835592	0.689589971256337	0.6393034014124421	0.9108785172821307	0.6654423930756787	0.9632461345174098
17.8.1.1.4	hormone metabolism.salicylic acid.synthesis-degradation.synthesis.SA glucosyltransferase ether bond making SAG	1	0.7438023490835592	0.689589971256337	0.6393034014124421	0.9108785172821307	0.6654423930756787	0.9632461345174098
3.1.2.2	minor CHO metabolism.raffinose family.raffinose synthases.putative	4	0.8205349124242146	0.689589971256337	0.6939024733719907	0.5852956415399629	0.6574849526256676	0.9632461345174098
17.7.1.5	hormone metabolism.jasmonate.synthesis-degradation.12-Oxo-PDA-reductase	11	0.265450639669718	0.514401259239097	0.693275884882647	0.9331335463878031	0.6240656764249196	0.9632461345174098
35.1.19	not assigned.no ontology.C2 domain-containing protein	43	0.8205349124242146	0.8524350761571883	0.646906174215603	0.928626755129212	0.4638771684075146	0.9632461345174098
27.2	RNA.transcription	135	0.8639762597360661	0.8805645655020632	0.693275884882647	0.928626755129212	0.16764836462252772	0.9632461345174098
34	transport	1009	2.0169338572739726E-5	0.8524350761571883	0.30020502069044896	9.010979850160306E-4	0.1660325118544883	0.9632461345174098
3.6	minor CHO metabolism.callose	12	0.5804410129302896	0.2740700675905619	0.4050726687242028	0.9108785172821307	0.03150641535258163	0.9632461345174098
26.3.3	misc.gluco-, galacto- and mannosidases.alpha-mannosidase	2	0.9975933360886667	0.93631429387784	0.9199329861817559	0.9273160315805534	0.8122929630441329	0.9631077160264075
8.1.8	TCA / org transformation.TCA.fumarase	2	0.8329341027716181	0.8524350761571883	0.9196481195639021	0.9375302938729412	0.7490401352565095	0.9592021865932623
7.2.4	OPP.non-reductive PP.ribose 5-phosphate isomerase	3	0.8477727569119238	0.8524350761571883	0.693275884882647	0.9108785172821307	0.5692535068522592	0.9592021865932623
15.2	metal handling.binding, chelation and storage	33	0.8205349124242146	0.689589971256337	0.935194613367303	0.9494292077106037	0.7325988784809097	0.9564527813069764
34.4	transport.nitrate	9	0.976570136981589	0.9099347428112056	0.9477585937368209	0.9108785172821307	0.843508029310081	0.9564368533959156
3.4.5	minor CHO metabolism.myo-inositol.inositol phosphatase	3	0.842079880922218	0.9357329052396195	0.7538230237202663	0.9602921481396	0.7490401352565095	0.9564368533959156
23.3	nucleotide metabolism.salvage	37	0.9630866945740463	0.8942745420102789	0.30020502069044896	0.9108785172821307	0.7598104119993545	0.9557434586755125
13.2.4.3	amino acid metabolism.degradation.branched chain group.valine	5	0.8205349124242146	0.689589971256337	0.693275884882647	0.6856915783843638	0.7331006978608551	0.955557738480744
29.2.1.99.1.21	protein.synthesis.ribosomal protein.unknown.small subunit.S21	2	0.7391261536159092	0.689589971256337	0.693275884882647	0.9385017046390396	0.7652699776848847	0.9535380695117828
19.5	tetrapyrrole synthesis.porphobilinogen deaminase	2	0.8757231474038873	0.9651889351625859	0.8093488845797007	0.9174523852507115	0.7598104119993545	0.9529367236878524
35.1.21	not assigned.no ontology.epsin N-terminal homology (ENTH) domain-containing protein	15	0.8757231474038873	0.9761570953573528	0.95750945363215	0.8213221079335332	0.9588562403725479	0.9521149784846678
27.3.35	RNA.regulation of transcription.bZIP transcription factor family	49	0.8205349124242146	0.9289836507082837	0.893852636802357	0.9108785172821307	0.843508029310081	0.9521149784846678
11.5.2	lipid metabolism.glyceral metabolism.Glycerol-3-phosphate dehydrogenase (NAD+)	7	0.883759722362203	0.4011095016335581	0.9930668681613548	0.9448912017622169	0.6967900406544413	0.9521149784846678
30.4	signalling.phosphinositides	34	0.8477727569119238	0.8524350761571883	0.15272646108048724	0.9448912017622169	0.9660867486884858	0.951442902387156
10.1.9	cell wall.precursor synthesis.MUR4	2	0.8197232543637896	0.814080674678268	0.8951509645684935	0.9108785172821307	0.9623117764837295	0.951442902387156
1.3.11	PS.calvin cycle.RPE	2	0.8205349124242146	0.8524350761571883	0.7067644915641043	0.9108785172821307	0.8498991269271976	0.951442902387156
23.1.1.10	nucleotide metabolism.synthesis.pyrimidine.CTP synthetase	4	0.700164726060942	0.8942745420102789	0.693275884882647	0.8760714589851878	0.8264478604462507	0.951442902387156
19.3	tetrapyrrole synthesis.GSA	6	0.8900837861477796	0.9676592716883637	0.7513179793457863	0.9108785172821307	0.7491605012426187	0.951442902387156
2.1.2.3	major CHO metabolism.synthesis.starch.starch branching	4	0.9208999674135818	0.8899554989238113	0.6712624577301466	0.9434634658797103	0.7490401352565095	0.951442902387156
29.2.2.2	protein.synthesis.ribosome biogenesis.Assembly factors	3	0.8205349124242146	0.8524350761571883	0.925451778203605	0.9597271847519839	0.6938079410152769	0.951442902387156
9.5	mitochondrial electron transport / ATP synthesis.cytochrome c reductase	7	0.8205349124242146	0.24441359143358898	0.5966696899024596	0.9487138410773345	0.6381599447020312	0.951442902387156
13.1.4.4.3	amino acid metabolism.synthesis.branched chain group.leucine specific.3-isopropylmalate dehydrogenase	2	0.8840269579304103	0.9977417398165379	0.693275884882647	0.9829153358765671	0.9212575348555644	0.9495566630786616
10.1	cell wall.precursor synthesis	44	0.8197232543637896	0.9223021902436058	0.9922064091426421	0.9565095834450993	0.9129578914191853	0.9495566630786616
8.2.11	TCA / org transformation.other organic acid transformatons.atp-citrate lyase	2	0.8243630979294616	0.8524350761571883	0.8951509645684935	0.9448912017622169	0.9091629439884594	0.9495566630786616
27.3.12	RNA.regulation of transcription.C3H zinc finger family	13	0.8477727569119238	0.689589971256337	0.7843864525277625	0.9448912017622169	0.9091629439884594	0.9495566630786616
12.4	N-metabolism.misc	5	0.8695061600669605	0.9761570953573528	0.8072948806991435	0.9108785172821307	0.8970272594794433	0.9495566630786616
29.1.19	protein.aa activation.arginine-tRNA ligase	3	0.8400244716432579	0.9346306258580567	0.7952292862950937	0.9187653254537355	0.8936117434406355	0.9495566630786616
25	C1-metabolism	27	0.9580949433019988	0.8805645655020632	0.5268351549339849	0.9108785172821307	0.843508029310081	0.9495566630786616
30.4.3	signalling.phosphinositides.bis(5''-nucleosyl)-tetraphosphatase	2	0.8205349124242146	0.814080674678268	0.9371199934348285	0.8703993081179742	0.8264478604462507	0.9495566630786616
9.1.1.5	mitochondrial electron transport / ATP synthesis.NADH-DH.complex I.carbonic anhydrase	3	0.8757231474038873	0.8524350761571883	0.9671851057817519	0.9108785172821307	0.8180393733912202	0.9495566630786616
29.2.1.2.2.535	protein.synthesis.ribosomal protein.eukaryotic.60S subunit.L35A	5	0.8971223693085155	0.8805645655020632	0.693275884882647	0.9108785172821307	0.7638669014911784	0.9495566630786616
29.3.99	protein.targeting.unknown	7	0.8205349124242146	0.8570914065996826	0.8528824686796325	0.931728799134533	0.7598104119993545	0.9495566630786616
27.3.64	RNA.regulation of transcription.PHOR1	12	0.029885020322893936	0.689589971256337	0.8951509645684935	0.9375302938729412	0.7524498072842706	0.9495566630786616
29.2.1.2.2.26	protein.synthesis.ribosomal protein.eukaryotic.60S subunit.L26	2	0.842079880922218	0.8075905834588338	0.6078282804500434	0.9448912017622169	0.6654423930756787	0.9495566630786616
18.5	Co-factor and vitamine metabolism.folate & vitamine K	4	0.8197232543637896	0.36366355193778	0.693275884882647	0.9108785172821307	0.7598104119993545	0.947931147874121
18.5.2	Co-factor and vitamine metabolism.folate & vitamine K.vitamine K	4	0.8197232543637896	0.36366355193778	0.693275884882647	0.9108785172821307	0.7598104119993545	0.947931147874121
26.3.2	misc.gluco-, galacto- and mannosidases.beta-galactosidase	22	0.7853681544426347	0.09155765751163257	0.36534071505525867	0.9108785172821307	0.7325988784809097	0.947931147874121
10.7	cell wall.modification	66	0.9043190291241044	0.689589971256337	0.6078282804500434	0.918150093205205	0.9140358433777236	0.9473279532873639
4.3	glycolysis.unclear/dually targeted	6	0.976570136981589	0.9416389838556148	0.8951509645684935	0.9187653254537355	0.7856238684153083	0.9473279532873639
4.3.12	glycolysis.unclear/dually targeted.phosphoglycerate mutase	6	0.976570136981589	0.9416389838556148	0.8951509645684935	0.9187653254537355	0.7856238684153083	0.9473279532873639
18.4.2	Co-factor and vitamine metabolism.pantothenate.3-methyl-2-oxobutanoate hydroxymethyltransferase (KPHMT,PANB)	2	0.8197232543637896	0.7654444572838931	0.9982086702304952	0.9108785172821307	0.5190979975123368	0.9473279532873639
7.1	OPP.oxidative PP	22	0.9327195721199103	0.8899554989238113	0.8835140677385647	0.9108785172821307	0.9970173419857311	0.9459391656671782
27.3.66	RNA.regulation of transcription.Psudo ARR transcription factor family	6	0.8205349124242146	0.8524350761571883	0.9315359839840424	0.8703993081179742	0.7048182385496844	0.9435091779904227
30.2	signalling.receptor kinases	712	0.8190202735536644	1.3567318390287782E-4	0.029712614168540392	0.2398835470665996	0.3833138755137174	0.9435091779904227
19.9	tetrapyrrole synthesis.protoporphyrin IX oxidase	2	0.917851393536078	0.8524350761571883	0.7451508028918842	0.9442931028842454	0.9794165560231549	0.9399580196937268
26.4.1	misc.beta 1,3 glucan hydrolases.glucan endo-1,3-beta-glucosidase	50	0.761906272946846	0.8524350761571883	0.4050726687242028	0.9331335463878031	0.6381599447020312	0.9395542938194522
12.1	N-metabolism.nitrate metabolism	5	0.857063755622002	0.8805645655020632	0.934627832347929	0.9108785172821307	0.914663003604798	0.9395143622624628
13.2.2.3	amino acid metabolism.degradation.glutamate family.arginine	7	0.9434214959783912	0.8899554989238113	0.693275884882647	0.9108785172821307	0.843508029310081	0.9395143622624628
19.20	tetrapyrrole synthesis.ferrochelatase	2	0.976570136981589	0.8524350761571883	0.8800657058632638	0.9967711903433336	0.9167984919670047	0.9388863074287089
23.2	nucleotide metabolism.degradation	31	0.8477727569119238	0.8942745420102789	0.693275884882647	0.9108785172821307	0.843508029310081	0.9384501510281571
35.1.41	not assigned.no ontology.hydroxyproline rich proteins	28	0.8400244716432579	0.8524350761571883	0.6078282804500434	0.9187653254537355	0.9438355811302773	0.9373103601656646
29.2.2.2.2	protein.synthesis.ribosome biogenesis.Assembly factors.GTPases	2	0.8205349124242146	0.8524350761571883	0.7123429638497305	0.9565095834450993	0.7490401352565095	0.9373103601656646
29.1.5	protein.aa activation.isoleucine-tRNA ligase	4	0.9564365386602708	0.8524350761571883	0.7451508028918842	0.9108785172821307	0.6654423930756787	0.9373103601656646
35	not assigned	17346	7.945336593548783E-26	0.4380720554324938	5.0841199654877815E-11	1.6458548725400286E-32	6.990604121956956E-5	0.9372154252028857
10.8.2	cell wall.pectin*esterases.acetyl esterase	8	0.8477727569119238	0.689589971256337	0.693275884882647	0.9108785172821307	0.9414783066802638	0.9372154252028857
32	micro RNA, natural antisense etc	2	0.8205349124242146	0.8524350761571883	0.8157086522408775	0.9108785172821307	0.9397906627632002	0.9372154252028857
13.2.2	amino acid metabolism.degradation.glutamate family	10	0.9023808220531395	0.8899554989238113	0.5268351549339849	0.9216536510568859	0.8745725933158431	0.9372154252028857
8.1.1	TCA / org transformation.TCA.pyruvate DH	8	0.8205349124242146	0.8524350761571883	0.693275884882647	0.9448912017622169	0.8679558208391668	0.9372154252028857
34.19.3	transport.Major Intrinsic Proteins.NIP	14	0.842079880922218	0.9977417398165379	0.857623740852245	0.9494292077106037	0.8351124973746871	0.9372154252028857
26.5	misc.acyl transferases	3	0.9023808220531395	0.934472556209742	0.6712624577301466	0.9565095834450993	0.816173823514115	0.9372154252028857
26.28	misc.GDSL-motif lipase	100	0.6456104247728275	0.9977417398165379	0.693275884882647	0.8244222247437157	0.7598104119993545	0.9372154252028857
4.2	glycolysis.plastid branch	12	0.754234085532738	0.9761570953573528	0.693275884882647	0.9108785172821307	0.7510892212360247	0.9372154252028857
20.2.5	stress.abiotic.light	2	0.8477727569119238	0.8805645655020632	0.693275884882647	0.9331335463878031	0.7325988784809097	0.9372154252028857
1.2.6	PS.photorespiration.hydroxypyruvate reductase	7	0.7143064578438101	0.9260764784317015	0.9193515666118351	0.9331335463878031	0.7244128900296503	0.9372154252028857
13.1.1	amino acid metabolism.synthesis.central amino acid metabolism	11	0.8477727569119238	0.9035303546002469	0.7241168514518508	0.9108785172821307	0.7141182262249791	0.9372154252028857
26.19	misc.plastocyanin-like	64	0.6511224473886437	0.9349755115994623	0.646906174215603	0.9108785172821307	0.7856238684153083	0.9365143721609086
11.2.3	lipid metabolism.FA desaturation.omega 3 desaturase	6	0.8477727569119238	0.8524350761571883	0.9893210893123617	0.9876060191191942	0.8687828241458346	0.9309477724180198
29.3.4.99	protein.targeting.secretory pathway.unspecified	82	0.8477727569119238	0.8805645655020632	0.5971408476948251	0.9108785172821307	0.8351124973746871	0.9309477724180198
23.1.1	nucleotide metabolism.synthesis.pyrimidine	15	0.8900837861477796	0.8832434899111883	0.7608725929455366	0.9565095834450993	0.7598104119993545	0.9309477724180198
2.1.2	major CHO metabolism.synthesis.starch	27	0.842079880922218	0.9260764784317015	0.8828122311243938	0.9108785172821307	0.8970272594794433	0.923834329607862
29.5.11.4.5	protein.degradation.ubiquitin.E3.BTB/POZ Cullin3	11	0.8809613382770278	0.9473207486543702	0.7298633103074612	0.9555785183364873	0.7856238684153083	0.9204022371884705
2.2.1.3	major CHO metabolism.degradation.sucrose.invertases	17	0.6916609092829789	0.689589971256337	0.9020798622068655	0.9331335463878031	0.9971719257242705	0.9199059062623816
29.2.1.2.1.9	protein.synthesis.ribosomal protein.eukaryotic.40S subunit.S9	2	0.962598027052104	0.7694469744324837	0.8725405981772307	0.9217234634789114	0.8498991269271976	0.9149868762238065
13.1.6.1	amino acid metabolism.synthesis.aromatic aa.chorismate	17	0.8449510791626356	0.2856278505907792	0.9401936136047662	0.9108785172821307	0.7490401352565095	0.9149868762238065
29.2.1.1.1.2.19	protein.synthesis.ribosomal protein.prokaryotic.chloroplast.50S subunit.L19	2	0.9427266393854051	0.7424171691043324	0.693275884882647	0.9108785172821307	0.7490401352565095	0.9149868762238065
13.1.1.3.11	amino acid metabolism.synthesis.central amino acid metabolism.alanine.alanine-glyoxylate aminotransferase	3	0.8400244716432579	0.8899554989238113	0.6078282804500434	0.9187653254537355	0.6574849526256676	0.9149868762238065
35.1.8	not assigned.no ontology.BSD domain-containing protein	8	0.8624325252136802	0.6449636937539401	0.9897385153656939	0.9375302938729412	0.7244128900296503	0.9140938389647058
18.2.2	Co-factor and vitamine metabolism.thiamine.hydroxymethylpyrimidine kinase	2	0.8757231474038873	0.8524350761571883	0.693275884882647	0.9598234963392637	0.843508029310081	0.9139363291251001
30.2.24	signalling.receptor kinases.S-locus glycoprotein like	38	0.8205349124242146	0.9884712122122935	0.7298633103074612	0.9108785172821307	0.8745725933158431	0.9104037326631828
20.2.4	stress.abiotic.touch/wounding	5	0.976570136981589	0.9700417017557024	0.934627832347929	0.8213221079335332	0.9771587095170823	0.9103025695041188
10.1.1	cell wall.precursor synthesis.NDP sugar pyrophosphorylase	3	0.9993635653570236	0.9767045413162608	0.693275884882647	0.9187653254537355	0.8970272594794433	0.9103025695041188
29.5.11.4	protein.degradation.ubiquitin.E3	850	0.8477727569119238	0.5923049815644936	0.885751611818096	0.28532729480643954	0.68504774931981	0.9103025695041188
10.1.12	cell wall.precursor synthesis.KDO pathway	3	0.8624325252136802	0.9977417398165379	0.693275884882647	0.928626755129212	0.8541865806603506	0.9099324771886685
29.2.1.1.1.1.5	protein.synthesis.ribosomal protein.prokaryotic.chloroplast.30S subunit.S5	2	0.8400244716432579	0.8559523424400067	0.6078282804500434	0.9649263780512548	0.6574849526256676	0.9088920346981164
29.2.1.2.2.32	protein.synthesis.ribosomal protein.eukaryotic.60S subunit.L32	3	0.8477727569119238	0.8477228892469506	0.5252699820637531	0.9108785172821307	0.843508029310081	0.9046971541427331
18.11	Co-factor and vitamine metabolism.lipoic acid	2	0.8477727569119238	0.9977417398165379	0.6802558570632492	0.9442931028842454	0.8745725933158431	0.9041599109074856
11.1.9	lipid metabolism.FA synthesis and FA elongation.long chain fatty acid CoA ligase	6	0.8477727569119238	0.689589971256337	0.7325736106773391	0.9216536510568859	0.843508029310081	0.9041599109074856
22	polyamine metabolism	17	0.857063755622002	0.8524350761571883	0.7608725929455366	0.9456353967418808	0.8351124973746871	0.9041599109074856
16.1.2	secondary metabolism.isoprenoids.mevalonate pathway	20	0.15068229404537825	0.8774684263869418	0.6973326135495779	0.6233732003501344	0.7638669014911784	0.9041599109074856
27.3.67	RNA.regulation of transcription.putative transcription regulator	149	0.976570136981589	0.8899554989238113	0.7608725929455366	0.9947872123477195	0.16628240440160041	0.9041599109074856
34.8	transport.metabolite transporters at the envelope membrane	17	0.8477727569119238	0.8942745420102789	0.7538230237202663	0.9108785172821307	0.9794165560231549	0.9030372923861236
15.3	metal handling.regulation	2	0.8849904216819837	0.9573022210881872	0.693275884882647	0.9108785172821307	0.9133969017364115	0.9030372923861236
29.1.17	protein.aa activation.glutamate-tRNA ligase	6	0.6916609092829789	0.8480406204403352	0.693275884882647	0.9108785172821307	0.8264478604462507	0.9030372923861236
29.2.1.2.2.38	protein.synthesis.ribosomal protein.eukaryotic.60S subunit.L38	3	0.8718991910157146	0.9082912956087679	0.693275884882647	0.9108785172821307	0.8264478604462507	0.9030372923861236
26.23	misc.rhodanese	7	0.770215397467705	0.9976446092005011	0.5166465859039115	0.9108785172821307	0.695463667297764	0.9025405528357994
29.2.1.2.2.31	protein.synthesis.ribosomal protein.eukaryotic.60S subunit.L31	3	0.8466077652545799	0.9007665478196868	0.8828122311243938	0.9108785172821307	0.9176282456467018	0.9019366319080926
25.1	C1-metabolism.glycine hydroxymethyltransferase	3	0.9564365386602708	0.8805645655020632	0.947696943488323	0.9108785172821307	0.7598104119993545	0.9008700889653021
27.3.69	RNA.regulation of transcription.SET-domain transcriptional regulator family	47	0.8205349124242146	0.9884712122122935	0.8744594691676673	0.9108785172821307	0.68504774931981	0.9008700889653021
29.2.1.2.2.6	protein.synthesis.ribosomal protein.eukaryotic.60S subunit.L6	4	0.8477727569119238	0.689589971256337	0.693275884882647	0.9331335463878031	0.68504774931981	0.8988468432097573
27.3.4	RNA.regulation of transcription.ARF, Auxin Response Factor family	20	0.6004660453277287	0.36366355193778	0.693275884882647	0.9497359639046001	0.6654423930756787	0.8988468432097573
26.26	misc.aminotransferases	3	0.8400244716432579	0.8899554989238113	0.8624806934474131	0.9108785172821307	0.6574849526256676	0.8988468432097573
26.26.1	misc.aminotransferases.aminotransferase class IV family protein	3	0.8400244716432579	0.8899554989238113	0.8624806934474131	0.9108785172821307	0.6574849526256676	0.8988468432097573
19.32	tetrapyrrole synthesis.sirohydrochlorin ferrochelatase	2	0.7786670711112673	0.825181773102894	0.6078282804500434	0.8703993081179742	0.7141182262249791	0.8966779107373349
27.3.39	RNA.regulation of transcription.AtSR Transcription Factor family	7	0.6004660453277287	0.2740700675905619	0.9641053870783384	0.9108785172821307	0.6654423930756787	0.8954443387443272
23.1	nucleotide metabolism.synthesis	33	0.8466077652545799	0.8524350761571883	0.9982086702304952	0.9565095834450993	0.9176555959705472	0.8953767303401242
29.2.1.2.1.15	protein.synthesis.ribosomal protein.eukaryotic.40S subunit.S15	4	0.8477727569119238	0.8805645655020632	0.3891708312504443	0.9448912017622169	0.9133969017364115	0.8953767303401242
29	protein	3315	0.03823781137874469	0.689589971256337	0.6939024733719907	0.031428183044911975	0.8936117434406355	0.8953767303401242
18.2	Co-factor and vitamine metabolism.thiamine	6	0.8205349124242146	0.689589971256337	0.7093456278822892	0.9565095834450993	0.8498991269271976	0.8953767303401242
30.2.3	signalling.receptor kinases.leucine rich repeat III	39	0.8757231474038873	0.8480406204403352	0.6078282804500434	0.9108785172821307	0.8351124973746871	0.8953767303401242
29.1.7	protein.aa activation.alanine-tRNA ligase	4	0.8466077652545799	0.6773881304605218	0.9641053870783384	0.8323383749350435	0.8351124973746871	0.8953767303401242
13.1.6.4	amino acid metabolism.synthesis.aromatic aa.tyrosine	2	0.8507222926237727	0.7440294206594276	0.6078282804500434	0.9108785172821307	0.7598104119993545	0.8953767303401242
13.1.6.4.1	amino acid metabolism.synthesis.aromatic aa.tyrosine.arogenate dehydrogenase \& prephenate dehydrogenase	2	0.8507222926237727	0.7440294206594276	0.6078282804500434	0.9108785172821307	0.7598104119993545	0.8953767303401242
29.2.1.2.1.25	protein.synthesis.ribosomal protein.eukaryotic.40S subunit.S25	5	0.8400244716432579	0.8899554989238113	0.6078282804500434	0.7851660252082145	0.7598104119993545	0.8953767303401242
11.10.2	lipid metabolism.glycolipid synthesis.DGDG synthase	2	0.7786670711112673	0.8805645655020632	0.646906174215603	0.9108785172821307	0.7598104119993545	0.8908566727322351
13.1.4.4.1	amino acid metabolism.synthesis.branched chain group.leucine specific.2-isopropylmalate synthase	4	0.842079880922218	0.5917544564850383	0.6518709179906672	0.9331335463878031	0.5692535068522592	0.8898588429794283
21.6	redox.dismutases and catalases	8	0.8205349124242146	0.8899554989238113	0.7298633103074612	0.9494292077106037	0.7598104119993545	0.8891323505824676
17.3.1	hormone metabolism.brassinosteroid.synthesis-degradation	25	0.7143064578438101	0.8805645655020632	0.8157086522408775	0.9187653254537355	0.6954290990591478	0.8861187470929407
27.3.46	RNA.regulation of transcription.DNA methyltransferases	9	0.5620784282763187	0.6227557655426891	0.9917813634909388	0.8244222247437157	0.6240656764249196	0.8861187470929407
9.2.1.4	mitochondrial electron transport / ATP synthesis.NADH-DH.type II.internal matrix	3	0.770215397467705	0.9630611512195423	0.693275884882647	0.9565095834450993	0.8745725933158431	0.8842080728293419
7.1.3	OPP.oxidative PP.6-phosphogluconate dehydrogenase	13	0.925579861161477	0.8899554989238113	0.9893210893123617	0.9108785172821307	0.8543491064701346	0.8842080728293419
29.7.9	protein.glycosylation.beta-1,2-xylosyltransferase(beta-1,2-XylT)	2	0.8784867287720644	0.8524350761571883	0.693275884882647	0.9108785172821307	0.8347054598357664	0.8842080728293419
13.1.2.3.31	amino acid metabolism.synthesis.glutamate family.arginine.aspartate racemase	2	0.9255001248460892	0.8805645655020632	0.7881905739297485	0.9331335463878031	0.7638669014911784	0.8842080728293419
29.2.1.1.1.2.1	protein.synthesis.ribosomal protein.prokaryotic.chloroplast.50S subunit.L1	2	0.9512389023452658	0.933929211627377	0.9893210893123617	0.9448912017622169	0.9958131253316771	0.8833681908012277
29.1.16	protein.aa activation.cysteine-tRNA ligase	4	0.8466077652545799	0.8480406204403352	0.7067644915641043	0.9420414558361381	0.8439163994735499	0.8833681908012277
29.2.1.2.2.10	protein.synthesis.ribosomal protein.eukaryotic.60S subunit.L10	5	0.8400244716432579	0.8312079812804788	0.6518709179906672	0.9448912017622169	0.843508029310081	0.8833681908012277
13.1.3.5.3	amino acid metabolism.synthesis.aspartate family.lysine.LL-diaminopimelic acid aminotransferase	3	0.8205349124242146	0.7390824413930969	0.8510306793437569	0.8213221079335332	0.8264478604462507	0.8833681908012277
23.1.2.20	nucleotide metabolism.synthesis.purine.adenylosuccinate synthase	2	0.8477727569119238	0.8524350761571883	0.9040553391731788	0.9187653254537355	0.800098228737776	0.8833681908012277
2.2.1	major CHO metabolism.degradation.sucrose	37	0.8205349124242146	0.652636787090724	0.7123429638497305	0.918150093205205	0.7598104119993545	0.8833681908012277
35.1.20	not assigned.no ontology.formin homology 2 domain-containing protein	12	0.8400244716432579	0.9950980741833672	0.5431384266792542	0.9108785172821307	0.7141182262249791	0.8833681908012277
11.3.4	lipid metabolism.Phospholipid synthesis.CDP-diacylglycerol-inositol 3-phosphatidyltransferase	1	0.8215684019440336	0.8899554989238113	0.885751611818096	0.9108785172821307	0.9167984919670047	0.8781728357195134
17.1.3	hormone metabolism.abscisic acid.induced-regulated-responsive-activated	17	0.9471046628836184	0.9761570953573528	0.693275884882647	0.8760714589851878	0.8745725933158431	0.8781728357195134
16.1.1.2	secondary metabolism.isoprenoids.non-mevalonate pathway.DXR	4	0.8717099378713966	0.7935256546301153	0.6078282804500434	0.9195722200768838	0.6574849526256676	0.8781728357195134
26.8	misc.nitrilases, *nitrile lyases, berberine bridge enzymes, reticuline oxidases, troponine reductases	67	0.07565111483473395	0.08609217365140887	0.9464240840296161	0.007692240467781053	0.8264478604462507	0.8768836514059827
17.3.3	hormone metabolism.brassinosteroid.induced-regulated-responsive-activated	1	0.842079880922218	0.8524350761571883	0.7843864525277625	0.9108785172821307	0.7638669014911784	0.8768836514059827
29.2.1.2.1.20	protein.synthesis.ribosomal protein.eukaryotic.40S subunit.S20	1	0.8477727569119238	0.8524350761571883	0.693275884882647	0.9331335463878031	0.7598104119993545	0.8768836514059827
3.2.4	minor CHO metabolism.trehalose.trehalase	1	0.8205349124242146	0.8559523424400067	0.693275884882647	0.9375302938729412	0.9287313582176078	0.8740232803240271
13.1.6.2	amino acid metabolism.synthesis.aromatic aa.phenylalanine and tyrosine	5	0.9982989790098148	0.8832434899111883	0.9671851057817519	0.9187653254537355	0.973789239159851	0.8735948699051587
30.4.4	signalling.phosphinositides.phosphoinositide phospholipase C	3	0.9655187749626177	0.8832434899111883	0.6078282804500434	0.9108785172821307	0.9385587882153743	0.8735948699051587
29.2.1.1.1.2.27	protein.synthesis.ribosomal protein.prokaryotic.chloroplast.50S subunit.L27	3	0.8477727569119238	0.8524350761571883	0.8456424690915	0.9602921481396	0.8970272594794433	0.8735948699051587
29.2.1.1.3.2.17	protein.synthesis.ribosomal protein.prokaryotic.unknown organellar.50S subunit.L17	1	0.8323740856397169	0.8942745420102789	0.7843864525277625	0.9108785172821307	0.8687828241458346	0.8735948699051587
1.1.5.4	PS.lightreaction.other electron carrier (ox/red).ferredoxin oxireductase	2	0.8639631570263304	0.9651889351625859	0.6078282804500434	0.9108785172821307	0.8687828241458346	0.8735948699051587
17.3.1.2.7	hormone metabolism.brassinosteroid.synthesis-degradation.sterols.DWF5	1	0.8689634597731594	0.8524350761571883	0.7513179793457863	0.9448912017622169	0.8306129031780151	0.8735948699051587
29.2.1.2.1.2	protein.synthesis.ribosomal protein.eukaryotic.40S subunit.S2	1	0.8477727569119238	0.8524350761571883	0.722241420840289	0.9108785172821307	0.828655804169534	0.8735948699051587
29.2.1.99.2.39	protein.synthesis.ribosomal protein.unknown.large subunit.L39	1	0.8477727569119238	0.8524350761571883	0.693275884882647	0.9331335463878031	0.7775370097803076	0.8735948699051587
27.3.59	RNA.regulation of transcription.Methyl binding domain proteins	10	0.8900837861477796	0.8805645655020632	0.95750945363215	0.9597271847519839	0.7598104119993545	0.8735948699051587
23.5.4	nucleotide metabolism.deoxynucleotide metabolism.ribonucleoside-diphosphate reductase	2	0.9252033702260583	0.8524350761571883	0.693275884882647	0.9375302938729412	0.7598104119993545	0.8735948699051587
11.5.3	lipid metabolism.glyceral metabolism.FAD-dependent glycerol-3-phosphate dehydrogenase	1	0.8574591611374504	0.8805645655020632	0.7559407434668893	0.9448912017622169	0.7881170779887013	0.873569442543405
27.3.99	RNA.regulation of transcription.unclassified	326	0.8323740856397169	0.7390824413930969	0.03255042616186794	0.739294322925825	0.9912349878720448	0.8728953561955652
29.2.1.1.3.2.30	protein.synthesis.ribosomal protein.prokaryotic.unknown organellar.50S subunit.L30	2	0.8938409588675925	0.8805645655020632	0.7971824586027362	0.9174523852507115	0.9680690146806731	0.8728953561955652
10.1.1.1	cell wall.precursor synthesis.NDP sugar pyrophosphorylase.GDP mannose	1	0.8639762597360661	0.8602876734526522	0.885751611818096	0.9565095834450993	0.8687828241458346	0.8728953561955652
23.1.2	nucleotide metabolism.synthesis.purine	14	0.8329341027716181	0.8646511570428358	0.693275884882647	0.9494292077106037	0.8543491064701346	0.8728953561955652
13.1.2.3.22	amino acid metabolism.synthesis.glutamate family.arginine.arginosuccinate synthase	4	0.9714678080327426	0.9289836507082837	0.820326905544951	0.9442931028842454	0.8498991269271976	0.8728953561955652
23.5.3	nucleotide metabolism.deoxynucleotide metabolism.cytosine deaminase	5	0.7391261536159092	0.8899554989238113	0.6712624577301466	0.9448912017622169	0.8469469865091473	0.8728953561955652
1.2.4	PS.photorespiration.glycine cleavage	4	0.8205349124242146	0.8524350761571883	0.7922323499009811	0.9108785172821307	0.7490401352565095	0.8728953561955652
1.2.4.4	PS.photorespiration.glycine cleavage.H protein	4	0.8205349124242146	0.8524350761571883	0.7922323499009811	0.9108785172821307	0.7490401352565095	0.8728953561955652
21.2	redox.ascorbate and glutathione	46	0.8400244716432579	0.9085852661286787	0.693275884882647	0.9108785172821307	0.6654423930756787	0.8728953561955652
9.1	mitochondrial electron transport / ATP synthesis.NADH-DH	23	0.8205349124242146	0.2856278505907792	0.5796913189497299	0.9331335463878031	0.6574849526256676	0.8728953561955652
4.1.14	glycolysis.cytosolic branch.pyruvate kinase (PK)	3	0.7786670711112673	0.8805645655020632	0.7325736106773391	0.9108785172821307	0.8418030046562005	0.8713079462932515
27.3.1	RNA.regulation of transcription.ABI3/VP1-related B3-domain-containing transcription factor family	9	0.8323740856397169	0.8899554989238113	0.9982086702304952	0.9108785172821307	0.7638669014911784	0.8713079462932515
13.1.5	amino acid metabolism.synthesis.serine-glycine-cysteine group	18	0.9993635653570236	0.9950980741833672	0.874906396796363	0.9598234963392637	0.7598104119993545	0.8713079462932515
11.9.4	lipid metabolism.lipid degradation.beta-oxidation	22	0.8466077652545799	0.8524350761571883	0.9625085296642952	0.9876060191191942	0.5106068055833859	0.8713079462932515
27.3.2	RNA.regulation of transcription.Alfin-like	6	0.842079880922218	0.9862730961359657	0.693275884882647	0.9494292077106037	0.9066741954249047	0.8712761149521828
23.1.1.4	nucleotide metabolism.synthesis.pyrimidine.dihydroorotate dehydrogenase	2	0.8400244716432579	0.9761570953573528	0.9140639919744691	0.9331335463878031	0.9038584112255617	0.8712761149521828
4.1.4	glycolysis.cytosolic branch.phosphofructokinase (PFK)	3	0.8639762597360661	0.8524350761571883	0.646906174215603	0.9649263780512548	0.8351124973746871	0.8712761149521828
29.7.10	protein.glycosylation.alpha-1,3-fucosyltransferase(alpha-1,3-FucT)	1	0.8624325252136802	0.8559523424400067	0.7608725929455366	0.931728799134533	0.795139456464021	0.8712761149521828
9.2	mitochondrial electron transport / ATP synthesis.NADH-DH	6	0.8400244716432579	0.9202951476039428	0.9893210893123617	0.9448912017622169	0.7856238684153083	0.8712761149521828
9.2.1	mitochondrial electron transport / ATP synthesis.NADH-DH.type II	6	0.8400244716432579	0.9202951476039428	0.9893210893123617	0.9448912017622169	0.7856238684153083	0.8712761149521828
18.1.1	Co-factor and vitamine metabolism.molybdenum cofactor.gephyrin	1	0.8243630979294616	0.8714819636987866	0.722241420840289	0.9108785172821307	0.7775370097803076	0.8712761149521828
13.1.3.6.1.4	amino acid metabolism.synthesis.aspartate family.misc.homoserine.homoserine kinase	1	0.8400244716432579	0.8524350761571883	0.7843864525277625	0.9108785172821307	0.7490401352565095	0.8712761149521828
35.1.9	not assigned.no ontology.BTB/POZ domain-containing protein	2	0.8477727569119238	0.8075905834588338	0.693275884882647	0.8703993081179742	0.7187512196943667	0.8712761149521828
11.2.2	lipid metabolism.FA desaturation.a hydroxylase	2	0.9687301355429601	0.689589971256337	0.6518709179906672	0.9565095834450993	0.6654423930756787	0.8712761149521828
29.1.9	protein.aa activation.valine-tRNA ligase	6	0.8205349124242146	0.8524350761571883	0.885751611818096	0.9108785172821307	0.6654423930756787	0.8712761149521828
21.1.1	redox.thioredoxin.PDIL	4	0.8400244716432579	0.8832434899111883	0.7383701962174034	0.9448912017622169	0.9888833798657135	0.8701010513240905
17.4	hormone metabolism.cytokinin	21	0.8648463894266603	0.689589971256337	0.7922323499009811	0.931728799134533	0.9860038287775982	0.8701010513240905
29.2.1.1.3.1.15	protein.synthesis.ribosomal protein.prokaryotic.unknown organellar.30S subunit.S15	1	0.8477727569119238	0.8892888965892412	0.8951509645684935	0.9108785172821307	0.9249442718363888	0.8701010513240905
27.3.81	RNA.regulation of transcription.S1FA	1	0.8400244716432579	0.8805645655020632	0.7451647647315358	0.9187653254537355	0.9133969017364115	0.8701010513240905
13.1.6.5.1	amino acid metabolism.synthesis.aromatic aa.tryptophan.anthranilate synthase	4	0.8477727569119238	0.9260764784317015	0.693275884882647	0.983801268703022	0.8498991269271976	0.8701010513240905
17.2.1	hormone metabolism.auxin.synthesis-degradation	11	0.9208999674135818	0.8524350761571883	0.7067644915641043	0.97693062981227	0.7189035274222061	0.8701010513240905
4.1.13	glycolysis.cytosolic branch.enolase	4	0.8323740856397169	0.8805645655020632	0.6973326135495779	0.9331335463878031	0.695463667297764	0.8701010513240905
11.1.8	lipid metabolism.FA synthesis and FA elongation.acyl coa ligase	17	0.8757231474038873	0.8145413567422024	0.8894739754365973	0.9108785172821307	0.6574849526256676	0.8701010513240905
11.1.5	lipid metabolism.FA synthesis and FA elongation.beta hydroxyacyl ACP dehydratase	1	0.8913171656928358	0.8559523424400067	0.7393451170272695	0.9108785172821307	0.7638669014911784	0.8690722770945627
29.5.11.2	protein.degradation.ubiquitin.E1	6	0.9043190291241044	0.8559523424400067	0.693275884882647	0.9497359639046001	0.8264478604462507	0.8673265640582709
11.9.4.13	lipid metabolism.lipid degradation.beta-oxidation.acyl CoA reductase	7	0.8205349124242146	0.9651889351625859	0.7067644915641043	0.9448912017622169	0.9409601320226407	0.8673144224489651
34.14	transport.unspecified cations	42	0.9427266393854051	0.9734797161798177	0.8572574281794133	0.9108785172821307	0.7141182262249791	0.8670274561200597
17.7.1.4	hormone metabolism.jasmonate.synthesis-degradation.allene oxidase cyclase	2	0.8205349124242146	0.9007665478196868	0.9040553391731788	0.7851660252082145	0.9768938840369362	0.8668976130641634
34.99	transport.misc	111	0.6004660453277287	0.9358162703358973	0.5166465859039115	0.9108785172821307	0.9385587882153743	0.8668976130641634
26.16	misc.myrosinases-lectin-jacalin	35	0.8205349124242146	0.9260764784317015	0.7249616216975535	0.9108785172821307	0.7856238684153083	0.8668976130641634
23.3.1.3	nucleotide metabolism.salvage.phosphoribosyltransferases.upp	4	0.8477727569119238	0.8524350761571883	0.6654403109804712	0.9448912017622169	0.7598104119993545	0.8668976130641634
11.9.3.3	lipid metabolism.lipid degradation.lysophospholipases.glycerophosphodiester phosphodiesterase	8	0.8243630979294616	0.8587814021439875	0.9671851057817519	0.9273160315805534	0.7598104119993545	0.8663720958459494
24.1	Biodegradation of Xenobiotics.hydroxyacylglutathione hydrolase	3	0.882581667607234	0.8524350761571883	0.9195305645787182	0.9108785172821307	0.7598104119993545	0.8663720958459494
30.11.1	signalling.light.COP9 signalosome	12	0.8205349124242146	0.8524350761571883	0.693275884882647	0.9108785172821307	0.8498991269271976	0.8656028904799791
19.2	tetrapyrrole synthesis.glu-tRNA reductase	2	0.8205349124242146	0.9873684566960502	0.6939024733719907	0.9216536510568859	0.7598104119993545	0.8656028904799791
30.4.1	signalling.phosphinositides.phosphatidylinositol-4-phosphate 5-kinase	11	0.8477727569119238	0.9689029219372044	0.7067644915641043	0.931728799134533	0.9794165560231549	0.8637953578192525
6.1	gluconeogenesis / glyoxylate cycle.citrate synthase	1	0.8477727569119238	0.8805645655020632	0.7249616216975535	0.9448912017622169	0.8970272594794433	0.8637953578192525
11.3.7	lipid metabolism.Phospholipid synthesis.cyclopropane-fatty-acyl-phospholipid synthase	4	0.8466077652545799	0.7746014844793389	0.7608725929455366	0.9602921481396	0.8745725933158431	0.8637953578192525
11.1.13	lipid metabolism.FA synthesis and FA elongation.acyl-CoA binding protein	6	0.8477727569119238	0.8409192700240813	0.7298633103074612	0.9876060191191942	0.8679558208391668	0.8637953578192525
23.5	nucleotide metabolism.deoxynucleotide metabolism	9	0.7143064578438101	0.8524350761571883	0.6078282804500434	0.9217366032008514	0.8679558208391668	0.8637953578192525
17.3.1.2.5	hormone metabolism.brassinosteroid.synthesis-degradation.sterols.HYD1	1	0.8205349124242146	0.8524350761571883	0.693275884882647	0.9108785172821307	0.8562165019376494	0.8637953578192525
33.2	development.late embryogenesis abundant	47	0.23103578573957795	0.8524350761571883	0.7298633103074612	0.2000254070448388	0.8498991269271976	0.8637953578192525
7.3	OPP.electron transfer	1	0.882581667607234	0.8524350761571883	0.7298633103074612	0.9246895314716307	0.843508029310081	0.8637953578192525
4.2.14	glycolysis.plastid branch.pyruvate kinase (PK)	5	0.8466077652545799	0.8524350761571883	0.6712624577301466	0.9331335463878031	0.8264478604462507	0.8637953578192525
27.3.54	RNA.regulation of transcription.Histone acetyltransferases	16	0.8243630979294616	0.8805645655020632	0.646906174215603	0.9448912017622169	0.795139456464021	0.8637953578192525
23.3.2.1	nucleotide metabolism.salvage.nucleoside kinases.adenosine kinase	3	0.8648463894266603	0.8480406204403352	0.6078282804500434	0.9375302938729412	0.7856238684153083	0.8637953578192525
7.1.1	OPP.oxidative PP.G6PD	8	0.8400244716432579	0.9007665478196868	0.8280476912775491	0.9108785172821307	0.7856238684153083	0.8637953578192525
23	nucleotide metabolism	130	0.8323740856397169	0.8559523424400067	0.07096408575417781	0.9565095834450993	0.7775370097803076	0.8637953578192525
35.1.42	not assigned.no ontology.proline rich family	6	0.8477727569119238	0.8524350761571883	0.5431384266792542	0.9108785172821307	0.7598104119993545	0.8637953578192525
2.1.1.1	major CHO metabolism.synthesis.sucrose.SPS	8	0.8007982297335147	0.9761570953573528	0.693275884882647	0.9108785172821307	0.7540582407000997	0.8637953578192525
29.2.1.2.1.3	protein.synthesis.ribosomal protein.eukaryotic.40S subunit.S3	4	0.7143064578438101	0.8524350761571883	0.6078282804500434	0.9108785172821307	0.7457503905710546	0.8637953578192525
17.6.3	hormone metabolism.gibberelin.induced-regulated-responsive-activated	10	0.8482237420009897	0.8842189623218911	0.6272822741582575	0.9108785172821307	0.7189035274222061	0.8637953578192525
29.2.1.99.2	protein.synthesis.ribosomal protein.unknown.large subunit	6	0.842079880922218	0.93631429387784	0.9243107153025069	0.9331335463878031	0.6574849526256676	0.8637953578192525
16.5	secondary metabolism.sulfur-containing	13	0.7391261536159092	0.8075905834588338	0.7067644915641043	0.9187653254537355	0.6240656764249196	0.8637953578192525
29.2.1.2.2.27	protein.synthesis.ribosomal protein.eukaryotic.60S subunit.L27	4	0.8740019544844144	0.8805645655020632	0.6654403109804712	0.9375302938729412	0.4842447077283772	0.8637953578192525
13.2.6.2	amino acid metabolism.degradation.aromatic aa.tyrosine	5	0.9495654580919003	0.9511888699345254	0.9276655003528376	0.9108785172821307	0.9983600786149331	0.8596133531676415
9.3	mitochondrial electron transport / ATP synthesis.electron transfer flavoprotein	3	0.8773759949667809	0.8899554989238113	0.693275884882647	0.9216536510568859	0.9794165560231549	0.8596133531676415
11.1.20	lipid metabolism.FA synthesis and FA elongation.MCD	1	0.8477727569119238	0.8524350761571883	0.7881905739297485	0.9108785172821307	0.8264478604462507	0.8596133531676415
9	mitochondrial electron transport / ATP synthesis	77	0.9728609873482259	0.001920754823654472	0.6078282804500434	0.9108785172821307	0.6574849526256676	0.8596133531676415
3.2.2	minor CHO metabolism.trehalose.TPP	8	0.842079880922218	0.989957711692005	0.693275884882647	0.9442931028842454	0.9176282456467018	0.8589905278209945
13.1.3.6.1.1	amino acid metabolism.synthesis.aspartate family.misc.homoserine.aspartate kinase	4	0.7143064578438101	0.9902498967537748	0.9040553391731788	0.9397218085788531	0.8745725933158431	0.8589905278209945
10.5.3	cell wall.cell wall proteins.LRR	12	0.7391261536159092	0.8899554989238113	0.693275884882647	0.9597271847519839	0.7141182262249791	0.8580158986231748
35.2	not assigned.unknown	15556	3.8659507841181567E-31	0.8899554989238113	3.014028173924241E-14	4.4226892238205226E-33	6.990604121956956E-5	0.8576157567263153
29.2.1.2.2.82	protein.synthesis.ribosomal protein.eukaryotic.60S subunit.P2	2	0.9195855153206668	0.8832434899111883	0.7241168514518508	0.9448912017622169	0.8276100202269232	0.8576157567263153
29.2.1.2.2.13	protein.synthesis.ribosomal protein.eukaryotic.60S subunit.L13	2	0.8477727569119238	0.689589971256337	0.7513179793457863	0.9375302938729412	0.7598104119993545	0.8576157567263153
9.1.2	mitochondrial electron transport / ATP synthesis.NADH-DH.localisation not clear	15	0.700164726060942	0.814080674678268	0.6939024733719907	0.9649263780512548	0.6954290990591478	0.8576157567263153
9.9	mitochondrial electron transport / ATP synthesis.F1-ATPase	17	0.7073133588732232	0.8524350761571883	0.693275884882647	0.8703993081179742	0.9151501047156628	0.8574740201305604
29.5.11.4.3.2	protein.degradation.ubiquitin.E3.SCF.FBOX	456	0.6916609092829789	0.689589971256337	0.9189542492261631	0.011309454467569457	0.8963511699806295	0.8574740201305604
8.1.7	TCA / org transformation.TCA.succinate dehydrogenase	4	0.8323740856397169	0.8524350761571883	0.9897385153656939	0.9331335463878031	0.8541865806603506	0.8574740201305604
2.2.2.1.2	major CHO metabolism.degradation.starch.starch cleavage.beta amylase	10	0.8971223693085155	0.9346306258580567	0.7111607137217397	0.9108785172821307	0.843508029310081	0.8574740201305604
16.1.1.3	secondary metabolism.isoprenoids.non-mevalonate pathway.CMS	1	0.8205349124242146	0.8821552877926792	0.7608725929455366	0.9108785172821307	0.7598104119993545	0.8574740201305604
16.8.4.2	secondary metabolism.flavonoids.flavonols.flavonol 3-O-glycosyltransferase	1	0.8190202735536644	0.8194502299369171	0.6078282804500434	0.9108785172821307	0.6598575366262865	0.8574740201305604
27.3.57	RNA.regulation of transcription.JUMONJI family	15	0.8243630979294616	0.8524350761571883	0.7325736106773391	0.9108785172821307	0.5190979975123368	0.8574740201305604
11.3	lipid metabolism.Phospholipid synthesis	48	0.8197232543637896	0.689589971256337	0.693275884882647	0.9108785172821307	0.7598104119993545	0.857160268862622
9.6	mitochondrial electron transport / ATP synthesis.cytochrome c	5	0.8205349124242146	0.8524350761571883	0.7843864525277625	0.9108785172821307	0.6850081110716854	0.8522219465132842
13.1.1.2	amino acid metabolism.synthesis.central amino acid metabolism.aspartate	4	0.925579861161477	0.9862730961359657	0.8239399431780733	0.9331335463878031	0.8874604664760648	0.8489561427619056
13.1.1.2.1	amino acid metabolism.synthesis.central amino acid metabolism.aspartate.aspartate aminotransferase	4	0.925579861161477	0.9862730961359657	0.8239399431780733	0.9331335463878031	0.8874604664760648	0.8489561427619056
11.8.10	lipid metabolism.'exotics' (steroids, squalene etc).phosphatidylcholinesterol O-acyltransferase	6	0.7853681544426347	0.8524350761571883	0.7298633103074612	0.9448912017622169	0.8317634013784279	0.8489561427619056
8.2.99	TCA / org transformation.other organic acid transformatons.misc	1	0.8400244716432579	0.8899554989238113	0.7325736106773391	0.9375302938729412	0.8264478604462507	0.8489561427619056
3.5	minor CHO metabolism.others	45	0.9848126581119758	0.4488757293937332	0.7696407276294253	0.9187653254537355	0.9237542759889737	0.8446881707084064
18.3.2	Co-factor and vitamine metabolism.riboflavin.riboflavin synthase	3	0.8007982297335147	0.8714575388878413	0.9930668681613548	0.9494292077106037	0.8351124973746871	0.8436856616338826
13.2.3.2	amino acid metabolism.degradation.aspartate family.threonine	7	0.8205349124242146	0.8524350761571883	0.9930668681613548	0.9108785172821307	0.843508029310081	0.8425006157214222
34.7	transport.phosphate	21	0.9046538611734996	0.8524350761571883	0.7513179793457863	0.9108785172821307	0.8745725933158431	0.8394150699929971
13.2.5.3	amino acid metabolism.degradation.serine-glycine-cysteine group.cysteine	1	0.8773759949667809	0.8870577284331792	0.8510306793437569	0.9108785172821307	0.8347054598357664	0.8393159863707278
26.24	misc.GCN5-related N-acetyltransferase	29	0.9122924099535696	0.6981819940098958	0.6802558570632492	0.9108785172821307	0.7187512196943667	0.8393159863707278
29.1.12	protein.aa activation.aspartate-tRNA ligase	4	0.5345442825592518	0.8524350761571883	0.7067644915641043	0.9174523852507115	0.8351124973746871	0.8385191009968388
35.1.5	not assigned.no ontology.pentatricopeptide (PPR) repeat-containing protein	554	0.2563004436950218	0.0018577935674609805	0.05917385898308388	0.9791277501705128	0.9654919940106761	0.8380969945728299
17.6.1.11	hormone metabolism.gibberelin.synthesis-degradation.GA20 oxidase	5	0.8477727569119238	0.8524350761571883	0.820326905544951	0.9108785172821307	0.9622260739980907	0.8380969945728299
27.3.41	RNA.regulation of transcription.B3 transcription factor family	26	0.8007982297335147	0.8805645655020632	0.9020798622068655	0.9108785172821307	0.9970173419857311	0.8371759558393581
13.1.5.3.2	amino acid metabolism.synthesis.serine-glycine-cysteine group.cysteine.SAT	3	0.8205349124242146	0.8805645655020632	0.8697727165908046	0.9518263061434326	0.9918779666295316	0.8371759558393581
28.1.1	DNA.synthesis/chromatin structure.retrotransposon/transposase	81	0.9665198957353738	0.8524350761571883	0.7608725929455366	0.9108785172821307	0.9794165560231549	0.8371759558393581
8.1.6	TCA / org transformation.TCA.succinyl-CoA ligase	3	0.8205349124242146	0.689589971256337	0.9982086702304952	0.9108785172821307	0.8498991269271976	0.8371759558393581
30.2.2	signalling.receptor kinases.leucine rich repeat II	1	0.7143064578438101	0.8480406204403352	0.8558361191343374	0.9108785172821307	0.843508029310081	0.8371759558393581
34.1.1.2	transport.p- and v-ATPases.H+-transporting two-sector ATPase.subunit C	1	0.8400244716432579	0.8899554989238113	0.7660849069959074	0.9565095834450993	0.8402435584472284	0.8371759558393581
30.2.9	signalling.receptor kinases.leucine rich repeat IX	4	0.7143064578438101	0.8524350761571883	0.9676033579987351	0.9108785172821307	0.7187512196943667	0.8371759558393581
29.2.2	protein.synthesis.ribosome biogenesis	54	0.7786670711112673	0.8899554989238113	0.874906396796363	0.9108785172821307	0.6574849526256676	0.8371759558393581
23.3.1.1	nucleotide metabolism.salvage.phosphoribosyltransferases.aprt	3	0.842079880922218	0.9260764784317015	0.8528824686796325	0.931728799134533	0.6381599447020312	0.8371759558393581
30.2.17	signalling.receptor kinases.DUF 26	252	0.8761864958293184	0.1565477539484947	0.7093456278822892	0.9108785172821307	0.2890780246777168	0.8371759558393581
29.6	protein.folding	44	0.8477727569119238	0.8524350761571883	0.8828122311243938	0.9995016493413486	0.8745725933158431	0.833653398506498
35.1	not assigned.no ontology	1790	0.3735899090687958	0.004783487747210126	0.42798028308288827	0.9448912017622169	0.9794165560231549	0.8319639946417248
23.4.10	nucleotide metabolism.phosphotransfer and pyrophosphatases.nucleoside diphosphate kinase	3	0.8197232543637896	0.8899554989238113	0.7325736106773391	0.9459415430102753	0.9436574462628102	0.8319639946417248
2.2.2.6	major CHO metabolism.degradation.starch.transporter	1	0.8718991910157146	0.8524350761571883	0.7838065461908352	0.9597271847519839	0.8745725933158431	0.8319639946417248
8.2.10	TCA / org transformation.other organic acid transformatons.malic	7	0.9442171025850861	0.8918647654802514	0.820326905544951	0.9108785172821307	0.8498991269271976	0.8319639946417248
16.99	secondary metabolism.unspecified	3	0.8400244716432579	0.8832434899111883	0.6973326135495779	0.9108785172821307	0.8351124973746871	0.8319639946417248
29.2.1.2.1.8	protein.synthesis.ribosomal protein.eukaryotic.40S subunit.S8	3	0.882581667607234	0.8244218055596029	0.6078282804500434	0.9108785172821307	0.8351124973746871	0.8319639946417248
27.3.27	RNA.regulation of transcription.NAC domain transcription factor family	45	0.8616245525020902	0.989957711692005	0.8894739754365973	0.9753574238181674	0.817839911600391	0.8319639946417248
13.99	amino acid metabolism.misc	1	0.8639762597360661	0.8899554989238113	0.8381816633553612	0.9331335463878031	0.7638669014911784	0.8319639946417248
16.1.1.7	secondary metabolism.isoprenoids.non-mevalonate pathway.HDR	2	0.8477727569119238	0.8524350761571883	0.9246917368006607	0.9108785172821307	0.6654423930756787	0.8319639946417248
34.98	transport.membrane system unknown	3	0.8460302869501063	0.8524350761571883	0.7605936054430078	0.9494292077106037	0.9133969017364115	0.8292123499249681
27.3.53	RNA.regulation of transcription.High mobility group (HMG) family	2	0.700164726060942	0.7654444572838931	0.9264854121592598	0.6886450694375977	0.9133969017364115	0.8292123499249681
29.2.1.2.2.36	protein.synthesis.ribosomal protein.eukaryotic.60S subunit.L36	2	0.8400244716432579	0.8524350761571883	0.6411234922271277	0.9108785172821307	0.8745725933158431	0.8292123499249681
23.4.3	nucleotide metabolism.phosphotransfer and pyrophosphatases.uridylate kinase	3	0.8205349124242146	0.8524350761571883	0.7067644915641043	0.9448912017622169	0.7598104119993545	0.8292123499249681
27.3.38	RNA.regulation of transcription.AT-rich interaction domain containing transcription factor family	3	0.8205349124242146	0.9335040049148182	0.9276752843897994	0.9187653254537355	0.7598104119993545	0.8292123499249681
10.6.1	cell wall.degradation.cellulases and beta -1,4-glucanases	32	0.8477727569119238	0.652636787090724	0.5268351549339849	0.9331335463878031	0.800098228737776	0.8279279329143342
27.3.55	RNA.regulation of transcription.HDA	15	0.9529278046614807	0.8899554989238113	0.820326905544951	0.9108785172821307	0.6654423930756787	0.8262936213515933
23.1.2.8	nucleotide metabolism.synthesis.purine.SAICAR lyase	2	0.8477727569119238	0.861723636881581	0.8566902811059164	0.9448912017622169	0.9287313582176078	0.8229549217624399
11.5	lipid metabolism.glyceral metabolism	10	0.842079880922218	0.5686277542137773	0.7067644915641043	0.9108785172821307	0.7856238684153083	0.8175042605236035
29.2.1.2.2.23	protein.synthesis.ribosomal protein.eukaryotic.60S subunit.L23	2	0.7853681544426347	0.689589971256337	0.6078282804500434	0.9108785172821307	0.8532957962031418	0.8166289931476052
33.99	development.unspecified	467	0.6456104247728275	0.8524350761571883	0.6411234922271277	0.39081389553480395	0.9287313582176078	0.8142075836082755
29.5.5	protein.degradation.serine protease	109	0.770215397467705	0.8942745420102789	0.693275884882647	0.9108785172821307	0.914663003604798	0.8142075836082755
29.2.1.1.1.2.16	protein.synthesis.ribosomal protein.prokaryotic.chloroplast.50S subunit.L16	1	0.8477727569119238	0.8524350761571883	0.7843864525277625	0.9108785172821307	0.8970272594794433	0.8142075836082755
25.7	C1-metabolism.GTP cyclohydrolase I	1	0.8477727569119238	0.8900909392213138	0.693275884882647	0.928626755129212	0.8745725933158431	0.8142075836082755
13.1.4.1.1	amino acid metabolism.synthesis.branched chain group.common.acetolactate synthase	4	0.882581667607234	0.8524350761571883	0.6557518025572759	0.9216536510568859	0.843508029310081	0.8142075836082755
29.2.1.1.3.1.16	protein.synthesis.ribosomal protein.prokaryotic.unknown organellar.30S subunit.S16	1	0.8477727569119238	0.8714575388878413	0.7778894710655363	0.9459415430102753	0.7598104119993545	0.8142075836082755
18.8	Co-factor and vitamine metabolism.ubiquinone	1	0.8243630979294616	0.8524350761571883	0.7067644915641043	0.9448912017622169	0.7598104119993545	0.8142075836082755
18.8.1	Co-factor and vitamine metabolism.ubiquinone.hexaprenyldihydroxybenzoate methyltransferase	1	0.8243630979294616	0.8524350761571883	0.7067644915641043	0.9448912017622169	0.7598104119993545	0.8142075836082755
16.1.2.8	secondary metabolism.isoprenoids.mevalonate pathway.geranyl diphosphate synthase	1	0.8400244716432579	0.8832434899111883	0.7626702430656005	0.9331335463878031	0.7598104119993545	0.8142075836082755
29.5.11.4.5.2	protein.degradation.ubiquitin.E3.BTB/POZ Cullin3.BTB/POZ	10	0.9320373573305782	0.8899554989238113	0.8309094811199219	0.9216536510568859	0.7598104119993545	0.8124146709874516
11.10.4	lipid metabolism.glycolipid synthesis.sulfolipid synthase	1	0.8243630979294616	0.8524350761571883	0.693275884882647	0.9108785172821307	0.7856238684153083	0.8118888686612304
11.8.3	lipid metabolism.'exotics' (steroids, squalene etc).UDP-glucose:sterol glucosyltransferase	3	0.7391261536159092	0.689589971256337	0.95750945363215	0.9108785172821307	0.9133969017364115	0.8102543333031583
4.1.3	glycolysis.cytosolic branch.glucose-6-phosphate isomerase	1	0.883759722362203	0.8899554989238113	0.7012114736342412	0.9448912017622169	0.843508029310081	0.8102543333031583
2.1	major CHO metabolism.synthesis	37	0.7391261536159092	0.93631429387784	0.693275884882647	0.9187653254537355	0.800098228737776	0.808980360904961
10.1.30	cell wall.precursor synthesis.sugar kinases	3	0.9545249040086556	0.8918647654802514	0.8075798816215096	0.9108785172821307	0.9893758662302046	0.8075579935045938
27.3.47	RNA.regulation of transcription.ELF3	2	0.8639762597360661	0.8805645655020632	0.9246917368006607	0.9675225257355041	0.9491080480749932	0.8075579935045938
11.1.1.2.1	lipid metabolism.FA synthesis and FA elongation.Acetyl CoA Carboxylation.heteromeric Complex.alpha Carboxyltransferase	2	0.8717099378713966	0.9335040049148182	0.9930668681613548	0.9108785172821307	0.9491080480749932	0.8075579935045938
13.1.3.6	amino acid metabolism.synthesis.aspartate family.misc	5	0.8205349124242146	0.8832434899111883	0.9913211603395254	0.9876060191191942	0.9397906627632002	0.8075579935045938
13.1.3.6.1	amino acid metabolism.synthesis.aspartate family.misc.homoserine	5	0.8205349124242146	0.8832434899111883	0.9913211603395254	0.9876060191191942	0.9397906627632002	0.8075579935045938
29.7.13	protein.glycosylation.alpha-1,4-fucosyltransferase(alpha-1,4-FucT)	1	0.8400244716432579	0.8805645655020632	0.7538230237202663	0.9108785172821307	0.9287313582176078	0.8075579935045938
18.4.5	Co-factor and vitamine metabolism.pantothenate.pantothenate kinase (PANK)	1	0.8624325252136802	0.8899554989238113	0.7067644915641043	0.9108785172821307	0.914663003604798	0.8075579935045938
11.9.4.9	lipid metabolism.lipid degradation.beta-oxidation.multifunctional	1	0.8477727569119238	0.8899554989238113	0.7237967275841133	0.9108785172821307	0.9133969017364115	0.8075579935045938
22.1	polyamine metabolism.synthesis	16	0.8466077652545799	0.8524350761571883	0.7067644915641043	0.9555785183364873	0.9091629439884594	0.8075579935045938
29.3.4.1	protein.targeting.secretory pathway.ER	12	0.8477727569119238	0.9026095699322527	0.7843864525277625	0.9108785172821307	0.8832359279842086	0.8075579935045938
12.1.2	N-metabolism.nitrate metabolism.nitrite reductase	1	0.8477727569119238	0.8832434899111883	0.693275884882647	0.9475367150680886	0.8745725933158431	0.8075579935045938
29.2.1.1.2.1.2	protein.synthesis.ribosomal protein.prokaryotic.mitochondrion.30S subunit.S2	1	0.8477727569119238	0.8587814021439875	0.8193721522298382	0.9448912017622169	0.8498991269271976	0.8075579935045938
10.1.30.1	cell wall.precursor synthesis.sugar kinases.galacturonic acid kinase	1	0.8639631570263304	0.8805645655020632	0.7249616216975535	0.9108785172821307	0.8498991269271976	0.8075579935045938
29.7.7	protein.glycosylation.mannosyl-oligosaccharide-1,3-1,6-alpha-mannosidase(GMII)	1	0.8400244716432579	0.8524350761571883	0.7067644915641043	0.9108785172821307	0.8498991269271976	0.8075579935045938
1.3.13	PS.calvin cycle.rubisco interacting	8	0.8507222926237727	0.4856034649977618	0.6712624577301466	0.8559549737269376	0.8498991269271976	0.8075579935045938
8.2.4	TCA / org transformation.other organic acid transformatons.IDH	1	0.8466077652545799	0.8805645655020632	0.7311456436343894	0.9331335463878031	0.843508029310081	0.8075579935045938
27.3.13	RNA.regulation of transcription.CCAAT box binding factor family, DR1	1	0.842079880922218	0.8524350761571883	0.722241420840289	0.9448912017622169	0.8351124973746871	0.8075579935045938
2.2.1.4	major CHO metabolism.degradation.sucrose.hexokinase	5	0.8400244716432579	0.9985835996262149	0.9020798622068655	0.9565095834450993	0.8005815806979362	0.8075579935045938
6.3	gluconeogenesis / glyoxylate cycle.Malate DH	5	0.7853681544426347	0.8805645655020632	0.7952292862950937	0.9108785172821307	0.8005815806979362	0.8075579935045938
13.1	amino acid metabolism.synthesis	160	0.8477727569119238	0.7424171691043324	0.8369302862099854	0.8703993081179742	0.7775370097803076	0.8075579935045938
29.2.1.2.1.515	protein.synthesis.ribosomal protein.eukaryotic.40S subunit.S15A	3	0.8482237420009897	0.8899554989238113	0.5214573117349441	0.9108785172821307	0.7738227644975418	0.8075579935045938
29.1.6	protein.aa activation.lysine-tRNA ligase	4	0.8757231474038873	0.9214797456062691	0.7608725929455366	0.9937251628408599	0.7598104119993545	0.8075579935045938
10.1.12.4	cell wall.precursor synthesis.KDO pathway.CMP-KDO Synthetase	1	0.8411850466495304	0.8899554989238113	0.7903742895021765	0.9108785172821307	0.7598104119993545	0.8075579935045938
29.2.1.99.2.23	protein.synthesis.ribosomal protein.unknown.large subunit.L23	1	0.8400244716432579	0.8524350761571883	0.7608725929455366	0.9108785172821307	0.7598104119993545	0.8075579935045938
29.5.11.4.3.4	protein.degradation.ubiquitin.E3.SCF.RBX	3	0.8400244716432579	0.8524350761571883	0.6078282804500434	0.9494292077106037	0.7141182262249791	0.8075579935045938
31.1	cell.organisation	338	0.9640252174694455	0.8524350761571883	0.052313944881244544	0.19020654960141972	0.10655163068322529	0.8075579935045938
29.2.1.2.2.34	protein.synthesis.ribosomal protein.eukaryotic.60S subunit.L34	9	0.8477727569119238	0.8584165461021024	0.7608725929455366	0.9448912017622169	0.8543491064701346	0.8063622539476337
30.2.20	signalling.receptor kinases.wheat LRK10 like	7	0.8243630979294616	0.8524350761571883	0.8088292528774812	0.6233732003501344	0.9690263054759775	0.8062930692550189
29.2.1.99.1	protein.synthesis.ribosomal protein.unknown.small subunit	5	0.842079880922218	0.6074571559476825	0.7325736106773391	0.9108785172821307	0.8936117434406355	0.8062930692550189
34.20	transport.porins	3	0.8757231474038873	0.8899554989238113	0.693275884882647	0.9108785172821307	0.8505955693397245	0.8062930692550189
11.3.10	lipid metabolism.Phospholipid synthesis.(S)-coclaurine-N-methyltransferase	1	0.8586573466226711	0.8524350761571883	0.693275884882647	0.9187653254537355	0.8498991269271976	0.8062930692550189
16.1.3.4	secondary metabolism.isoprenoids.tocopherol biosynthesis.tocopherol cyclase	1	0.8757231474038873	0.8805645655020632	0.8877672678234144	0.9597271847519839	0.8351124973746871	0.8062930692550189
29.2.1.2.2.22	protein.synthesis.ribosomal protein.eukaryotic.60S subunit.L22	2	0.925579861161477	0.8805645655020632	0.7067644915641043	0.9565095834450993	0.8264478604462507	0.8062930692550189
13.2.3.4.1	amino acid metabolism.degradation.aspartate family.methionine.methionine gamma-lyase	1	0.8205349124242146	0.8559523424400067	0.722241420840289	0.9108785172821307	0.800098228737776	0.8062930692550189
17.3.2.99	hormone metabolism.brassinosteroid.signal transduction.other	1	0.8477727569119238	0.8899554989238113	0.7325736106773391	0.927157151042413	0.7881170779887013	0.8062930692550189
29.2.2.2.99	protein.synthesis.ribosome biogenesis.Assembly factors.misc	1	0.8900837861477796	0.8899554989238113	0.7067644915641043	0.9410033732799047	0.7638669014911784	0.8062930692550189
16.1.2.9	secondary metabolism.isoprenoids.mevalonate pathway.farnesyl pyrophosphate synthetase	3	0.7143064578438101	0.8524350761571883	0.8778416871321224	0.739294322925825	0.8292989910145223	0.8058651992175768
29.2.2.50	protein.synthesis.ribosome biogenesis.BRIX	7	0.9303528751097979	0.8524350761571883	0.8951509645684935	0.9108785172821307	0.7141182262249791	0.8040292147196001
25.6	C1-metabolism.methylenetetrahydrofolate reductase	3	0.8205349124242146	0.9993102772335786	0.947696943488323	0.9273160315805534	0.8749704257600212	0.8036002098645847
29.2.3.1	protein.synthesis.initiation.deoxyhypusine synthase	1	0.8400244716432579	0.8899554989238113	0.7067644915641043	0.9108785172821307	0.8498991269271976	0.8036002098645847
22.1.6	polyamine metabolism.synthesis.spermidine synthase	7	0.8900837861477796	0.8832434899111883	0.9671851057817519	0.9108785172821307	0.8351124973746871	0.8036002098645847
29.2.1.2.2.18	protein.synthesis.ribosomal protein.eukaryotic.60S subunit.L18	1	0.857063755622002	0.8524350761571883	0.693275884882647	0.931728799134533	0.7856238684153083	0.8036002098645847
16.1.4.3	secondary metabolism.isoprenoids.carotenoids.zeta-carotene desaturase	1	0.842079880922218	0.8587814021439875	0.7067644915641043	0.9273160315805534	0.7856238684153083	0.8036002098645847
20.1.2	stress.biotic.receptors	3	0.8007982297335147	0.8524350761571883	0.854963626813878	0.9935015317504957	0.7187512196943667	0.8036002098645847
18.2.1	Co-factor and vitamine metabolism.thiamine.thiamine diphosphokinase	1	0.8900837861477796	0.8714819636987866	0.693275884882647	0.9108785172821307	0.8963511699806295	0.8020187363635035
26.4	misc.beta 1,3 glucan hydrolases	66	0.7143064578438101	0.8805645655020632	0.6078282804500434	0.9108785172821307	0.6598575366262865	0.8020187363635035
2.2.1.3.1	major CHO metabolism.degradation.sucrose.invertases.neutral	10	0.8616245525020902	0.8805645655020632	0.9671851057817519	0.9565095834450993	0.9776774772023743	0.7996124906107704
26.13	misc.acid and other phosphatases	54	0.9565711582501472	0.2506148612291583	0.9671851057817519	0.8559549737269376	0.9840988135404658	0.799493745073661
11.8.1	lipid metabolism.'exotics' (steroids, squalene etc).sphingolipids	24	0.842079880922218	0.9260764784317015	0.9930668681613548	0.9108785172821307	0.9794165560231549	0.799493745073661
27.3.20	RNA.regulation of transcription.G2-like transcription factor family, GARP	31	0.9872653071469291	0.8805645655020632	0.7843864525277625	0.9108785172821307	0.9794165560231549	0.799493745073661
26.14	misc.oxygenases	5	0.8773759949667809	0.9761570953573528	0.8697727165908046	0.7489092048641214	0.9680690146806731	0.799493745073661
18.5.2.8	Co-factor and vitamine metabolism.folate & vitamine K.vitamine K.2-phytyl-1,4-naphthoquinone methyltransferase	3	0.7785472225265658	0.6887723624903069	0.7928450206598168	0.9195722200768838	0.914663003604798	0.799493745073661
16.1.1.10	secondary metabolism.isoprenoids.non-mevalonate pathway.geranylgeranyl pyrophosphate synthase	6	0.8205349124242146	0.8524350761571883	0.9199329861817559	0.9370392724372415	0.879023083137723	0.799493745073661
13.1.7.4	amino acid metabolism.synthesis.histidine.N'-5'-phosphoribosyl-formimino-5-aminoimidazole-4-carboxamide ribonucleotide isomerase	1	0.8466077652545799	0.8832434899111883	0.885751611818096	0.9108785172821307	0.8745725933158431	0.799493745073661
23.3.1	nucleotide metabolism.salvage.phosphoribosyltransferases	7	0.9630866945740463	0.8805645655020632	0.7298633103074612	0.9602921481396	0.8687828241458346	0.799493745073661
10.1.10	cell wall.precursor synthesis.UDP-glucose 4,6-dehydratase	5	0.9512389023452658	0.8075905834588338	0.5268351549339849	0.9108785172821307	0.8541865806603506	0.799493745073661
26.27	misc.calcineurin-like phosphoesterase family protein	5	0.9982989790098148	0.8832434899111883	0.7559407434668893	0.9497359639046001	0.8498991269271976	0.799493745073661
13.1.4.1	amino acid metabolism.synthesis.branched chain group.common	12	0.8329341027716181	0.8243487117876706	0.9893210893123617	0.9108785172821307	0.8498991269271976	0.799493745073661
29.2.1.2.2.17	protein.synthesis.ribosomal protein.eukaryotic.60S subunit.L17	1	0.8808612416191383	0.8524350761571883	0.693275884882647	0.9187653254537355	0.8351124973746871	0.799493745073661
10.1.3	cell wall.precursor synthesis.AXS	1	0.8400244716432579	0.8524350761571883	0.7843864525277625	0.918150093205205	0.8351124973746871	0.799493745073661
13.1.6.5.4	amino acid metabolism.synthesis.aromatic aa.tryptophan.indole-3-glycerol phosphate synthase	1	0.8606877310086127	0.8942745420102789	0.8088292528774812	0.9448912017622169	0.8292989910145223	0.799493745073661
8.1.1.3	TCA / org transformation.TCA.pyruvate DH.E3	1	0.8913171656928358	0.8805645655020632	0.8309116913677933	0.9497359639046001	0.828655804169534	0.799493745073661
16.10	secondary metabolism.simple phenols	54	0.857063755622002	0.514401259239097	0.478601796026741	0.8244222247437157	0.8201720260892127	0.799493745073661
29.5.11.4.99	protein.degradation.ubiquitin.E3.unspecified	1	0.8531253017691687	0.8524350761571883	0.7608725929455366	0.9448912017622169	0.8126709468517859	0.799493745073661
29.2.1.2.2.513	protein.synthesis.ribosomal protein.eukaryotic.60S subunit.L13A	3	0.8205349124242146	0.8524350761571883	0.5661798770976881	0.9947872123477195	0.7638669014911784	0.799493745073661
18.6.1	Co-factor and vitamine metabolism.biotin.biotin synthase	1	0.8639631570263304	0.8559523424400067	0.693275884882647	0.9331335463878031	0.7598104119993545	0.799493745073661
11.9.4.4	lipid metabolism.lipid degradation.beta-oxidation.hydroxybutyryl CoA DH	1	0.8757231474038873	0.8480406204403352	0.7241168514518508	0.9187653254537355	0.7598104119993545	0.799493745073661
23.1.2.3	nucleotide metabolism.synthesis.purine.GAR transformylase	1	0.842079880922218	0.8524350761571883	0.8877698132053282	0.9108785172821307	0.7598104119993545	0.799493745073661
29.2.1.2.1.18	protein.synthesis.ribosomal protein.eukaryotic.40S subunit.S18	1	0.8477727569119238	0.8559523424400067	0.693275884882647	0.9108785172821307	0.7598104119993545	0.799493745073661
30.11	signalling.light	161	0.6511224473886437	0.8899554989238113	0.693275884882647	0.6762528154521074	0.7598104119993545	0.799493745073661
29.2.2.3	protein.synthesis.ribosome biogenesis.Pre-rRNA processing and modifications	37	0.8197232543637896	0.9503542848000441	0.693275884882647	0.9565095834450993	0.7187512196943667	0.799493745073661
6	gluconeogenesis / glyoxylate cycle	13	0.8205349124242146	0.916451595171798	0.7608725929455366	0.9246895314716307	0.7141182262249791	0.799493745073661
11.9.4.2	lipid metabolism.lipid degradation.beta-oxidation.acyl CoA DH	6	0.9043190291241044	0.8524350761571883	0.8312292096790588	0.9108785172821307	0.6574849526256676	0.799493745073661
11.10.1	lipid metabolism.glycolipid synthesis.MGDG synthase	3	0.8477727569119238	0.8714819636987866	0.8217844057637625	0.931728799134533	0.6202965527938065	0.799493745073661
13.2.6.3	amino acid metabolism.degradation.aromatic aa.tryptophan	15	0.8773759949667809	0.8075905834588338	0.7298633103074612	0.9768894231222672	0.4800665068015339	0.799493745073661
11.10	lipid metabolism.glycolipid synthesis	7	0.8205349124242146	0.8524350761571883	0.693275884882647	0.9448912017622169	0.28257354877201185	0.799493745073661
20.1.7.6	stress.biotic.PR-proteins.proteinase inhibitors	5	0.7143064578438101	0.9676592716883637	0.5827704416304686	0.739294322925825	0.12977541010352378	0.799493745073661
20.1.7.6.1	stress.biotic.PR-proteins.proteinase inhibitors.trypsin inhibitor	5	0.7143064578438101	0.9676592716883637	0.5827704416304686	0.739294322925825	0.12977541010352378	0.799493745073661
29.5	protein.degradation	1585	0.8205349124242146	0.8075905834588338	0.693275884882647	0.9108785172821307	0.9970173419857311	0.7972290472380774
19.1	tetrapyrrole synthesis.glu-tRNA synthetase	6	0.8773759949667809	0.8524350761571883	0.9431115767786717	0.9108785172821307	0.9912349878720448	0.7972290472380774
13.1.3.4.12	amino acid metabolism.synthesis.aspartate family.methionine.homocysteine S-methyltransferase	8	0.7391261536159092	0.8899554989238113	0.5268351549339849	0.9967711903433336	0.9908329818198063	0.7972290472380774
29.1.11	protein.aa activation.serine-tRNA ligase	2	0.8717099378713966	0.985904224723918	0.693275884882647	0.9494292077106037	0.9908329818198063	0.7972290472380774
17.3.1.1	hormone metabolism.brassinosteroid.synthesis-degradation.BRs	5	0.842079880922218	0.8524350761571883	0.6939024733719907	0.9216536510568859	0.9908329818198063	0.7972290472380774
17.3.1.1.1	hormone metabolism.brassinosteroid.synthesis-degradation.BRs.DET2	5	0.842079880922218	0.8524350761571883	0.6939024733719907	0.9216536510568859	0.9908329818198063	0.7972290472380774
29.2.2.3.1	protein.synthesis.ribosome biogenesis.Pre-rRNA processing and modifications.snoRNPs	5	0.8639762597360661	0.8524350761571883	0.9196481195639021	0.9108785172821307	0.9888833798657135	0.7972290472380774
35.1.25	not assigned.no ontology.paired amphipathic helix repeat-containing protein	5	0.8205349124242146	0.8899554989238113	0.7298633103074612	0.9108785172821307	0.9888833798657135	0.7972290472380774
11.2	lipid metabolism.FA desaturation	22	0.8400244716432579	0.7350072717777544	0.7325736106773391	0.9108785172821307	0.9860038287775982	0.7972290472380774
3.4.2	minor CHO metabolism.myo-inositol.InsP-Kinases	2	0.9993635653570236	0.9346306258580567	0.92036428731886	0.9565095834450993	0.9794165560231549	0.7972290472380774
2.2.1.3.2	major CHO metabolism.degradation.sucrose.invertases.cell wall	5	0.6887807019469605	0.8480406204403352	0.781059980638886	0.9565095834450993	0.9794165560231549	0.7972290472380774
11.9.1	lipid metabolism.lipid degradation.palmitoyl[protein] hydrolase	2	0.8477727569119238	0.7494589231575517	0.9930668681613548	0.9187653254537355	0.9794165560231549	0.7972290472380774
2.2.2.1	major CHO metabolism.degradation.starch.starch cleavage	15	0.84448993817133	0.8524350761571883	0.693275884882647	0.9187653254537355	0.9794165560231549	0.7972290472380774
1.2	PS.photorespiration	25	0.7143064578438101	0.8899554989238113	0.7067644915641043	0.918150093205205	0.9794165560231549	0.7972290472380774
29.3.4	protein.targeting.secretory pathway	140	0.8639762597360661	0.689589971256337	0.820326905544951	0.9108785172821307	0.9794165560231549	0.7972290472380774
28.1.1.4	DNA.synthesis/chromatin structure.retrotransposon/transposase.hat-like transposase	80	0.9688669681874682	0.8524350761571883	0.722241420840289	0.9108785172821307	0.973789239159851	0.7972290472380774
29.2.1.2.2.80	protein.synthesis.ribosomal protein.eukaryotic.60S subunit.P0	5	0.8400244716432579	0.8524350761571883	0.4050726687242028	0.9216536510568859	0.9707540234343102	0.7972290472380774
11.1.30	lipid metabolism.FA synthesis and FA elongation.pyruvate kinase	2	0.8477727569119238	0.9058995286520891	0.7067644915641043	0.9108785172821307	0.9680690146806731	0.7972290472380774
33.1	development.storage proteins	41	0.8205349124242146	0.8480406204403352	0.08069881734485426	0.9108785172821307	0.9680690146806731	0.7972290472380774
16.8.4	secondary metabolism.flavonoids.flavonols	5	0.13056124250797743	0.8524350761571883	0.95750945363215	0.9624485959442424	0.9660867486884858	0.7972290472380774
29.2.1.1.3.2.18	protein.synthesis.ribosomal protein.prokaryotic.unknown organellar.50S subunit.L18	3	0.7073133588732232	0.8524350761571883	0.693275884882647	0.9494292077106037	0.9660867486884858	0.7972290472380774
2.1.2.2	major CHO metabolism.synthesis.starch.starch synthase	8	0.8477727569119238	0.8524350761571883	0.9040553391731788	0.9375302938729412	0.9622260739980907	0.7972290472380774
29.4.1.57	protein.postranslational modification.kinase.receptor like cytoplasmatic kinase VII	280	0.8197232543637896	0.2856278505907792	0.03255042616186794	0.8703993081179742	0.9532030745641338	0.7972290472380774
30.3	signalling.calcium	199	0.017228260701786846	0.8480406204403352	0.30020502069044896	8.765712265511372E-4	0.9491080480749932	0.7972290472380774
23.4.1	nucleotide metabolism.phosphotransfer and pyrophosphatases.adenylate kinase	6	0.8477727569119238	0.8899554989238113	0.693275884882647	0.9108785172821307	0.9491080480749932	0.7972290472380774
29.4.1	protein.postranslational modification.kinase	285	0.7489586634600406	0.26343756824946934	0.020356045554650787	0.7851660252082145	0.9491080480749932	0.7972290472380774
13.1.2.3.3	amino acid metabolism.synthesis.glutamate family.arginine.N-Acetylglutamate-5-P reductase	2	0.8639631570263304	0.9761570953573528	0.693275884882647	0.9108785172821307	0.9414783066802638	0.7972290472380774
18.3	Co-factor and vitamine metabolism.riboflavin	8	0.770215397467705	0.9976446092005011	0.8835140677385647	0.9565095834450993	0.9397906627632002	0.7972290472380774
11.1.6	lipid metabolism.FA synthesis and FA elongation.enoyl ACP reductase	2	0.9417353297910039	0.9993919559319702	0.693275884882647	0.9565095834450993	0.9397906627632002	0.7972290472380774
2.2.2.4	major CHO metabolism.degradation.starch.D enzyme	4	0.8648463894266603	0.8524350761571883	0.693275884882647	0.9108785172821307	0.9397906627632002	0.7972290472380774
35.1.14	not assigned.no ontology.S RNA-binding domain-containing protein	3	0.9580949433019988	0.8587814021439875	0.885751611818096	0.7975561335113593	0.9353751380511592	0.7972290472380774
30.99	signalling.unspecified	4	0.8477727569119238	0.8524350761571883	0.9913211603395254	0.9187653254537355	0.9353377415848978	0.7972290472380774
3.3	minor CHO metabolism.sugar alcohols	1	0.8477727569119238	0.8805645655020632	0.7583587328169344	0.9597271847519839	0.9287313582176078	0.7972290472380774
23.4.99	nucleotide metabolism.phosphotransfer and pyrophosphatases.misc	5	0.9252033702260583	0.8805645655020632	0.693275884882647	0.9565095834450993	0.9287313582176078	0.7972290472380774
1.1.3.1	PS.lightreaction.cytochrome b6/f.iron sulfur subunit	1	0.8205349124242146	0.8706776150055733	0.693275884882647	0.931728799134533	0.9287313582176078	0.7972290472380774
17.2.2	hormone metabolism.auxin.signal transduction	16	0.8466077652545799	0.42367347193914634	0.9199329861817559	0.9108785172821307	0.9287313582176078	0.7972290472380774
29.2.1.1.1.1.10	protein.synthesis.ribosomal protein.prokaryotic.chloroplast.30S subunit.S10	1	0.8205349124242146	0.8524350761571883	0.8575678819932666	0.9108785172821307	0.9287313582176078	0.7972290472380774
29.2.1.1.1.2.2	protein.synthesis.ribosomal protein.prokaryotic.chloroplast.50S subunit.L2	1	0.8205349124242146	0.8524350761571883	0.7067644915641043	0.9108785172821307	0.9287313582176078	0.7972290472380774
1.2.7	PS.photorespiration.glycerate kinase	1	0.8323740856397169	0.8805645655020632	0.7067644915641043	0.9108785172821307	0.9287313582176078	0.7972290472380774
22.1.3	polyamine metabolism.synthesis.arginine decarboxylase	2	0.8197232543637896	0.9739677459388131	0.6802558570632492	0.9108785172821307	0.9250907775081564	0.7972290472380774
34.30	transport.H+ transporting pyrophosphatase	1	0.8348081195471274	0.8524350761571883	0.781059980638886	0.9273160315805534	0.9248767802454988	0.7972290472380774
11.3.8	lipid metabolism.Phospholipid synthesis.phosphatidylserine decarboxylase	2	0.8205349124242146	0.989957711692005	0.9276752843897994	0.8896112502430088	0.9248767802454988	0.7972290472380774
30.2.10	signalling.receptor kinases.leucine rich repeat X	4	0.8205349124242146	0.24008736935250166	0.7838065461908352	0.6886450694375977	0.9248767802454988	0.7972290472380774
1.2.2	PS.photorespiration.glycolate oxydase	5	0.8900837861477796	0.7846537383598574	0.8812238374629265	0.9852512103555582	0.9237542759889737	0.7972290472380774
34.22	transport.cyclic nucleotide or calcium regulated channels	60	0.8757231474038873	0.8524350761571883	0.95750945363215	0.8213221079335332	0.9229006990859779	0.7972290472380774
13.1.3	amino acid metabolism.synthesis.aspartate family	42	0.8416903152323112	0.8805645655020632	0.7903742895021765	0.9108785172821307	0.9228904969808153	0.7972290472380774
29.2.1.1.1.1.12	protein.synthesis.ribosomal protein.prokaryotic.chloroplast.30S subunit.S12	1	0.8888088018288774	0.8805645655020632	0.7686078766308595	0.9565095834450993	0.9224461459794294	0.7972290472380774
29.2.1.1.1.2.17	protein.synthesis.ribosomal protein.prokaryotic.chloroplast.50S subunit.L17	1	0.842079880922218	0.8899554989238113	0.7093456278822892	0.9108785172821307	0.9212575348555644	0.7972290472380774
21.5	redox.peroxiredoxin	9	0.02653238559526807	0.8805645655020632	0.7559407434668893	0.07532603402846946	0.920577821283497	0.7972290472380774
33	development	570	0.3671788917758844	0.5686277542137773	0.35459158988082445	0.024716207954036406	0.920577821283497	0.7972290472380774
1.2.5	PS.photorespiration.serine hydroxymethyltransferase	6	0.842079880922218	0.8559523424400067	0.6078282804500434	0.9448912017622169	0.9176555959705472	0.7972290472380774
13.2.3.1	amino acid metabolism.degradation.aspartate family.asparagine	3	0.8639631570263304	0.937700768792337	0.5725842128693317	0.9108785172821307	0.9176555959705472	0.7972290472380774
13.2.3.1.1	amino acid metabolism.degradation.aspartate family.asparagine.L-asparaginase	3	0.8639631570263304	0.937700768792337	0.5725842128693317	0.9108785172821307	0.9176555959705472	0.7972290472380774
20.2	stress.abiotic	411	0.8400244716432579	0.20015883111199614	0.693275884882647	2.507641290625359E-4	0.9176282456467018	0.7972290472380774
27.1.21	RNA.processing.siRNA methyltransferase	1	0.842079880922218	0.8480406204403352	0.7559407434668893	0.9108785172821307	0.9176282456467018	0.7972290472380774
10.8.99	cell wall.pectin*esterases.misc	2	0.9564365386602708	0.9931334743792358	0.9020798622068655	0.9375302938729412	0.9167984919670047	0.7972290472380774
16.2.1	secondary metabolism.phenylpropanoids.lignin biosynthesis	41	0.9714678080327426	0.7681309210433044	0.693275884882647	0.9108785172821307	0.9151501047156628	0.7972290472380774
16.2.1.1	secondary metabolism.phenylpropanoids.lignin biosynthesis.PAL	2	0.8205349124242146	0.689589971256337	0.8835140677385647	0.9108785172821307	0.914663003604798	0.7972290472380774
23.2.1.5	nucleotide metabolism.degradation.pyrimidine.beta-ureidopropionase	1	0.8314546727349975	0.8524350761571883	0.7298633103074612	0.9108785172821307	0.914663003604798	0.7972290472380774
27.3.34	RNA.regulation of transcription.Orphan family	10	0.9512389023452658	0.689589971256337	0.8075798816215096	0.8559549737269376	0.914663003604798	0.7972290472380774
29.2.1.1.1.2.22	protein.synthesis.ribosomal protein.prokaryotic.chloroplast.50S subunit.L22	1	0.8400244716432579	0.8805645655020632	0.7608725929455366	0.9108785172821307	0.9140358433777236	0.7972290472380774
11.9.2.1	lipid metabolism.lipid degradation.lipases.triacylglycerol lipase	36	0.8323740856397169	0.8899554989238113	0.834450577567936	0.9494292077106037	0.9133969017364115	0.7972290472380774
2.1.1.2	major CHO metabolism.synthesis.sucrose.SPP	2	0.8205349124242146	0.9346306258580567	0.7843864525277625	0.9448912017622169	0.9133969017364115	0.7972290472380774
23.2.1.3	nucleotide metabolism.degradation.pyrimidine.dihydrouracil dehydrogenase	1	0.8400244716432579	0.8706776150055733	0.7249616216975535	0.9448912017622169	0.9133969017364115	0.7972290472380774
29.2.6	protein.synthesis.ribosomal RNA	1	0.8477727569119238	0.8899554989238113	0.693275884882647	0.9331335463878031	0.9133969017364115	0.7972290472380774
11.9	lipid metabolism.lipid degradation	102	0.9625656195931697	0.8832434899111883	0.693275884882647	0.931728799134533	0.9133969017364115	0.7972290472380774
11.8.1.2	lipid metabolism.'exotics' (steroids, squalene etc).sphingolipids.serine C-palmitoyltransferase	1	0.8477727569119238	0.8891947059968812	0.7559407434668893	0.9187653254537355	0.9091629439884594	0.7972290472380774
11.5.1	lipid metabolism.glyceral metabolism.glycerol kinase	2	0.8197232543637896	0.8805645655020632	0.6078282804500434	0.9108785172821307	0.9091629439884594	0.7972290472380774
29.2.1.1.1.1.530	protein.synthesis.ribosomal protein.prokaryotic.chloroplast.30S subunit.S30A	1	0.8466077652545799	0.8409192700240813	0.7067644915641043	0.9108785172821307	0.9066741954249047	0.7972290472380774
11.9.2	lipid metabolism.lipid degradation.lipases	41	0.8205349124242146	0.8899554989238113	0.7847627925885728	0.9602921481396	0.9053697691311882	0.7972290472380774
23.1.3	nucleotide metabolism.synthesis.PRS-PP	4	0.8757231474038873	0.8805645655020632	0.7249616216975535	0.9442931028842454	0.9053697691311882	0.7972290472380774
9.7	mitochondrial electron transport / ATP synthesis.cytochrome c oxidase	11	0.8624325252136802	0.689589971256337	0.6078282804500434	0.9442931028842454	0.9053697691311882	0.7972290472380774
23.1.2.4	nucleotide metabolism.synthesis.purine.FGAR amidotransferase	1	0.8400244716432579	0.8942745420102789	0.8074584817117925	0.931728799134533	0.9053697691311882	0.7972290472380774
17.3.1.2.6	hormone metabolism.brassinosteroid.synthesis-degradation.sterols.DWF7	1	0.8205349124242146	0.8524350761571883	0.7325736106773391	0.9108785172821307	0.9053697691311882	0.7972290472380774
26.7	misc.oxidases - copper, flavone etc	108	0.8205349124242146	0.7654444572838931	0.49925730534527085	0.9602921481396	0.8970272594794433	0.7972290472380774
8.1.5	TCA / org transformation.TCA.2-oxoglutarate dehydrogenase	5	0.8477727569119238	0.8524350761571883	0.954875564507136	0.9459415430102753	0.8970272594794433	0.7972290472380774
29.3.4.2	protein.targeting.secretory pathway.golgi	11	0.8205349124242146	0.8150180183668758	0.7843864525277625	0.9375302938729412	0.8970272594794433	0.7972290472380774
29.2.1.1.3.2.12	protein.synthesis.ribosomal protein.prokaryotic.unknown organellar.50S subunit.L12	1	0.8243630979294616	0.8584165461021024	0.7067644915641043	0.9108785172821307	0.8970272594794433	0.7972290472380774
29.2.1.1.1.2.14	protein.synthesis.ribosomal protein.prokaryotic.chloroplast.50S subunit.L14	1	0.8477727569119238	0.8805645655020632	0.6951981104595284	0.9497359639046001	0.8963511699806295	0.7972290472380774
16.1.1.1	secondary metabolism.isoprenoids.non-mevalonate pathway.DXS	2	0.8205349124242146	0.814080674678268	0.820326905544951	0.9448912017622169	0.8963511699806295	0.7972290472380774
17.2	hormone metabolism.auxin	155	0.8477727569119238	0.8524350761571883	0.693275884882647	0.9108785172821307	0.8963511699806295	0.7972290472380774
22.1.5	polyamine metabolism.synthesis.N-carbamoylputrescine amidohydrolase	1	0.842079880922218	0.8524350761571883	0.7559407434668893	0.9448912017622169	0.8936117434406355	0.7972290472380774
13.1.6.1.10	amino acid metabolism.synthesis.aromatic aa.chorismate.dehydroquinate/shikimate dehydrogenase	5	0.8477727569119238	0.8805645655020632	0.7559407434668893	0.9108785172821307	0.8936117434406355	0.7972290472380774
21.2.1.4	redox.ascorbate and glutathione.ascorbate.L-galactose dehydrogenase	1	0.8400244716432579	0.8524350761571883	0.693275884882647	0.9108785172821307	0.8936117434406355	0.7972290472380774
13.1.1.1	amino acid metabolism.synthesis.central amino acid metabolism.GABA	3	0.6511224473886437	0.8805645655020632	0.885751611818096	0.8244222247437157	0.8936117434406355	0.7972290472380774
13.1.1.1.1	amino acid metabolism.synthesis.central amino acid metabolism.GABA.Glutamate decarboxylase	3	0.6511224473886437	0.8805645655020632	0.885751611818096	0.8244222247437157	0.8936117434406355	0.7972290472380774
13.1.1.3.1	amino acid metabolism.synthesis.central amino acid metabolism.alanine.alanine aminotransferase	1	0.8477727569119238	0.8899554989238113	0.8344669678452018	0.9331335463878031	0.8874604664760648	0.7972290472380774
34.5	transport.ammonium	13	0.8205349124242146	0.5917544564850383	0.6712624577301466	0.9108785172821307	0.8874604664760648	0.7972290472380774
29.2.1.2.2.523	protein.synthesis.ribosomal protein.eukaryotic.60S subunit.L23A	2	0.8900837861477796	0.8524350761571883	0.6712624577301466	0.9108785172821307	0.8836351338841871	0.7972290472380774
29.2.1.2.1.7	protein.synthesis.ribosomal protein.eukaryotic.40S subunit.S7	2	0.8400244716432579	0.8524350761571883	0.693275884882647	0.9108785172821307	0.8805517045399526	0.7972290472380774
16.1.1.6	secondary metabolism.isoprenoids.non-mevalonate pathway.HDS	1	0.8477727569119238	0.8524350761571883	0.8451936062929694	0.9497359639046001	0.8745725933158431	0.7972290472380774
23.1.2.31	nucleotide metabolism.synthesis.purine.GMP synthetase	1	0.882581667607234	0.8805645655020632	0.7451508028918842	0.931728799134533	0.8745725933158431	0.7972290472380774
16.7	secondary metabolism.wax	14	0.8648463894266603	0.9884712122122935	0.8697727165908046	0.9246895314716307	0.8745725933158431	0.7972290472380774
3.2.3	minor CHO metabolism.trehalose.potential TPS/TPP	6	0.8205349124242146	0.8145413567422024	0.9641053870783384	0.9108785172821307	0.8745725933158431	0.7972290472380774
30.4.5	signalling.phosphinositides.inositol-1,3,4-trisphosphate 5/6-kinase	4	0.8329341027716181	0.6773881304605218	0.8046789253818522	0.9108785172821307	0.8745725933158431	0.7972290472380774
8.3	TCA / org transformation.carbonic anhydrases	17	0.7786670711112673	0.689589971256337	0.6802558570632492	0.9108785172821307	0.8745725933158431	0.7972290472380774
29.2.1.2.2.518	protein.synthesis.ribosomal protein.eukaryotic.60S subunit.L18A	2	0.8477727569119238	0.8409192700240813	0.6802558570632492	0.9108785172821307	0.8745725933158431	0.7972290472380774
26.12	misc.peroxidases	68	0.5333309656737464	0.9900160498218284	0.885751611818096	0.8213221079335332	0.8745725933158431	0.7972290472380774
29.1.15	protein.aa activation.proline-tRNA ligase	1	0.8205349124242146	0.8524350761571883	0.693275884882647	0.9187653254537355	0.8719944930773614	0.7972290472380774
23.1.2.9	nucleotide metabolism.synthesis.purine.AICAR transformylase	1	0.8400244716432579	0.8899554989238113	0.8162383878369673	0.9108785172821307	0.8698095204468899	0.7972290472380774
29.2.1.1.2.1.19	protein.synthesis.ribosomal protein.prokaryotic.mitochondrion.30S subunit.S19	1	0.8477727569119238	0.8706776150055733	0.7298633103074612	0.9108785172821307	0.8687828241458346	0.7972290472380774
29.2.1.99.1.19	protein.synthesis.ribosomal protein.unknown.small subunit.S19	1	0.8477727569119238	0.8706776150055733	0.7298633103074612	0.9108785172821307	0.8687828241458346	0.7972290472380774
29.2.1.1.2.1.29	protein.synthesis.ribosomal protein.prokaryotic.mitochondrion.30S subunit.S29	1	0.8477727569119238	0.8805645655020632	0.724177858308025	0.9370392724372415	0.8679558208391668	0.7972290472380774
17.5.1.1	hormone metabolism.ethylene.synthesis-degradation.1-aminocyclopropane-1-carboxylate synthase	10	0.9471387495467181	0.689589971256337	0.8877698132053282	0.9108785172821307	0.8679558208391668	0.7972290472380774
23.1.2.7	nucleotide metabolism.synthesis.purine.SAICAR synthetase	1	0.8205349124242146	0.8524350761571883	0.7298633103074612	0.9108785172821307	0.8679558208391668	0.7972290472380774
29.2.1.2.2.14	protein.synthesis.ribosomal protein.eukaryotic.60S subunit.L14	2	0.8400244716432579	0.9884712122122935	0.693275884882647	0.928626755129212	0.8674407584376479	0.7972290472380774
16.2	secondary metabolism.phenylpropanoids	97	0.37715409676551537	0.9676592716883637	0.9553175994054875	0.9448912017622169	0.8633620509784989	0.7972290472380774
34.1.1.1	transport.p- and v-ATPases.H+-transporting two-sector ATPase.subunit B	1	0.8477727569119238	0.8899554989238113	0.7843864525277625	0.9448912017622169	0.861083999727538	0.7972290472380774
29.2.1.1.1.1.20	protein.synthesis.ribosomal protein.prokaryotic.chloroplast.30S subunit.S20	1	0.8477727569119238	0.8524350761571883	0.7451508028918842	0.9108785172821307	0.861083999727538	0.7972290472380774
19.21	tetrapyrrole synthesis.heme oxygenase	1	0.8477727569119238	0.8805645655020632	0.702171539379029	0.9108785172821307	0.861083999727538	0.7972290472380774
27.3.26	RNA.regulation of transcription.MYB-related transcription factor family	35	0.9005217615074542	0.8524350761571883	0.693275884882647	0.9108785172821307	0.8604081446464681	0.7972290472380774
13.1.2	amino acid metabolism.synthesis.glutamate family	17	0.9665198957353738	0.8899554989238113	0.9671851057817519	0.9108785172821307	0.8543491064701346	0.7972290472380774
34.1.1.6	transport.p- and v-ATPases.H+-transporting two-sector ATPase.subunit H	1	0.8477727569119238	0.8805645655020632	0.8466700807438988	0.9497359639046001	0.8541865806603506	0.7972290472380774
29.2.1.1.1.2.12	protein.synthesis.ribosomal protein.prokaryotic.chloroplast.50S subunit.L12	4	0.8460302869501063	0.689589971256337	0.6939024733719907	0.9448912017622169	0.8541865806603506	0.7972290472380774
10.1.1.20	cell wall.precursor synthesis.NDP sugar pyrophosphorylase.multiple NDP-Sugars	1	0.8400244716432579	0.8792772902381295	0.693275884882647	0.9442931028842454	0.8541865806603506	0.7972290472380774
29.2.1.1.3.2.4	protein.synthesis.ribosomal protein.prokaryotic.unknown organellar.50S subunit.L4	3	0.842079880922218	0.8524350761571883	0.8828122311243938	0.9108785172821307	0.8541865806603506	0.7972290472380774
27.3.18	RNA.regulation of transcription.E2F/DP transcription factor family	7	0.8477727569119238	0.8480406204403352	0.7911140729291017	0.8896112502430088	0.8541865806603506	0.7972290472380774
35.1.3	not assigned.no ontology.armadillo/beta-catenin repeat family protein	18	0.925579861161477	0.8832434899111883	0.9676033579987351	0.9597271847519839	0.8498991269271976	0.7972290472380774
16.1.2.5	secondary metabolism.isoprenoids.mevalonate pathway.phosphomevalonate kinase	2	0.8477727569119238	0.8524350761571883	0.9246917368006607	0.9375302938729412	0.8498991269271976	0.7972290472380774
11.9.3.4	lipid metabolism.lipid degradation.lysophospholipases.phospholipase A2	1	0.8639762597360661	0.8524350761571883	0.693275884882647	0.9375302938729412	0.8498991269271976	0.7972290472380774
10.3	cell wall.hemicellulose synthesis	8	0.7391261536159092	0.8524350761571883	0.7093456278822892	0.931728799134533	0.8498991269271976	0.7972290472380774
27.3.29	RNA.regulation of transcription.TCP transcription factor family	18	0.842079880922218	0.8805645655020632	0.693275884882647	0.9195722200768838	0.8498991269271976	0.7972290472380774
16.1.4.2	secondary metabolism.isoprenoids.carotenoids.phytoene dehydrogenase	1	0.8466077652545799	0.8942745420102789	0.7249616216975535	0.9108785172821307	0.8498991269271976	0.7972290472380774
16.8.2	secondary metabolism.flavonoids.chalcones	9	0.842079880922218	0.08799218689494634	0.7843864525277625	0.5589697431384516	0.8498991269271976	0.7972290472380774
34.11	transport.NDP-sugars at the ER	3	0.8477727569119238	0.8524350761571883	0.7249616216975535	0.9565095834450993	0.8454171697264657	0.7972290472380774
8.1.2	TCA / org transformation.TCA.CS	1	0.8498939984216991	0.8524350761571883	0.820326905544951	0.9565095834450993	0.843508029310081	0.7972290472380774
28.99	DNA.unspecified	134	0.842079880922218	0.8805645655020632	0.6557518025572759	0.9448912017622169	0.843508029310081	0.7972290472380774
29.5.3	protein.degradation.cysteine protease	67	0.8205349124242146	0.9819163546029671	0.56088319117761	0.9409640074191971	0.843508029310081	0.7972290472380774
17.3.2	hormone metabolism.brassinosteroid.signal transduction	6	0.857063755622002	0.8524350761571883	0.693275884882647	0.9331335463878031	0.843508029310081	0.7972290472380774
29.2.99	protein.synthesis.misc	1	0.8323740856397169	0.8524350761571883	0.693275884882647	0.9187653254537355	0.843508029310081	0.7972290472380774
29.5.2	protein.degradation.autophagy	18	0.8205349124242146	0.8832434899111883	0.9246917368006607	0.9108785172821307	0.843508029310081	0.7972290472380774
29.2.1.1.2.1.10	protein.synthesis.ribosomal protein.prokaryotic.mitochondrion.30S subunit.S10	1	0.842079880922218	0.8524350761571883	0.7067644915641043	0.9108785172821307	0.843508029310081	0.7972290472380774
27.3.63	RNA.regulation of transcription.PHD finger transcription factor	19	0.9665198957353738	0.8587814021439875	0.724177858308025	0.7091382393971488	0.843508029310081	0.7972290472380774
13.1.3.5.2	amino acid metabolism.synthesis.aspartate family.lysine.dihydrodipicolinate reductase	3	0.8205349124242146	0.8524350761571883	0.9676033579987351	0.9273160315805534	0.8418030046562005	0.7972290472380774
14.3	S-assimilation.sulfite redox	1	0.842079880922218	0.8524350761571883	0.7093456278822892	0.9108785172821307	0.8418030046562005	0.7972290472380774
11.3.3	lipid metabolism.Phospholipid synthesis.phosphatidate cytidylyltransferase	4	0.9302346143617007	0.689589971256337	0.7915425363439634	0.9863341796340019	0.8351124973746871	0.7972290472380774
16.4.2	secondary metabolism.N misc.betaine	1	0.8466077652545799	0.8524350761571883	0.7843864525277625	0.9565095834450993	0.8351124973746871	0.7972290472380774
16.4.2.1	secondary metabolism.N misc.betaine.betaine-aldehyde dehydrogenase	1	0.8466077652545799	0.8524350761571883	0.7843864525277625	0.9565095834450993	0.8351124973746871	0.7972290472380774
2.1.2.60	major CHO metabolism.synthesis.starch.ADP Glucose Phosphorylase	1	0.8400244716432579	0.8805645655020632	0.834450577567936	0.9494292077106037	0.8351124973746871	0.7972290472380774
29.2.1.2.2.5	protein.synthesis.ribosomal protein.eukaryotic.60S subunit.L5	3	0.8651934827056991	0.8524350761571883	0.7513179793457863	0.9494292077106037	0.8351124973746871	0.7972290472380774
18.1	Co-factor and vitamine metabolism.molybdenum cofactor	6	0.8773759949667809	0.8480406204403352	0.9965810969104468	0.9448912017622169	0.8351124973746871	0.7972290472380774
1.3.8	PS.calvin cycle.transketolase	1	0.8639762597360661	0.8899554989238113	0.834897606062626	0.9448912017622169	0.8351124973746871	0.7972290472380774
21.2.1.5	redox.ascorbate and glutathione.ascorbate.L-Galactono-1,4-lactone dehydrogenase	1	0.8477727569119238	0.8805645655020632	0.7559407434668893	0.9448912017622169	0.8351124973746871	0.7972290472380774
29.2.1.1.2.2.29	protein.synthesis.ribosomal protein.prokaryotic.mitochondrion.50S subunit.L29	1	0.8400244716432579	0.8524350761571883	0.7513179793457863	0.9448912017622169	0.8351124973746871	0.7972290472380774
16.1.2.6	secondary metabolism.isoprenoids.mevalonate pathway.mevalonate diphosphate decarboxylase	1	0.8400244716432579	0.8559523424400067	0.8575678819932666	0.9420170161404591	0.8351124973746871	0.7972290472380774
29.1.18	protein.aa activation.glutamine-tRNA ligase	1	0.8400244716432579	0.8524350761571883	0.7559407434668893	0.9273160315805534	0.8351124973746871	0.7972290472380774
7.2.2	OPP.non-reductive PP.transaldolase	1	0.84186962899919	0.8524350761571883	0.885751611818096	0.9108785172821307	0.8351124973746871	0.7972290472380774
19	tetrapyrrole synthesis	47	0.9046538611734996	0.9761570953573528	0.8231358955271787	0.9108785172821307	0.8351124973746871	0.7972290472380774
10.1.12.2	cell wall.precursor synthesis.KDO pathway.KDO-8-Phosphate Synthase	1	0.8205349124242146	0.8918647654802514	0.7843864525277625	0.9108785172821307	0.8351124973746871	0.7972290472380774
13.2.4.4	amino acid metabolism.degradation.branched chain group.leucine	3	0.9472945474919392	0.8899554989238113	0.7686078766308595	0.9108785172821307	0.8351124973746871	0.7972290472380774
3.8.1	minor CHO metabolism.galactose.galactokinases	1	0.8466077652545799	0.8899554989238113	0.7427142652696228	0.9108785172821307	0.8351124973746871	0.7972290472380774
26.11.1	misc.alcohol dehydrogenases.cinnamyl alcohol dehydrogenase	1	0.8215684019440336	0.8559523424400067	0.724686757463885	0.9108785172821307	0.8351124973746871	0.7972290472380774
1.1.30	PS.lightreaction.state transition	1	0.8477727569119238	0.8524350761571883	0.7067644915641043	0.9108785172821307	0.8351124973746871	0.7972290472380774
29.2.1.1.1.2.10	protein.synthesis.ribosomal protein.prokaryotic.chloroplast.50S subunit.L10	1	0.8400244716432579	0.8805645655020632	0.7067644915641043	0.9108785172821307	0.8351124973746871	0.7972290472380774
19.15	tetrapyrrole synthesis.chlorophyll synthase	1	0.8400244716432579	0.8587814021439875	0.693275884882647	0.9108785172821307	0.8351124973746871	0.7972290472380774
3.8.2	minor CHO metabolism.galactose.alpha-galactosidases	6	0.8477727569119238	0.514401259239097	0.9893210893123617	0.8896112502430088	0.8351124973746871	0.7972290472380774
7.1.2	OPP.oxidative PP.6-phosphogluconolactonase	1	0.8477727569119238	0.8899554989238113	0.8312292096790588	0.9331335463878031	0.8306129031780151	0.7972290472380774
29.2.1.1.1.2.11	protein.synthesis.ribosomal protein.prokaryotic.chloroplast.50S subunit.L11	1	0.8329341027716181	0.8899554989238113	0.693275884882647	0.9448912017622169	0.828655804169534	0.7972290472380774
10.1.30.2	ell wall.precursor synthesis.sugar kinases.arabinose-1-kinase	1	0.857063755622002	0.8524350761571883	0.7298633103074612	0.9174523852507115	0.828655804169534	0.7972290472380774
8.1.9	TCA / org transformation.TCA.malate DH	2	0.9728609873482259	0.9346306258580567	0.9993378697624236	0.9108785172821307	0.828655804169534	0.7972290472380774
29.2.1.1.1.2.6	protein.synthesis.ribosomal protein.prokaryotic.chloroplast.50S subunit.L6	1	0.8400244716432579	0.8524350761571883	0.7843864525277625	0.9108785172821307	0.828655804169534	0.7972290472380774
19.4	tetrapyrrole synthesis.ALA dehydratase	1	0.8400244716432579	0.8714819636987866	0.693275884882647	0.9494292077106037	0.8276100202269232	0.7972290472380774
35.1.26	not assigned.no ontology.DC1 domain containing protein	10	0.7786670711112673	0.9676592716883637	0.8971923349850498	0.9920307888127463	0.8264478604462507	0.7972290472380774
30.2.25	signalling.receptor kinases.wall associated kinase	47	0.9175044075484711	0.933929211627377	0.7067644915641043	0.9565095834450993	0.8264478604462507	0.7972290472380774
29.2.1.1.1.1.83	protein.synthesis.ribosomal protein.prokaryotic.chloroplast.30S subunit.PSRP3	1	0.8243630979294616	0.8524350761571883	0.693275884882647	0.9494292077106037	0.8264478604462507	0.7972290472380774
13.1.6.1.6	amino acid metabolism.synthesis.aromatic aa.chorismate.5-enolpyruvylshikimate-3-phosphate synthase	1	0.8466077652545799	0.8477228892469506	0.7067644915641043	0.9448912017622169	0.8264478604462507	0.7972290472380774
29.2.1.1.2.51	protein.synthesis.ribosomal protein.prokaryotic.mitochondrion.L51/S25/CI-B8	1	0.8477727569119238	0.8559523424400067	0.693275884882647	0.9448912017622169	0.8264478604462507	0.7972290472380774
2.2.1.99	major CHO metabolism.degradation.sucrose.misc	2	0.9714678080327426	0.8646511570428358	0.693275884882647	0.9370392724372415	0.8264478604462507	0.7972290472380774
13.1.2.3.21	amino acid metabolism.synthesis.glutamate family.arginine.ornithine carbamoyltransferase	1	0.8477727569119238	0.8899554989238113	0.7384712702850077	0.9331335463878031	0.8264478604462507	0.7972290472380774
20.1.3.1	stress.biotic.signalling.MLO-like	20	0.6511224473886437	0.8524350761571883	0.6078282804500434	0.931728799134533	0.8264478604462507	0.7972290472380774
22.1.2	polyamine metabolism.synthesis.SAM decarboxylase	4	0.9417353297910039	0.8805645655020632	0.7608725929455366	0.9187653254537355	0.8264478604462507	0.7972290472380774
23.2.1.4	nucleotide metabolism.degradation.pyrimidine.dihydropyrimidinase	1	0.8477727569119238	0.8899554989238113	0.8239399431780733	0.9108785172821307	0.8264478604462507	0.7972290472380774
27.3.3	RNA.regulation of transcription.AP2/EREBP, APETALA2/Ethylene-responsive element binding protein family	98	0.9580949433019988	0.8524350761571883	0.820326905544951	0.9108785172821307	0.8264478604462507	0.7972290472380774
23.5.2	nucleotide metabolism.deoxynucleotide metabolism.pseudouridine synthase	1	0.8477727569119238	0.8559523424400067	0.7843864525277625	0.9108785172821307	0.8264478604462507	0.7972290472380774
13.1.7.1	amino acid metabolism.synthesis.histidine.ATP phosphoribosyl transferase	1	0.8400244716432579	0.8805645655020632	0.7513179793457863	0.9108785172821307	0.8264478604462507	0.7972290472380774
34.1.1.3	transport.p- and v-ATPases.H+-transporting two-sector ATPase.subunit D	1	0.8757231474038873	0.8805645655020632	0.7249616216975535	0.9108785172821307	0.8264478604462507	0.7972290472380774
13.1.2.3.23	amino acid metabolism.synthesis.glutamate family.arginine.argininosuccinate lyase	1	0.8739522600661443	0.8714819636987866	0.7067644915641043	0.9108785172821307	0.8264478604462507	0.7972290472380774
2.1.2.4	major CHO metabolism.synthesis.starch.debranching	3	0.8466077652545799	0.8805645655020632	0.7513179793457863	0.8213221079335332	0.8264478604462507	0.7972290472380774
3.7	minor CHO metabolism.sugar kinases	3	0.8477727569119238	0.689589971256337	0.8309116913677933	0.9108785172821307	0.8252918786067525	0.7972290472380774
29.2.1.99.2.18	protein.synthesis.ribosomal protein.unknown.large subunit.L18	3	0.8477727569119238	0.9035303546002469	0.9671851057817519	0.9494292077106037	0.8212434604845692	0.7972290472380774
4.1.8	glycolysis.cytosolic branch.glyceraldehyde 3-phosphate dehydrogenase (GAP-DH)	5	0.9529278046614807	0.6313876531886919	0.8380634308834609	0.9108785172821307	0.8212434604845692	0.7972290472380774
6.4	gluconeogenesis / glyoxylate cycle.PEPCK	5	0.9564365386602708	0.5699199979993423	0.8828122311243938	0.9187653254537355	0.8171475625970381	0.7972290472380774
29.2.1.2.1.16	protein.synthesis.ribosomal protein.eukaryotic.40S subunit.S16	1	0.8761864958293184	0.8524350761571883	0.693275884882647	0.918150093205205	0.8171344544585474	0.7972290472380774
13.1.7.6	amino acid metabolism.synthesis.histidine.imidazoleglycerol-phosphate dehydratase	1	0.8314546727349975	0.8559523424400067	0.8138160839373931	0.9448912017622169	0.8126709468517859	0.7972290472380774
19.16	tetrapyrrole synthesis.chlorophyll b synthase	1	0.8757231474038873	0.8805645655020632	0.693275884882647	0.9108785172821307	0.8126709468517859	0.7972290472380774
27.3.5	RNA.regulation of transcription.ARR	15	0.8205349124242146	0.2856278505907792	0.8427402898820068	0.36792569126358476	0.8126709468517859	0.7972290472380774
4.2.3	glycolysis.plastid branch.glucose-6-phosphate isomerase	1	0.84186962899919	0.8524350761571883	0.7608725929455366	0.9108785172821307	0.8122929630441329	0.7972290472380774
29.1.21	protein.aa activation.histidine-tRNA ligase	2	0.8205349124242146	0.8524350761571883	0.9671851057817519	0.9565095834450993	0.8051268948519491	0.7972290472380774
29.2.5	protein.synthesis.release	12	0.9005217615074542	0.93631429387784	0.8193721522298382	0.9108785172821307	0.8051268948519491	0.7972290472380774
16.1.2.4	secondary metabolism.isoprenoids.mevalonate pathway.mevalonate kinase	1	0.8477727569119238	0.8524350761571883	0.8217844057637625	0.9497359639046001	0.8005815806979362	0.7972290472380774
11.9.4.5	lipid metabolism.lipid degradation.beta-oxidation.acyl-CoA thioesterase	5	0.8348081195471274	0.9761570953573528	0.8427402898820068	0.9108785172821307	0.8005815806979362	0.7972290472380774
13.1.3.4.1	amino acid metabolism.synthesis.aspartate family.methionine.cystathionine gamma-synthase	1	0.842079880922218	0.8805645655020632	0.7067644915641043	0.9108785172821307	0.8005815806979362	0.7972290472380774
34.2	transport.sugars	84	0.8400244716432579	0.8832434899111883	0.9028066350065677	0.9494292077106037	0.800098228737776	0.7972290472380774
29.2.1.1.1.2.13	protein.synthesis.ribosomal protein.prokaryotic.chloroplast.50S subunit.L13	1	0.8639631570263304	0.8832434899111883	0.7608725929455366	0.9448912017622169	0.800098228737776	0.7972290472380774
29.2.1.1.3.2.15	protein.synthesis.ribosomal protein.prokaryotic.unknown organellar.50S subunit.L15	1	0.8477727569119238	0.8899554989238113	0.787213624676802	0.9375302938729412	0.800098228737776	0.7972290472380774
21.99	redox.misc	4	0.84448993817133	0.8942745420102789	0.8239399431780733	0.9108785172821307	0.800098228737776	0.7972290472380774
11.8.1.3	lipid metabolism.''exotics'' (steroids, squalene etc).sphingolipids.ceramide glucosyltransferase	1	0.8205349124242146	0.8899554989238113	0.7067644915641043	0.9108785172821307	0.800098228737776	0.7972290472380774
27.4	RNA.RNA binding	175	0.8094057474707398	0.5923049815644936	0.693275884882647	0.9108785172821307	0.800098228737776	0.7972290472380774
26.3.4	misc.gluco-, galacto- and mannosidases.endoglucanase	22	0.9263294858050088	0.8805645655020632	0.693275884882647	0.9108785172821307	0.800098228737776	0.7972290472380774
10.1.20	cell wall.precursor synthesis.phosphomannose isomerase	4	0.8400244716432579	0.8918213190113933	0.7843864525277625	0.9565095834450993	0.7981513804977268	0.7972290472380774
29.2.1.1.3.1.18	protein.synthesis.ribosomal protein.prokaryotic.unknown organellar.30S subunit.S18	1	0.8773759949667809	0.8524350761571883	0.7620884490855655	0.9497359639046001	0.7981513804977268	0.7972290472380774
25.3	C1-metabolism.dihydropteridine diphosphokinase	1	0.8400244716432579	0.8805645655020632	0.7298633103074612	0.9108785172821307	0.7979251292219407	0.7972290472380774
3.8	minor CHO metabolism.galactose	7	0.8400244716432579	0.6773881304605218	0.9187533480484131	0.8244222247437157	0.7977897432437238	0.7972290472380774
13.1.6.2.1	amino acid metabolism.synthesis.aromatic aa.phenylalanine and tyrosine.chorismate mutase	2	0.873225798831215	0.8524350761571883	0.9040553391731788	0.9187653254537355	0.795139456464021	0.7972290472380774
10.1.12.1	cell wall.precursor synthesis.KDO pathway.arabinose-5-phosphate isomerase	1	0.8477727569119238	0.8524350761571883	0.722241420840289	0.9108785172821307	0.795139456464021	0.7972290472380774
3.4.3	minor CHO metabolism.myo-inositol.InsP Synthases	1	0.8205349124242146	0.8524350761571883	0.693275884882647	0.9108785172821307	0.795139456464021	0.7972290472380774
17.7.2	hormone metabolism.jasmonate.signal transduction	1	0.8477727569119238	0.8524350761571883	0.7513179793457863	0.9108785172821307	0.7948332031263077	0.7972290472380774
18.4.4	Co-factor and vitamine metabolism.pantothenate.pantoate beta-alanine ligase (PANC, pantothenate synthetase)	1	0.861786860711496	0.8805645655020632	0.693275884882647	0.9108785172821307	0.7884116367985656	0.7972290472380774
13.1.6.3	amino acid metabolism.synthesis.aromatic aa.phenylalanine	3	0.7391261536159092	0.8836265478330141	0.5268351549339849	0.9108785172821307	0.7881170779887013	0.7972290472380774
13.1.6.3.1	amino acid metabolism.synthesis.aromatic aa.phenylalanine.arogenate dehydratase / prephenate dehydratase	3	0.7391261536159092	0.8836265478330141	0.5268351549339849	0.9108785172821307	0.7881170779887013	0.7972290472380774
10.5.4	cell wall.cell wall proteins.HRGP	4	0.8205349124242146	0.8805645655020632	0.9671851057817519	0.9565095834450993	0.7856238684153083	0.7972290472380774
30.1.2	signalling.in sugar and nutrient physiology.pyruvate dehydrogenase kinase	1	0.8477727569119238	0.8805645655020632	0.693275884882647	0.9565095834450993	0.7856238684153083	0.7972290472380774
27.3.50	RNA.regulation of transcription.General Transcription	30	0.8466077652545799	0.8805645655020632	0.722241420840289	0.9494292077106037	0.7856238684153083	0.7972290472380774
17.7.3	hormone metabolism.jasmonate.induced-regulated-responsive-activated	1	0.8323740856397169	0.8805645655020632	0.693275884882647	0.9448912017622169	0.7856238684153083	0.7972290472380774
27.3.58	RNA.regulation of transcription.LUG	1	0.8466323790510146	0.8714819636987866	0.7123429638497305	0.9442931028842454	0.7856238684153083	0.7972290472380774
29.2.1.1.1.2.28	protein.synthesis.ribosomal protein.prokaryotic.chloroplast.50S subunit.L28	1	0.8466077652545799	0.8736212069105066	0.6939024733719907	0.9331335463878031	0.7856238684153083	0.7972290472380774
30.2.12	signalling.receptor kinases.leucine rich repeat XII	2	0.8323740856397169	0.8524350761571883	0.693275884882647	0.931728799134533	0.7856238684153083	0.7972290472380774
29.5.4	protein.degradation.aspartate protease	26	0.9714678080327426	0.989957711692005	0.885751611818096	0.928626755129212	0.7856238684153083	0.7972290472380774
10.1.7	cell wall.precursor synthesis.GMD	1	0.8689634597731594	0.8524350761571883	0.7298633103074612	0.928626755129212	0.7856238684153083	0.7972290472380774
13.1.4.5.1	amino acid metabolism.synthesis.branched chain group.isoleucine specific.threonine ammonia-lyase	1	0.8761864958293184	0.8524350761571883	0.7067644915641043	0.918150093205205	0.7856238684153083	0.7972290472380774
27.3.15	RNA.regulation of transcription.CCAAT box binding factor family, HAP3	12	0.842079880922218	0.9997071042453224	0.995591490237599	0.9108785172821307	0.7856238684153083	0.7972290472380774
16.1.2.7	secondary metabolism.isoprenoids.mevalonate pathway.isopentenyl pyrophosphate:dimethyllallyl pyrophosphate isomerase	2	0.9427266393854051	0.9761570953573528	0.8975474316634826	0.9108785172821307	0.7856238684153083	0.7972290472380774
29.2.1.1.1.2.5	protein.synthesis.ribosomal protein.prokaryotic.chloroplast.50S subunit.L5	1	0.8477727569119238	0.8477228892469506	0.8894739754365973	0.9108785172821307	0.7856238684153083	0.7972290472380774
29.2.2.3.4	protein.synthesis.ribosome biogenesis.Pre-rRNA processing and modifications.WD-repeat proteins	3	0.8639631570263304	0.8942745420102789	0.885751611818096	0.9108785172821307	0.7856238684153083	0.7972290472380774
13.1.7.3	amino acid metabolism.synthesis.histidine.phosphoribosyl-AMP cyclohydrolase	1	0.8477727569119238	0.8524350761571883	0.8231358955271787	0.9108785172821307	0.7856238684153083	0.7972290472380774
23.5.5	nucleotide metabolism.deoxynucleotide metabolism.dUTP diphosphatase	1	0.842079880922218	0.8477228892469506	0.7608725929455366	0.9108785172821307	0.7856238684153083	0.7972290472380774
16.5.1.1.1.4	secondary metabolism.sulfur-containing.glucosinolates.synthesis.aliphatic.methylthioalkylmalate isomerase small subunit (MAM-IS)	1	0.8466077652545799	0.8524350761571883	0.7608725929455366	0.9108785172821307	0.7856238684153083	0.7972290472380774
11.1.1.1	lipid metabolism.FA synthesis and FA elongation.Acetyl CoA Carboxylation.homomeric Enzyme	1	0.8205349124242146	0.7935256546301153	0.7237967275841133	0.9108785172821307	0.7856238684153083	0.7972290472380774
29.2.1.2.1.29	protein.synthesis.ribosomal protein.eukaryotic.40S subunit.S29	1	0.8761729308053432	0.8524350761571883	0.7067644915641043	0.9108785172821307	0.7856238684153083	0.7972290472380774
11.1.2	lipid metabolism.FA synthesis and FA elongation.Acetyl CoA Transacylase	1	0.84448993817133	0.8524350761571883	0.7067644915641043	0.9108785172821307	0.7856238684153083	0.7972290472380774
16.5.1.3.2	secondary metabolism.sulfur-containing.glucosinolates.degradation.nitrilespecifier protein	1	0.8314546727349975	0.8524350761571883	0.7067644915641043	0.9108785172821307	0.7856238684153083	0.7972290472380774
29.2.1.2.2.7	protein.synthesis.ribosomal protein.eukaryotic.60S subunit.L7	4	0.8614983171007646	0.9761570953573528	0.5671754023946705	0.9108785172821307	0.7856238684153083	0.7972290472380774
21.5.1	redox.peroxiredoxin.BAS1	3	0.7391261536159092	0.8524350761571883	0.8071159462550763	0.8213221079335332	0.7856238684153083	0.7972290472380774
19.12	tetrapyrrole synthesis.magnesium-protoporphyrin IX monomethyl ester (oxidative) cyclase	1	0.8400244716432579	0.8899554989238113	0.693275884882647	0.9108785172821307	0.7852006359490693	0.7972290472380774
29.2.1.1.3.2.34	protein.synthesis.ribosomal protein.prokaryotic.unknown organellar.50S subunit.L34	1	0.8757231474038873	0.8584165461021024	0.885751611818096	0.9448912017622169	0.7817765496387197	0.7972290472380774
29.7.5	protein.glycosylation.alpha-1,3-mannosyl-glycoprotein-beta-1,2-N-acetylglucosaminyltransferase(GnTI)	3	0.8205349124242146	0.9423945492383419	0.9913211603395254	0.9331335463878031	0.7775370097803076	0.7972290472380774
4.2.2	glycolysis.plastid branch.phosphoglucomutase (PGM)	1	0.8809613382770278	0.8524350761571883	0.7559407434668893	0.9108785172821307	0.7775370097803076	0.7972290472380774
16.4.3	secondary metabolism.N misc.cyanogenic glycosides	1	0.8400244716432579	0.8524350761571883	0.7067644915641043	0.9108785172821307	0.7775370097803076	0.7972290472380774
16.4.3.1	secondary metabolism.N misc.cyanogenic glycosides.cyanase	1	0.8400244716432579	0.8524350761571883	0.7067644915641043	0.9108785172821307	0.7775370097803076	0.7972290472380774
11.10.3	lipid metabolism.glycolipid synthesis.UDP-sulfoquinovose synthase	1	0.8477727569119238	0.8559523424400067	0.7067644915641043	0.9108785172821307	0.7759103582972072	0.7972290472380774
29.2.1.2.2.30	protein.synthesis.ribosomal protein.eukaryotic.60S subunit.L30	5	0.8477727569119238	0.8524350761571883	0.20834693263791246	0.6856915783843638	0.7738227644975418	0.7972290472380774
20.1.3	stress.biotic.signalling	22	0.7143064578438101	0.8559523424400067	0.6078282804500434	0.9448912017622169	0.7692010527962326	0.7972290472380774
13.1.7.7	amino acid metabolism.synthesis.histidine.histidinol-phosphate aminotransferase	1	0.8913171656928358	0.8524350761571883	0.8203381680052725	0.9565095834450993	0.7670032616147928	0.7972290472380774
23.4.4	nucleotide metabolism.phosphotransfer and pyrophosphatases.thymidylate kinase	1	0.8400244716432579	0.8524350761571883	0.7559407434668893	0.9448912017622169	0.7655137738536344	0.7972290472380774
1.3.3	PS.calvin cycle.phosphoglycerate kinase	4	0.8648463894266603	0.8899554989238113	0.7608725929455366	0.9675225257355041	0.7638669014911784	0.7972290472380774
29.3.4.4	protein.targeting.secretory pathway.plasma membrane	4	0.8477727569119238	0.9374399403847581	0.6542418567027305	0.9497359639046001	0.7638669014911784	0.7972290472380774
29.7.4	protein.glycosylation.UDP-glucose glycoprotein glucosyltransferase	1	0.8205349124242146	0.8480406204403352	0.7123429638497305	0.9420414558361381	0.7638669014911784	0.7972290472380774
29.2.1.2.2.141	protein.synthesis.ribosomal protein.eukaryotic.60S subunit.L4/L1	2	0.842079880922218	0.8524350761571883	0.7686078766308595	0.9410033732799047	0.7638669014911784	0.7972290472380774
4.1.1	glycolysis.cytosolic branch.UGPase	2	0.9655187749626177	0.8559523424400067	0.9092091196356231	0.931728799134533	0.7638669014911784	0.7972290472380774
5.1	fermentation.LDH	3	0.8477727569119238	0.8805645655020632	0.8683158587896341	0.931728799134533	0.7638669014911784	0.7972290472380774
1.1.5.3	PS.lightreaction.other electron carrier (ox/red).ferredoxin reductase	4	0.8477727569119238	0.8524350761571883	0.8239645530520564	0.9273160315805534	0.7638669014911784	0.7972290472380774
2.1.1	major CHO metabolism.synthesis.sucrose	10	0.6887807019469605	0.9977417398165379	0.6520480875002912	0.9187653254537355	0.7638669014911784	0.7972290472380774
7	OPP	29	0.976570136981589	0.8918213190113933	0.9056972075137921	0.9108785172821307	0.7638669014911784	0.7972290472380774
19.30	tetrapyrrole synthesis.uroporphyrin-III C-methyltransferase	1	0.8477727569119238	0.8524350761571883	0.8344669678452018	0.9108785172821307	0.7638669014911784	0.7972290472380774
2.1.2.5	major CHO metabolism.synthesis.starch.transporter	1	0.8205349124242146	0.8524350761571883	0.7067644915641043	0.9108785172821307	0.7638669014911784	0.7972290472380774
9.2.1.3	mitochondrial electron transport / ATP synthesis.NADH-DH.type II.mitochondrial	1	0.8477727569119238	0.8805645655020632	0.6985738425836917	0.9108785172821307	0.7638669014911784	0.7972290472380774
16.1.4.8	secondary metabolism.isoprenoids.carotenoids.carotenoid isomerase	1	0.8205349124242146	0.8524350761571883	0.693275884882647	0.9108785172821307	0.7638669014911784	0.7972290472380774
5.2	fermentation.PDC	4	0.8197232543637896	0.8899554989238113	0.5960941494344206	0.9108785172821307	0.7638669014911784	0.7972290472380774
29.1.3	protein.aa activation.threonine-tRNA ligase	4	0.8639631570263304	0.689589971256337	0.8272752105362601	0.9597271847519839	0.7598104119993545	0.7972290472380774
21.2.2	redox.ascorbate and glutathione.glutathione	12	0.842079880922218	0.8832434899111883	0.9680163880941173	0.9565095834450993	0.7598104119993545	0.7972290472380774
30.4.2	signalling.phosphinositides.phosphatidylinositol 4-kinase	1	0.8400244716432579	0.8524350761571883	0.7298633103074612	0.9565095834450993	0.7598104119993545	0.7972290472380774
13.1.4.1.4	amino acid metabolism.synthesis.branched chain group.common.branched-chain amino acid aminotransferase	6	0.8477727569119238	0.8524350761571883	0.6973326135495779	0.9565095834450993	0.7598104119993545	0.7972290472380774
2.2.2.9	major CHO metabolism.degradation.starch.limit dextrinase/ pullulanase	1	0.8400244716432579	0.8480406204403352	0.693275884882647	0.9565095834450993	0.7598104119993545	0.7972290472380774
1.3.5	PS.calvin cycle.TPI	2	0.8400244716432579	0.9761570953573528	0.7843864525277625	0.9497359639046001	0.7598104119993545	0.7972290472380774
13.1.2.3.2	amino acid metabolism.synthesis.glutamate family.arginine.acetylglutamate kinase	2	0.8205349124242146	0.8480406204403352	0.693275884882647	0.9497359639046001	0.7598104119993545	0.7972290472380774
10.8.1	cell wall.pectin*esterases.PME	59	0.8400244716432579	0.8524350761571883	0.885751611818096	0.9494292077106037	0.7598104119993545	0.7972290472380774
13.1.5.1.3	amino acid metabolism.synthesis.serine-glycine-cysteine group.serine.phosphoserine phosphatase	1	0.8205349124242146	0.8899554989238113	0.7843864525277625	0.9494292077106037	0.7598104119993545	0.7972290472380774
11.8.4	lipid metabolism.'exotics' (steroids, squalene etc).3-beta hydroxysteroid dehydrogenase/isomerase	3	0.8205349124242146	0.9573022210881872	0.7237967275841133	0.9494292077106037	0.7598104119993545	0.7972290472380774
10.5.5	cell wall.cell wall proteins.RGP	3	0.9655187749626177	0.9915202824803819	0.8072948806991435	0.9448912017622169	0.7598104119993545	0.7972290472380774
29.2.1.2.2.527	protein.synthesis.ribosomal protein.eukaryotic.60S subunit.L27A	1	0.8477727569119238	0.8524350761571883	0.6939024733719907	0.9448912017622169	0.7598104119993545	0.7972290472380774
19.10	tetrapyrrole synthesis.magnesium chelatase	3	0.8809613382770278	0.8899554989238113	0.693275884882647	0.9448912017622169	0.7598104119993545	0.7972290472380774
29.2.1.2.2.21	protein.synthesis.ribosomal protein.eukaryotic.60S subunit.L21	2	0.8477901574943788	0.8480406204403352	0.8728061141185591	0.9442931028842454	0.7598104119993545	0.7972290472380774
8	TCA / org transformation	68	0.754234085532738	0.2740700675905619	0.7067644915641043	0.9355217879780441	0.7598104119993545	0.7972290472380774
2.2.2.1.1	major CHO metabolism.degradation.starch.starch cleavage.alpha amylase	1	0.8205349124242146	0.8524350761571883	0.7559407434668893	0.9347929924656214	0.7598104119993545	0.7972290472380774
10.1.5	cell wall.precursor synthesis.UXS	7	0.8757231474038873	0.7494589231575517	0.3661256454256507	0.9331335463878031	0.7598104119993545	0.7972290472380774
11.2.4	lipid metabolism.FA desaturation.omega 6 desaturase	2	0.8205349124242146	0.9511888699345254	0.9020798622068655	0.931728799134533	0.7598104119993545	0.7972290472380774
10.8	cell wall.pectin*esterases	68	0.8205349124242146	0.8899554989238113	0.7608725929455366	0.931728799134533	0.7598104119993545	0.7972290472380774
29.2.1.1.2.1.27	protein.synthesis.ribosomal protein.prokaryotic.mitochondrion.30S subunit.S27	1	0.886398999894321	0.8899554989238113	0.693275884882647	0.931728799134533	0.7598104119993545	0.7972290472380774
29.2.1.1.3.2.1712	protein.synthesis.ribosomal protein.prokaryotic.unknown organellar.50S subunit.L7/L12	1	0.8449510791626356	0.8805645655020632	0.7451508028918842	0.928626755129212	0.7598104119993545	0.7972290472380774
29.2.1.1.1.2.15	protein.synthesis.ribosomal protein.prokaryotic.chloroplast.50S subunit.L15	1	0.8498473004940855	0.8524350761571883	0.693275884882647	0.928626755129212	0.7598104119993545	0.7972290472380774
29.2.1.2.1.10	protein.synthesis.ribosomal protein.eukaryotic.40S subunit.S10	2	0.8498939984216991	0.8480406204403352	0.646906174215603	0.9282299914665699	0.7598104119993545	0.7972290472380774
16.2.1.6	secondary metabolism.phenylpropanoids.lignin biosynthesis.CCoAOMT	9	0.7786670711112673	0.688847074494862	0.6078282804500434	0.9216536510568859	0.7598104119993545	0.7972290472380774
29.2.1.1.3.99	protein.synthesis.ribosomal protein.prokaryotic.unknown organellar.unknown	1	0.842079880922218	0.8524350761571883	0.7605936054430078	0.9187653254537355	0.7598104119993545	0.7972290472380774
29.2.1.2.1.31	protein.synthesis.ribosomal protein.eukaryotic.40S subunit.SA	2	0.842079880922218	0.8524350761571883	0.693275884882647	0.9187653254537355	0.7598104119993545	0.7972290472380774
27.3.25	RNA.regulation of transcription.MYB domain transcription factor family	125	0.8477727569119238	0.8805645655020632	0.9246917368006607	0.918150093205205	0.7598104119993545	0.7972290472380774
11.8.8	lipid metabolism.'exotics' (steroids, squalene etc).squalene synthase	1	0.8329341027716181	0.8480406204403352	0.8280476912775491	0.918150093205205	0.7598104119993545	0.7972290472380774
16.1.1.5	secondary metabolism.isoprenoids.non-mevalonate pathway.MCS	1	0.8477727569119238	0.8524350761571883	0.6939024733719907	0.918150093205205	0.7598104119993545	0.7972290472380774
1.3.12	PS.calvin cycle.PRK	1	0.8400244716432579	0.8805645655020632	0.693275884882647	0.918150093205205	0.7598104119993545	0.7972290472380774
29.2.1.99	protein.synthesis.ribosomal protein.unknown	16	0.8900837861477796	0.6407061583608284	0.9246917368006607	0.9108785172821307	0.7598104119993545	0.7972290472380774
1.3.7	PS.calvin cycle.FBPase	3	0.842079880922218	0.8524350761571883	0.885751611818096	0.9108785172821307	0.7598104119993545	0.7972290472380774
4.1.12	glycolysis.cytosolic branch.phosphoglycerate mutase	4	0.8624325252136802	0.8559523424400067	0.820326905544951	0.9108785172821307	0.7598104119993545	0.7972290472380774
17.3.1.2.8	hormone metabolism.brassinosteroid.synthesis-degradation.sterols.DWF1	1	0.8477727569119238	0.8603215898968801	0.8157086522408775	0.9108785172821307	0.7598104119993545	0.7972290472380774
27.3.22	RNA.regulation of transcription.HB,Homeobox transcription factor family	72	0.8205349124242146	0.8899554989238113	0.8157086522408775	0.9108785172821307	0.7598104119993545	0.7972290472380774
29.2.1.1.1.2.34	protein.synthesis.ribosomal protein.prokaryotic.chloroplast.50S subunit.L34	1	0.8718991910157146	0.8524350761571883	0.8146136346261207	0.9108785172821307	0.7598104119993545	0.7972290472380774
29.2.1.99.1.4	protein.synthesis.ribosomal protein.unknown.small subunit.S4	1	0.8243630979294616	0.8524350761571883	0.7843864525277625	0.9108785172821307	0.7598104119993545	0.7972290472380774
30.2.19	signalling.receptor kinases.legume-lectin	3	0.9233716639610206	0.8918647654802514	0.7843864525277625	0.9108785172821307	0.7598104119993545	0.7972290472380774
2.2.1.5	major CHO metabolism.degradation.sucrose.Susy	5	0.8205349124242146	0.7935256546301153	0.7559407434668893	0.9108785172821307	0.7598104119993545	0.7972290472380774
29.2.1.1.1.2.29	protein.synthesis.ribosomal protein.prokaryotic.chloroplast.50S subunit.L29	1	0.8477727569119238	0.8524350761571883	0.7559407434668893	0.9108785172821307	0.7598104119993545	0.7972290472380774
10.1.30.3	cell wall.precursor synthesis.sugar kinases.glucuronic acid kinase	1	0.8466077652545799	0.8524350761571883	0.7559407434668893	0.9108785172821307	0.7598104119993545	0.7972290472380774
14.2	S-assimilation.APR	1	0.8400244716432579	0.8805645655020632	0.7504740081137904	0.9108785172821307	0.7598104119993545	0.7972290472380774
19.14	tetrapyrrole synthesis.protochlorophyllide reductase	1	0.8477727569119238	0.8522184102900441	0.7325736106773391	0.9108785172821307	0.7598104119993545	0.7972290472380774
11.1.1.2.4	lipid metabolism.FA synthesis and FA elongation.Acetyl CoA Carboxylation.heteromeric Complex.Biotin Carboxylase	1	0.8713928948083727	0.8805645655020632	0.7298633103074612	0.9108785172821307	0.7598104119993545	0.7972290472380774
11.3.9	lipid metabolism.Phospholipid synthesis.choline monooxygenase	1	0.8205349124242146	0.8409192700240813	0.7067644915641043	0.9108785172821307	0.7598104119993545	0.7972290472380774
29.2.1.1.3.1.21	protein.synthesis.ribosomal protein.prokaryotic.unknown organellar.30S subunit.S21	1	0.8314546727349975	0.8524350761571883	0.7067644915641043	0.9108785172821307	0.7598104119993545	0.7972290472380774
11.3.1	lipid metabolism.Phospholipid synthesis.1-acylglycerol-3-phosphate O-acyltransferase	2	0.9479491724275838	0.8559523424400067	0.7067644915641043	0.9108785172821307	0.7598104119993545	0.7972290472380774
1.2.3	PS.photorespiration.aminotransferases peroxisomal	1	0.8205349124242146	0.8584165461021024	0.7067644915641043	0.9108785172821307	0.7598104119993545	0.7972290472380774
16.1.2.1	secondary metabolism.isoprenoids.mevalonate pathway.acetyl-CoA C-acyltransferase	2	0.965862167967453	0.8480406204403352	0.693275884882647	0.9108785172821307	0.7598104119993545	0.7972290472380774
16.1.4.4	secondary metabolism.isoprenoids.carotenoids.lycopene epsilon cyclase	1	0.8482237420009897	0.8524350761571883	0.693275884882647	0.9108785172821307	0.7598104119993545	0.7972290472380774
10.4	cell wall.pectin synthesis	1	0.8477727569119238	0.8524350761571883	0.693275884882647	0.9108785172821307	0.7598104119993545	0.7972290472380774
10.4.3	cell wall.pectin synthesis.rhamnogalacturonan II	1	0.8477727569119238	0.8524350761571883	0.693275884882647	0.9108785172821307	0.7598104119993545	0.7972290472380774
10.4.3.6	cell wall.pectin synthesis.rhamnogalacturonan II.Xylose Transferase with Fucose Acceptor	1	0.8477727569119238	0.8524350761571883	0.693275884882647	0.9108785172821307	0.7598104119993545	0.7972290472380774
23.1.2.30	nucleotide metabolism.synthesis.purine.IMP dehydrogenase	1	0.8477727569119238	0.8524350761571883	0.693275884882647	0.9108785172821307	0.7598104119993545	0.7972290472380774
29.2.1.2.2.29	protein.synthesis.ribosomal protein.eukaryotic.60S subunit.L29	1	0.8477727569119238	0.8524350761571883	0.693275884882647	0.9108785172821307	0.7598104119993545	0.7972290472380774
29.2.1.1.1.2.31	protein.synthesis.ribosomal protein.prokaryotic.chloroplast.50S subunit.L31	1	0.8400244716432579	0.8524350761571883	0.693275884882647	0.9108785172821307	0.7598104119993545	0.7972290472380774
29.2.1.1.1.2.9	protein.synthesis.ribosomal protein.prokaryotic.chloroplast.50S subunit.L9	1	0.8400244716432579	0.8524350761571883	0.693275884882647	0.9108785172821307	0.7598104119993545	0.7972290472380774
29.2.1.1.3.2.20	protein.synthesis.ribosomal protein.prokaryotic.unknown organellar.50S subunit.L20	1	0.8205349124242146	0.8524350761571883	0.693275884882647	0.9108785172821307	0.7598104119993545	0.7972290472380774
18.13	Co-factor and vitamine metabolism.isochorismatase	1	0.8007982297335147	0.8524350761571883	0.693275884882647	0.9108785172821307	0.7598104119993545	0.7972290472380774
18.5.2.8.1	Co-factor and vitamine metabolism.folate & vitamine K.vitamine K.2-phytyl-1,4-naphthoquinone methyltransferase.PHYLLO	1	0.8477727569119238	0.8805645655020632	0.693275884882647	0.9108785172821307	0.7598104119993545	0.7972290472380774
29.2.1.99.1.25	protein.synthesis.ribosomal protein.unknown.small subunit.S25	1	0.8205349124242146	0.8805645655020632	0.693275884882647	0.9108785172821307	0.7598104119993545	0.7972290472380774
16.1.1.4	secondary metabolism.isoprenoids.non-mevalonate pathway.CMK	1	0.842079880922218	0.8899554989238113	0.693275884882647	0.9108785172821307	0.7598104119993545	0.7972290472380774
13.2.5.1	amino acid metabolism.degradation.serine-glycine-cysteine group.serine	1	0.8314546727349975	0.8899554989238113	0.693275884882647	0.9108785172821307	0.7598104119993545	0.7972290472380774
13.2.1	amino acid metabolism.degradation.central amino acid metabolism	1	0.8205349124242146	0.8942745420102789	0.693275884882647	0.9108785172821307	0.7598104119993545	0.7972290472380774
13.2.1.2	amino acid metabolism.degradation.central amino acid metabolism.aspartate	1	0.8205349124242146	0.8942745420102789	0.693275884882647	0.9108785172821307	0.7598104119993545	0.7972290472380774
11.1.1.2	lipid metabolism.FA synthesis and FA elongation.Acetyl CoA Carboxylation.heteromeric Complex	5	0.9471387495467181	0.9862730961359657	0.693275884882647	0.9108785172821307	0.7598104119993545	0.7972290472380774
29.2.1.2.1.6	protein.synthesis.ribosomal protein.eukaryotic.40S subunit.S6	2	0.9848126581119758	0.8524350761571883	0.6712624577301466	0.9108785172821307	0.7598104119993545	0.7972290472380774
27.3.70	RNA.regulation of transcription.Silencing Group	2	0.8205349124242146	0.7935256546301153	0.646906174215603	0.9108785172821307	0.7598104119993545	0.7972290472380774
29.2.1.2.1.24	protein.synthesis.ribosomal protein.eukaryotic.40S subunit.S24	2	0.8205349124242146	0.8524350761571883	0.6142507134638837	0.9108785172821307	0.7598104119993545	0.7972290472380774
29.2.1.2.2.37	protein.synthesis.ribosomal protein.eukaryotic.60S subunit.L37	2	0.8757231474038873	0.8480406204403352	0.6078282804500434	0.9108785172821307	0.7598104119993545	0.7972290472380774
29.2.1.2.2.510	protein.synthesis.ribosomal protein.eukaryotic.60S subunit.L10A	2	0.8477727569119238	0.8524350761571883	0.6078282804500434	0.9108785172821307	0.7598104119993545	0.7972290472380774
11.3.2	lipid metabolism.Phospholipid synthesis.choline kinase	3	0.9655187749626177	0.8692365934221641	0.6078282804500434	0.9108785172821307	0.7598104119993545	0.7972290472380774
16.1.3.1	secondary metabolism.isoprenoids.tocopherol biosynthesis.hydroxyphenylpyruvate dioxygenase	3	0.9046538611734996	0.8805645655020632	0.7298633103074612	0.8244222247437157	0.7598104119993545	0.7972290472380774
17.7.1.3	hormone metabolism.jasmonate.synthesis-degradation.allene oxidase synthase	5	0.7786670711112673	0.689589971256337	0.7067644915641043	0.8244222247437157	0.7598104119993545	0.7972290472380774
11.8	lipid metabolism.'exotics'(steroids, squalene etc)	59	0.3569825915637977	0.9346306258580567	0.9246917368006607	0.7851660252082145	0.7598104119993545	0.7972290472380774
28.1.3.2	DNA.synthesis/chromatin structure.histone.core	16	0.9122924099535696	0.02983170809547326	0.693275884882647	0.7489092048641214	0.7598104119993545	0.7972290472380774
12	N-metabolism	24	0.8757231474038873	0.8524350761571883	0.885751611818096	0.6856915783843638	0.7598104119993545	0.7972290472380774
17.7.1	hormone metabolism.jasmonate.synthesis-degradation	35	0.06981716401682414	0.8805645655020632	0.693275884882647	0.45977862888709203	0.7598104119993545	0.7972290472380774
29.5.11.4.3	protein.degradation.ubiquitin.E3.SCF	493	0.5313453824270332	0.514401259239097	0.834897606062626	0.01178289451962984	0.7598104119993545	0.7972290472380774
19.8	tetrapyrrole synthesis.coproporphyrinogen III oxidase	1	0.842079880922218	0.8524350761571883	0.7067644915641043	0.9108785172821307	0.7540582407000997	0.7972290472380774
28.1.3.1	DNA.synthesis/chromatin structure.histone.H1	1	0.8912690752696762	0.8480406204403352	0.693275884882647	0.9565095834450993	0.7524498072842706	0.7972290472380774
29.2.1.1.3.2.32	protein.synthesis.ribosomal protein.prokaryotic.unknown organellar.50S subunit.L32	1	0.842079880922218	0.8805645655020632	0.693275884882647	0.9553124071172179	0.7496138938196383	0.7972290472380774
29.2.1.1.1.1.6	protein.synthesis.ribosomal protein.prokaryotic.chloroplast.30S subunit.S6	1	0.8477727569119238	0.8524350761571883	0.693275884882647	0.9448912017622169	0.7496138938196383	0.7972290472380774
33.30	development.multitarget	1	0.8400244716432579	0.8899554989238113	0.7298633103074612	0.9174523852507115	0.7496138938196383	0.7972290472380774
33.30.1	development.multitarget.target of rapamycin	1	0.8400244716432579	0.8899554989238113	0.7298633103074612	0.9174523852507115	0.7496138938196383	0.7972290472380774
10.1.8	cell wall.precursor synthesis.GER	1	0.8757231474038873	0.8524350761571883	0.7325736106773391	0.9108785172821307	0.7496138938196383	0.7972290472380774
10.1.4	cell wall.precursor synthesis.UGD	4	0.842079880922218	0.8524350761571883	0.9930668681613548	0.9565095834450993	0.7490401352565095	0.7972290472380774
16.1.3.5	secondary metabolism.isoprenoids.tocopherol biosynthesis.tocopherol methyltransferase	1	0.8400244716432579	0.8524350761571883	0.693275884882647	0.9565095834450993	0.7490401352565095	0.7972290472380774
27.1.1	RNA.processing.splicing	62	0.8477727569119238	0.620860238561439	0.5986502410515938	0.9565095834450993	0.7490401352565095	0.7972290472380774
1.1.4.9	PS.lightreaction.ATP synthase.subunit B_ (ATPX)	1	0.8477727569119238	0.8524350761571883	0.7559407434668893	0.9497359639046001	0.7490401352565095	0.7972290472380774
29.2.1.2.1.19	protein.synthesis.ribosomal protein.eukaryotic.40S subunit.S19	3	0.8900837861477796	0.8524350761571883	0.693275884882647	0.9475367150680886	0.7490401352565095	0.7972290472380774
22.2	polyamine metabolism.degradation	1	0.842079880922218	0.8480406204403352	0.7067644915641043	0.9448912017622169	0.7490401352565095	0.7972290472380774
22.2.1	polyamine metabolism.degradation.polyamin oxidase	1	0.842079880922218	0.8480406204403352	0.7067644915641043	0.9448912017622169	0.7490401352565095	0.7972290472380774
13.2.2.1	amino acid metabolism.degradation.glutamate family.glutamine	1	0.8757231474038873	0.8524350761571883	0.7067644915641043	0.9448912017622169	0.7490401352565095	0.7972290472380774
13.2.3.5.1	mino acid metabolism.degradation.aspartate family.lysine.lysine decarboxylase	1	0.8400244716432579	0.8524350761571883	0.7843864525277625	0.9375302938729412	0.7490401352565095	0.7972290472380774
11.6	lipid metabolism.lipid transfer proteins etc	4	0.857063755622002	0.8832434899111883	0.693275884882647	0.9331335463878031	0.7490401352565095	0.7972290472380774
16.5.1.3.3	secondary metabolism.sulfur-containing.glucosinolates.degradation.nitrilase	2	0.8477727569119238	0.8524350761571883	0.7067644915641043	0.9216536510568859	0.7490401352565095	0.7972290472380774
26.9	misc.glutathione S transferases	56	0.31210320465512653	0.05479279937792389	0.9982086702304952	0.9108785172821307	0.7490401352565095	0.7972290472380774
4.2.4	glycolysis.plastid branch.phosphofructokinase (PFK)	5	0.8205349124242146	0.8524350761571883	0.8906818175949645	0.9108785172821307	0.7490401352565095	0.7972290472380774
16.2.1.3	secondary metabolism.phenylpropanoids.lignin biosynthesis.4CL	12	0.6251460523165366	0.6708059032601081	0.857623740852245	0.9108785172821307	0.7490401352565095	0.7972290472380774
30.2.8.1	signalling.receptor kinases.leucine rich repeat VIII.VIII-1	2	0.9564365386602708	0.8524350761571883	0.693275884882647	0.9108785172821307	0.7490401352565095	0.7972290472380774
29.2.1.1.1.1.17	protein.synthesis.ribosomal protein.prokaryotic.chloroplast.30S subunit.S17	1	0.8323740856397169	0.8524350761571883	0.693275884882647	0.9108785172821307	0.7490401352565095	0.7972290472380774
29.2.1.99.2.1185	protein.synthesis.ribosomal protein.unknown.large subunit.L18/L5	1	0.8205349124242146	0.8524350761571883	0.693275884882647	0.9108785172821307	0.7490401352565095	0.7972290472380774
29.2.1.2.1.30	protein.synthesis.ribosomal protein.eukaryotic.40S subunit.S30	2	0.8757231474038873	0.8899554989238113	0.6712624577301466	0.9108785172821307	0.7490401352565095	0.7972290472380774
2.2.2	major CHO metabolism.degradation.starch	27	0.9474689577484233	0.8480406204403352	0.5827704416304686	0.9108785172821307	0.7490401352565095	0.7972290472380774
13.1.6	amino acid metabolism.synthesis.aromatic aa	46	0.8498939984216991	0.689589971256337	0.7067644915641043	0.7489092048641214	0.7490401352565095	0.7972290472380774
29.5.9	protein.degradation.AAA type	70	0.062056292131325345	0.8805645655020632	0.719243384445935	0.5619849611470076	0.7486194803189327	0.7972290472380774
29.2.1.1.3.2.25	protein.synthesis.ribosomal protein.prokaryotic.unknown organellar.50S subunit.L25	1	0.8466077652545799	0.8805645655020632	0.7559407434668893	0.931728799134533	0.7457503905710546	0.7972290472380774
17.7	hormone metabolism.jasmonate	37	0.17933145786633087	0.8524350761571883	0.7298633103074612	0.34458072700852166	0.7431508700273045	0.7972290472380774
29.2.1.2.1.17	protein.synthesis.ribosomal protein.eukaryotic.40S subunit.S17	2	0.8323740856397169	0.8524350761571883	0.646906174215603	0.931728799134533	0.7325988784809097	0.7972290472380774
13.1.4	amino acid metabolism.synthesis.branched chain group	21	0.8466077652545799	0.6489263962322666	0.7325736106773391	0.9108785172821307	0.7325988784809097	0.7972290472380774
11.1.31	lipid metabolism.FA synthesis and FA elongation.pyruvate DH	2	0.8498939984216991	0.9761570953573528	0.693275884882647	0.9108785172821307	0.7325988784809097	0.7972290472380774
29.2.1.2.1.12	protein.synthesis.ribosomal protein.eukaryotic.40S subunit.S12	3	0.8205349124242146	0.93631429387784	0.5102091149070663	0.8896112502430088	0.7325988784809097	0.7972290472380774
27.3.40	RNA.regulation of transcription.Aux/IAA family	20	0.265450639669718	0.7087762204631876	0.10854083877224309	0.739294322925825	0.7325988784809097	0.7972290472380774
17.8	hormone metabolism.salicylic acid	13	0.8477727569119238	0.8524350761571883	0.7067644915641043	0.937528803330018	0.7244128900296503	0.7972290472380774
17.8.1	hormone metabolism.salicylic acid.synthesis-degradation	13	0.8477727569119238	0.8524350761571883	0.7067644915641043	0.937528803330018	0.7244128900296503	0.7972290472380774
29.2.1.1.1.2.86	protein.synthesis.ribosomal protein.prokaryotic.chloroplast.50S subunit.PSRP6	1	0.8205349124242146	0.8524350761571883	0.8239399431780733	0.9108785172821307	0.7190833382565777	0.7972290472380774
15	metal handling	45	0.8817637711601976	0.729399547105441	0.8330956798871422	0.9108785172821307	0.7189035274222061	0.7972290472380774
17.3.1.2.99	hormone metabolism.brassinosteroid.synthesis-degradation.sterols.other	13	0.8205349124242146	0.8899554989238113	0.6939024733719907	0.9187653254537355	0.7187512196943667	0.7972290472380774
27.3.49	RNA.regulation of transcription.GeBP like	4	0.965862167967453	0.8805645655020632	0.6078282804500434	0.9108785172821307	0.7187512196943667	0.7972290472380774
10.5.2	cell wall.cell wall proteins.proline rich proteins	1	0.8197232543637896	0.8409192700240813	0.7067644915641043	0.9187653254537355	0.7176146962072967	0.7972290472380774
29.2.1.2.1.26	protein.synthesis.ribosomal protein.eukaryotic.40S subunit.S26	2	0.8205349124242146	0.8480406204403352	0.6078282804500434	0.9331335463878031	0.7155266252321205	0.7972290472380774
29.2.1.2.1.4	protein.synthesis.ribosomal protein.eukaryotic.40S subunit.S4	3	0.9598707780466724	0.8477228892469506	0.5958572352589685	0.9597271847519839	0.7141182262249791	0.7972290472380774
3	minor CHO metabolism	112	0.9303528751097979	0.8524350761571883	0.7067644915641043	0.9553124071172179	0.7141182262249791	0.7972290472380774
23.3.3	nucleotide metabolism.salvage.NUDIX hydrolases	23	0.9005217615074542	0.8524350761571883	0.6654403109804712	0.9494292077106037	0.7141182262249791	0.7972290472380774
19.11	tetrapyrrole synthesis.magnesium protoporphyrin IX methyltransferase	1	0.8205349124242146	0.8524350761571883	0.693275884882647	0.9448912017622169	0.7141182262249791	0.7972290472380774
11.3.5	lipid metabolism.Phospholipid synthesis.diacylglycerol kinase	5	0.8400244716432579	0.7935256546301153	0.6078282804500434	0.9442931028842454	0.7141182262249791	0.7972290472380774
29.2.1.2.2.8	protein.synthesis.ribosomal protein.eukaryotic.60S subunit.L8	2	0.8466077652545799	0.8243487117876706	0.693275884882647	0.9195722200768838	0.7141182262249791	0.7972290472380774
11.1.1	lipid metabolism.FA synthesis and FA elongation.Acetyl CoA Carboxylation	7	0.9975933360886667	0.9335040049148182	0.7067644915641043	0.9187653254537355	0.7141182262249791	0.7972290472380774
3.1.2	minor CHO metabolism.raffinose family.raffinose synthases	6	0.9088453425252939	0.8918647654802514	0.5102091149070663	0.9187653254537355	0.7141182262249791	0.7972290472380774
29.2.1.1.3.2.28	protein.synthesis.ribosomal protein.prokaryotic.unknown organellar.50S subunit.L28	1	0.8205349124242146	0.8524350761571883	0.8906327629685472	0.9108785172821307	0.7141182262249791	0.7972290472380774
11.1.7	lipid metabolism.FA synthesis and FA elongation.ACP thioesterase	6	0.8477727569119238	0.8805645655020632	0.8894739754365973	0.9108785172821307	0.7141182262249791	0.7972290472380774
29.2.1.2.2.9	protein.synthesis.ribosomal protein.eukaryotic.60S subunit.L9	2	0.9407545115231277	0.8524350761571883	0.8828122311243938	0.9108785172821307	0.7141182262249791	0.7972290472380774
25.8	C1-metabolism.tetrahydrofolate synthase	3	0.9479491724275838	0.8524350761571883	0.8780353985697038	0.9108785172821307	0.7141182262249791	0.7972290472380774
29.2.4	protein.synthesis.elongation	40	0.8773759949667809	0.9549587732293756	0.7067644915641043	0.9108785172821307	0.7141182262249791	0.7972290472380774
1.1.4.7	PS.lightreaction.ATP synthase.delta chain	1	0.8329341027716181	0.8480406204403352	0.693275884882647	0.9108785172821307	0.7141182262249791	0.7972290472380774
27.3.30	RNA.regulation of transcription.Trihelix, Triple-Helix transcription factor family	29	0.8695061600669605	0.9349755115994623	0.2841138563363366	0.9108785172821307	0.7141182262249791	0.7972290472380774
29.5.11.1	protein.degradation.ubiquitin.ubiquitin	48	0.8205349124242146	0.2740700675905619	0.10377152643856435	0.9108785172821307	0.7141182262249791	0.7972290472380774
18.4	Co-factor and vitamine metabolism.pantothenate	5	0.8350489954349148	0.8243487117876706	0.6712624577301466	0.8017137841370333	0.7141182262249791	0.7972290472380774
17.1.1.1.10	hormone metabolism.abscisic acid.synthesis-degradation.synthesis.9-cis-epoxycarotenoid dioxygenase	10	0.8400244716432579	0.8559523424400067	0.5166465859039115	0.9108785172821307	0.7048182385496844	0.7972290472380774
29.3.4.3	protein.targeting.secretory pathway.vacuole	32	0.8477727569119238	0.6773881304605218	0.693275884882647	0.9331335463878031	0.6954290990591478	0.7972290472380774
16.1	secondary metabolism.isoprenoids	135	0.8205349124242146	0.8524350761571883	0.8217844057637625	0.9108785172821307	0.6954290990591478	0.7972290472380774
29.5.11.4.2	protein.degradation.ubiquitin.E3.RING	332	0.8205349124242146	0.8524350761571883	0.7067644915641043	0.9410033732799047	0.68504774931981	0.7972290472380774
10.2.2	cell wall.cellulose synthesis.COBRA	15	0.8190202735536644	0.8899554989238113	0.693275884882647	0.918150093205205	0.68504774931981	0.7972290472380774
2.2	major CHO metabolism.degradation	64	0.8400244716432579	0.8805645655020632	0.8239399431780733	0.9108785172821307	0.6850081110716854	0.7972290472380774
3.1	minor CHO metabolism.raffinose family	13	0.8205349124242146	0.8805645655020632	0.4139765303032876	0.9331335463878031	0.670558684059349	0.7972290472380774
13.1.5.3	amino acid metabolism.synthesis.serine-glycine-cysteine group.cysteine	14	0.9611856125429296	0.9976446092005011	0.9863293430780999	0.9829153358765671	0.6654423930756787	0.7972290472380774
29.2.1.1.1.1.13	protein.synthesis.ribosomal protein.prokaryotic.chloroplast.30S subunit.S13	2	0.8477727569119238	0.8805645655020632	0.834450577567936	0.9375302938729412	0.6654423930756787	0.7972290472380774
17.3.1.2	hormone metabolism.brassinosteroid.synthesis-degradation.sterols	20	0.4346399829660588	0.9862730961359657	0.693275884882647	0.9370392724372415	0.6654423930756787	0.7972290472380774
21.2.1.2	redox.ascorbate and glutathione.ascorbate.GDP-L-galactose-hexose-1-phosphate guanyltransferase	4	0.9564365386602708	0.8524350761571883	0.874906396796363	0.9331335463878031	0.6654423930756787	0.7972290472380774
34.1.1	transport.p- and v-ATPases.H+-transporting two-sector ATPase	13	0.8205349124242146	0.916451595171798	0.724177858308025	0.9246895314716307	0.6654423930756787	0.7972290472380774
29.2.1.1.3.2.35	protein.synthesis.ribosomal protein.prokaryotic.unknown organellar.50S subunit.L35	3	0.9580949433019988	0.8524350761571883	0.935194613367303	0.9108785172821307	0.6654423930756787	0.7972290472380774
13.1.1.3	amino acid metabolism.synthesis.central amino acid metabolism.alanine	4	0.8757231474038873	0.9728845985256401	0.6078282804500434	0.9108785172821307	0.6654423930756787	0.7972290472380774
29.2.1.2.2.15	protein.synthesis.ribosomal protein.eukaryotic.60S subunit.L15	2	0.9474689577484233	0.689589971256337	0.5926267801086749	0.9108785172821307	0.6654423930756787	0.7972290472380774
34.10	transport.nucleotides	11	0.8205349124242146	0.8942745420102789	0.7067644915641043	0.8637312079393907	0.6654423930756787	0.7972290472380774
13.1.5.3.1	amino acid metabolism.synthesis.serine-glycine-cysteine group.cysteine.OASTL	10	0.842079880922218	0.9416389838556148	0.7917763117408668	0.9565095834450993	0.6574849526256676	0.7972290472380774
29.2.1.2.1.23	protein.synthesis.ribosomal protein.eukaryotic.40S subunit.S23	4	0.8400244716432579	0.6773881304605218	0.4777212021269753	0.9448912017622169	0.6574849526256676	0.7972290472380774
17.5.3	hormone metabolism.ethylene.induced-regulated-responsive-activated	10	0.7853681544426347	0.7758920982664405	0.693275884882647	0.9420414558361381	0.6574849526256676	0.7972290472380774
2	major CHO metabolism	101	0.9233716639610206	0.8918647654802514	0.6939024733719907	0.9331335463878031	0.6574849526256676	0.7972290472380774
29.1.4	protein.aa activation.leucine-tRNA ligase	3	0.8400244716432579	0.8805645655020632	0.9913211603395254	0.9187653254537355	0.6574849526256676	0.7972290472380774
14.1	S-assimilation.ATPS	2	0.8197232543637896	0.8409192700240813	0.693275884882647	0.9108785172821307	0.6574849526256676	0.7972290472380774
27.3.62	RNA.regulation of transcription.Nucleosome/chromatin assembly factor group	9	0.8400244716432579	0.7693488255502865	0.7123429638497305	0.4866752266885832	0.6574849526256676	0.7972290472380774
29.2.2.3.5	protein.synthesis.ribosome biogenesis.Pre-rRNA processing and modifications.DExD-box helicases	8	0.7143064578438101	0.8942745420102789	0.9913211603395254	0.9187653254537355	0.6381599447020312	0.7972290472380774
29.2.1.2.2.11	protein.synthesis.ribosomal protein.eukaryotic.60S subunit.L11	3	0.9529278046614807	0.8805645655020632	0.8381816633553612	0.9108785172821307	0.6381599447020312	0.7972290472380774
29.1.14	protein.aa activation.glycine-tRNA ligase	3	0.9252033702260583	0.8477228892469506	0.6078282804500434	0.739294322925825	0.6381599447020312	0.7972290472380774
30.2.11	signalling.receptor kinases.leucine rich repeat XI	284	0.5620784282763187	0.0018109963214653685	0.0786613608952217	0.23928268271965406	0.6262381829617636	0.7972290472380774
35.1.2	not assigned.no ontology.agenet domain-containing protein	14	0.9023808220531395	0.8524350761571883	0.9913211603395254	0.9598234963392637	0.6240656764249196	0.7972290472380774
13.2.4.1	amino acid metabolism.degradation.branched chain group.shared	3	0.8532991206246131	0.547194341771526	0.7583587328169344	0.9565095834450993	0.6240656764249196	0.7972290472380774
27.3.68	RNA.regulation of transcription.PWWP domain protein	8	0.842079880922218	0.8805645655020632	0.5166465859039115	0.937528803330018	0.6240656764249196	0.7972290472380774
29.2.1.2.2.12	protein.synthesis.ribosomal protein.eukaryotic.60S subunit.L12	3	0.84186962899919	0.689589971256337	0.7249616216975535	0.9108785172821307	0.6240656764249196	0.7972290472380774
34.12	transport.metal	87	0.6916609092829789	0.8480406204403352	0.7067644915641043	0.9108785172821307	0.6240656764249196	0.7972290472380774
29.3.2	protein.targeting.mitochondria	24	0.8757231474038873	0.8524350761571883	0.693275884882647	0.9108785172821307	0.6240656764249196	0.7972290472380774
34.1	transport.p- and v-ATPases	41	0.008423062383342339	0.2856278505907792	0.7067644915641043	0.7489092048641214	0.6240656764249196	0.7972290472380774
3.4.4	minor CHO metabolism.myo-inositol.myo inositol oxygenases	5	0.06973577310196516	0.689589971256337	0.646906174215603	0.739294322925825	0.6240656764249196	0.7972290472380774
29.2.1.2.2.99	protein.synthesis.ribosomal protein.eukaryotic.60S subunit.unknown	11	0.8205349124242146	0.4739148313294004	0.7093456278822892	0.9108785172821307	0.6202965527938065	0.7972290472380774
11.1	lipid metabolism.FA synthesis and FA elongation	85	0.8477727569119238	0.9977417398165379	0.5252699820637531	0.9108785172821307	0.5692535068522592	0.7972290472380774
16.4	secondary metabolism.N misc	25	0.8477727569119238	0.9761570953573528	0.7298633103074612	0.9187653254537355	0.5106068055833859	0.7972290472380774
28.2	DNA.repair	76	0.7143064578438101	0.8524350761571883	0.8521857611142168	0.8896112502430088	0.5106068055833859	0.7972290472380774
19.99	tetrapyrrole synthesis.unspecified	7	0.8477727569119238	0.7654444572838931	0.20368474033081352	0.5942789627940454	0.4800665068015339	0.7972290472380774
20.2.99	stress.abiotic.unspecified	89	0.8197232543637896	0.689589971256337	0.7559407434668893	0.9448912017622169	0.46680974356591265	0.7972290472380774
16.4.1	secondary metabolism.N misc.alkaloid-like	23	0.8400244716432579	0.8805645655020632	0.8203381680052725	0.9108785172821307	0.42268867198610904	0.7972290472380774
26.18	misc.invertase/pectin methylesterase inhibitor family protein	36	0.976570136981589	0.9820636962212342	0.5273809182808736	0.9108785172821307	0.42268867198610904	0.7972290472380774
31.2	cell.division	81	0.8757231474038873	0.8480406204403352	0.8906818175949645	0.9442931028842454	0.3653171767941507	0.7972290472380774
29.2.1.1.1.2	protein.synthesis.ribosomal protein.prokaryotic.chloroplast.50S subunit	36	0.6152415547087958	0.49017437635449135	0.646906174215603	0.9597271847519839	0.3283863843006749	0.7972290472380774
4	glycolysis	45	0.8205349124242146	0.8524350761571883	0.5252699820637531	0.9108785172821307	0.3283863843006749	0.7972290472380774
17.7.1.2	hormone metabolism.jasmonate.synthesis-degradation.lipoxygenase	17	0.8205349124242146	0.9900160498218284	0.478601796026741	0.9108785172821307	0.3283863843006749	0.7972290472380774
35.1.1	not assigned.no ontology.ABC1 family protein	17	0.8498939984216991	0.8805645655020632	0.693275884882647	0.9108785172821307	0.2890780246777168	0.7972290472380774
27.3.44	RNA.regulation of transcription.Chromatin Remodeling Factors	49	0.6152415547087958	0.9761570953573528	0.5166465859039115	0.9375302938729412	0.2394299478493441	0.7972290472380774
30.7	signalling.14-3-3 proteins	7	0.8477727569119238	0.9900160498218284	0.5166465859039115	0.9273160315805534	0.2320757578685699	0.7972290472380774
29.5.11.4.3.1	protein.degradation.ubiquitin.E3.SCF.SKP	20	0.8400244716432579	0.9304371095528148	0.7067644915641043	0.9597271847519839	0.2220243948806441	0.7972290472380774
20.1.5	stress.biotic.regulation of transcription	1	0.8323740856397169	0.8524350761571883	0.7559407434668893	0.9108785172821307	0.7598104119993545	0.7951918063795971
31.5	cell.cell death	5	0.8205349124242146	0.8524350761571883	0.56088319117761	0.9331335463878031	0.9520485064386311	0.7929864993708496
31.5.1	cell.cell death.plants	5	0.8205349124242146	0.8524350761571883	0.56088319117761	0.9331335463878031	0.9520485064386311	0.7929864993708496
16.1.2.3	secondary metabolism.isoprenoids.mevalonate pathway.HMG-CoA reductase	8	0.03823781137874469	0.8900909392213138	0.34119539786408015	0.8703993081179742	0.9491080480749932	0.7929864993708496
13.1.3.4.13	amino acid metabolism.synthesis.aspartate family.methionine.methionine S-methyltransferase	2	0.8205349124242146	0.9958791430963772	0.693275884882647	0.9108785172821307	0.9397906627632002	0.7929864993708496
8.1.1.1	TCA / org transformation.TCA.pyruvate DH.E1	3	0.8773759949667809	0.9007665478196868	0.7182670554656073	0.9108785172821307	0.9385587882153743	0.7929864993708496
12.3	N-metabolism.N-degradation	4	0.8205349124242146	0.93631429387784	0.9958323935613035	0.8244222247437157	0.9167984919670047	0.7929864993708496
12.3.1	N-metabolism.N-degradation.glutamate dehydrogenase	4	0.8205349124242146	0.93631429387784	0.9958323935613035	0.8244222247437157	0.9167984919670047	0.7929864993708496
26.3	misc.gluco-, galacto- and mannosidases	89	0.7786670711112673	0.689589971256337	0.6078282804500434	0.9216536510568859	0.9133969017364115	0.7929864993708496
31.3.1	cell.cycle.peptidylprolyl isomerase	30	0.9660530903873316	0.688847074494862	0.920474366808911	0.9565095834450993	0.8970272594794433	0.7929864993708496
29.5.11.4.4	protein.degradation.ubiquitin.E3.APC	2	0.9564365386602708	0.9977417398165379	0.8951509645684935	0.9555785183364873	0.8970272594794433	0.7929864993708496
30.2.99	signalling.receptor kinases.misc	48	0.8205349124242146	0.8524350761571883	0.5268351549339849	0.9375302938729412	0.8679558208391668	0.7929864993708496
27.3.60	RNA.regulation of transcription.NIN-like bZIP-related family	7	0.9000300790896807	0.8899554989238113	0.7123429638497305	0.931728799134533	0.8264478604462507	0.7929864993708496
34.9	transport.metabolite transporters at the mitochondrial membrane	63	0.8614983171007646	0.20100870906046206	0.9187533480484131	0.9108785172821307	0.8264478604462507	0.7929864993708496
29.2.1.1.1.1.31	protein.synthesis.ribosomal protein.prokaryotic.chloroplast.30S subunit.S31	1	0.8205349124242146	0.8337686436070282	0.6993176622735273	0.9108785172821307	0.8252918786067525	0.7929864993708496
25.9	C1-metabolism.dihydroneopterin aldolase	1	0.8477727569119238	0.8524350761571883	0.693275884882647	0.9108785172821307	0.8126709468517859	0.7929864993708496
29.2.1.1.3.2.1185	protein.synthesis.ribosomal protein.prokaryotic.unknown organellar.50S subunit.L18/L5	1	0.8323740856397169	0.8524350761571883	0.693275884882647	0.9442931028842454	0.8051268948519491	0.7929864993708496
8.2	TCA / org transformation.other organic acid transformations	16	0.965862167967453	0.9761570953573528	0.8951509645684935	0.928626755129212	0.800098228737776	0.7929864993708496
13.1.5.1.1	amino acid metabolism.synthesis.serine-glycine-cysteine group.serine.phosphoglycerate dehydrogenase	2	0.9428078976643379	0.9761570953573528	0.9553175994054875	0.9187653254537355	0.7856238684153083	0.7929864993708496
29.2.2.1	protein.synthesis.ribosome biogenesis.export from nucleus	3	0.9000300790896807	0.9026095699322527	0.9913211603395254	0.918150093205205	0.7856238684153083	0.7929864993708496
11.3.6	lipid metabolism.Phospholipid synthesis.choline-phosphate cytidylyltransferase	3	0.8243630979294616	0.93631429387784	0.6973326135495779	0.9108785172821307	0.7856238684153083	0.7929864993708496
13.1.6.5	amino acid metabolism.synthesis.aromatic aa.tryptophan	19	0.8757231474038873	0.93631429387784	0.693275884882647	0.9108785172821307	0.7856238684153083	0.7929864993708496
23.1.2.6	nucleotide metabolism.synthesis.purine.AIR carboxylase	2	0.8757231474038873	0.9260764784317015	0.643897155649683	0.9108785172821307	0.7856238684153083	0.7929864993708496
9.1.1	mitochondrial electron transport / ATP synthesis.NADH-DH.complex I	8	0.8639762597360661	0.3580346396626271	0.6078282804500434	0.9108785172821307	0.7775370097803076	0.7929864993708496
5	fermentation	20	0.5620784282763187	0.8899554989238113	0.646906174215603	0.8017137841370333	0.7638669014911784	0.7929864993708496
23.1.1.1	nucleotide metabolism.synthesis.pyrimidine.carbamoyl phosphate synthetase	3	0.956994321317001	0.8899554989238113	0.9689697522611797	0.9108785172821307	0.7598104119993545	0.7929864993708496
1.1.2.1	PS.lightreaction.photosystem I.LHC-I	1	0.8477727569119238	0.8714819636987866	0.693275884882647	0.9108785172821307	0.7496138938196383	0.7929864993708496
19.13	tetrapyrrole synthesis.divinyl chlorophyllide-a 8-vinyl-reductase	1	0.8477727569119238	0.7935256546301153	0.693275884882647	0.9108785172821307	0.7190833382565777	0.7929864993708496
18.4.8	Co-factor and vitamine metabolism.pantothenate.pantetheine-phosphate adenylyltransferase (PPAT)	1	0.8205349124242146	0.8559523424400067	0.7067644915641043	0.9108785172821307	0.7187512196943667	0.7929864993708496
29.2.1.1.1.2.4	protein.synthesis.ribosomal protein.prokaryotic.chloroplast.50S subunit.L4	1	0.8400244716432579	0.8899554989238113	0.6654403109804712	0.9448912017622169	0.7141182262249791	0.7929864993708496
10.5	cell wall.cell wall proteins	34	0.8400244716432579	0.8899554989238113	0.820326905544951	0.918150093205205	0.6850081110716854	0.7929864993708496
30.2.23	signalling.receptor kinases.RKF3 like	1	0.8466077652545799	0.689589971256337	0.9276752843897994	0.9108785172821307	0.6654423930756787	0.7929864993708496
28.1.3.2.1	DNA.synthesis/chromatin structure.histone.core.H2A	1	0.7391261536159092	0.8524350761571883	0.693275884882647	0.8825972531599159	0.6654423930756787	0.7929864993708496
29.2.1.1.1.1	protein.synthesis.ribosomal protein.prokaryotic.chloroplast.30S subunit	14	0.7391261536159092	0.8524350761571883	0.6973326135495779	0.9565095834450993	0.6574849526256676	0.7929864993708496
1.1.6	PS.lightreaction.NADH DH	4	0.8205349124242146	0.8805645655020632	0.7249616216975535	0.9108785172821307	0.6574849526256676	0.7929864993708496
11.1.12	lipid metabolism.FA synthesis and FA elongation.ACP protein	9	0.700164726060942	0.688847074494862	0.03713079866600011	0.918150093205205	0.6390721784046713	0.7929864993708496
3.1.3	minor CHO metabolism.raffinose family.stachyose synthases	2	0.8205349124242146	0.689589971256337	0.8683158587896341	0.9787776750767236	0.6381599447020312	0.7929864993708496
29.5.11.4.1	protein.degradation.ubiquitin.E3.HECT	9	0.8205349124242146	0.689589971256337	0.7067644915641043	0.9331335463878031	0.6215086797970464	0.7929864993708496
16.5.1	secondary metabolism.sulfur-containing.glucosinolates	7	0.8329341027716181	0.8480406204403352	0.6802558570632492	0.9108785172821307	0.5692535068522592	0.7929864993708496
17.3.1.2.4	hormone metabolism.brassinosteroid.synthesis-degradation.sterols.FACKEL	1	0.8243630979294616	0.8805645655020632	0.693275884882647	0.9108785172821307	0.9248767802454988	0.7902937395359995
12.2.99	N-metabolism.ammonia metabolism.unspecified	2	0.7484141881315898	0.8918213190113933	0.6078282804500434	0.9108785172821307	0.7598104119993545	0.7886332043061953
4.1	glycolysis.cytosolic branch	29	0.8477727569119238	0.8524350761571883	0.646906174215603	0.9108785172821307	0.6107505179892186	0.7886332043061953
11.7	lipid metabolism.unassigned	2	0.6916609092829789	0.8813708858650361	0.693275884882647	0.9108785172821307	0.8970272594794433	0.783242668947655
1.3.4	PS.calvin cycle.GAP	3	0.6004660453277287	0.8899554989238113	0.9019120918152181	0.9760532903661833	0.8541865806603506	0.7821153996041407
13.2.7	amino acid metabolism.degradation.histidine	3	0.9512389023452658	0.937700768792337	0.959535460368045	0.9108785172821307	0.7856238684153083	0.7821153996041407
9.99	mitochondrial electron transport / ATP synthesis.unspecified	2	0.8197232543637896	0.7667938873003738	0.9993378697624236	0.9108785172821307	0.7598104119993545	0.7821153996041407
15.1	metal handling.acquisition	6	0.8466077652545799	0.9676592716883637	0.9930668681613548	0.6856915783843638	0.8955888050435924	0.7786444987577358
16.1.1	secondary metabolism.isoprenoids.non-mevalonate pathway	25	0.8671771573357872	0.8524350761571883	0.8088292528774812	0.9876060191191942	0.9456803204055384	0.7747941356124438
2.2.1.1	major CHO metabolism.degradation.sucrose.fructokinase	8	0.8205349124242146	0.9511888699345254	0.7067644915641043	0.9565095834450993	0.8970272594794433	0.7747941356124438
6.9	gluconeogenesis / glyoxylate cycle.isocitrate lyase	1	0.8323740856397169	0.7935256546301153	0.6802558570632492	0.9108785172821307	0.8155197702564055	0.7695298309453101
18.6	Co-factor and vitamine metabolism.biotin	3	0.8205349124242146	0.8409192700240813	0.6078282804500434	0.9108785172821307	0.7598104119993545	0.7695298309453101
11	lipid metabolism	345	0.8205349124242146	0.8477228892469506	0.7298633103074612	0.9108785172821307	0.6574849526256676	0.7690672123814393
30.6	signalling.MAP kinases	15	0.8477727569119238	0.8899554989238113	0.693275884882647	0.9448912017622169	0.9983600786149331	0.7677220620765205
27.3.16	RNA.regulation of transcription.CCAAT box binding factor family, HAP5	9	0.8900837861477796	0.9214797456062691	0.693275884882647	0.9448912017622169	0.9970173419857311	0.7677220620765205
14	S-assimilation	6	0.8197232543637896	0.8409192700240813	0.6078282804500434	0.9108785172821307	0.9762061361110137	0.7677220620765205
27.3.73	RNA.regulation of transcription.Zn-finger(CCHC)	10	0.9580949433019988	0.7654444572838931	0.646906174215603	0.9108785172821307	0.9680690146806731	0.7677220620765205
13.1.4.5	amino acid metabolism.synthesis.branched chain group.isoleucine specific	2	0.8205349124242146	0.916451595171798	0.9893210893123617	0.9375302938729412	0.9519874766306283	0.7677220620765205
10.1.2	cell wall.precursor synthesis.UGE	2	0.8205349124242146	0.8832434899111883	0.6078282804500434	0.9565095834450993	0.9438355811302773	0.7677220620765205
11.2.1	lipid metabolism.FA desaturation.desaturase	13	0.8329341027716181	0.6773881304605218	0.6654403109804712	0.9108785172821307	0.9397906627632002	0.7677220620765205
17.3.2.2	hormone metabolism.brassinosteroid.signal transduction.BZR	4	0.8905011241379179	0.8522184102900441	0.5166465859039115	0.928626755129212	0.9353377415848978	0.7677220620765205
29.2.1.2.1.27	protein.synthesis.ribosomal protein.eukaryotic.40S subunit.S27	2	0.8348081195471274	0.8312079812804788	0.8679891623954712	0.9108785172821307	0.9287313582176078	0.7677220620765205
19.40	tetrapyrrole synthesis.regulation	2	0.9512389023452658	0.8899554989238113	0.8381816633553612	0.9108785172821307	0.9099729722218467	0.7677220620765205
16.8.3.1	secondary metabolism.flavonoids.dihydroflavonols.dihydroflavonol 4-reductase	29	0.8477727569119238	0.933929211627377	0.693275884882647	0.9565095834450993	0.8970272594794433	0.7677220620765205
29.2.1.2.2.24	protein.synthesis.ribosomal protein.eukaryotic.60S subunit.L24	6	0.842079880922218	0.689589971256337	0.9871934955642329	0.928626755129212	0.8498991269271976	0.7677220620765205
24.3	Biodegradation of Xenobiotics.3-hydroxybutyryl-CoA dehydrogenase	1	0.8205349124242146	0.8587814021439875	0.693275884882647	0.9108785172821307	0.8454171697264657	0.7677220620765205
17.1.1	hormone metabolism.abscisic acid.synthesis-degradation	18	0.9872653071469291	0.8524350761571883	0.7325736106773391	0.9331335463878031	0.8351124973746871	0.7677220620765205
29.1.20	protein.aa activation.phenylalanine-tRNA ligase	4	0.9512389023452658	0.8524350761571883	0.5986502410515938	0.9926224598239339	0.8264478604462507	0.7677220620765205
23.3.2	nucleotide metabolism.salvage.nucleoside kinases	7	0.8400244716432579	0.8683724293429007	0.478601796026741	0.8519503897700648	0.8264478604462507	0.7677220620765205
29.5.11	protein.degradation.ubiquitin	1090	0.8460302869501063	0.2138264189848697	0.6712624577301466	0.739294322925825	0.8264478604462507	0.7677220620765205
23.2.1	nucleotide metabolism.degradation.pyrimidine	3	0.8757231474038873	0.8524350761571883	0.7608725929455366	0.9108785172821307	0.8174630838733877	0.7677220620765205
8.1.4	TCA / org transformation.TCA.IDH	6	0.9273745024602051	0.9761570953573528	0.7370413484221313	0.9108785172821307	0.8072185515630319	0.7677220620765205
13.2.3.5	amino acid metabolism.degradation.aspartate family.lysine	3	0.8477727569119238	0.8899554989238113	0.9013528885763841	0.9967711903433336	0.7856238684153083	0.7677220620765205
29.3.5	protein.targeting.peroxisomes	8	0.8205349124242146	0.9783382990780344	0.6078282804500434	0.9375302938729412	0.7856238684153083	0.7677220620765205
13.2.2.2	amino acid metabolism.degradation.glutamate family.proline	2	0.9898196290001754	0.8777080311093945	0.6078282804500434	0.9216536510568859	0.7638669014911784	0.7677220620765205
27.3.71	RNA.regulation of transcription.SNF7	16	0.8007982297335147	0.8602876734526522	0.6939024733719907	0.9331335463878031	0.7598104119993545	0.7677220620765205
10.2	cell wall.cellulose synthesis	54	0.6004660453277287	0.339907798007392	0.5268351549339849	0.9108785172821307	0.7244128900296503	0.7677220620765205
29.7.3	protein.glycosylation.mannosyl-oligosaccharide alpha-1,2-mannosidase	2	0.7853681544426347	0.6773881304605218	0.8072948806991435	0.9187653254537355	0.7187512196943667	0.7677220620765205
13.1.5.2	amino acid metabolism.synthesis.serine-glycine-cysteine group.glycine	1	0.8400244716432579	0.8559523424400067	0.6765912552463755	0.9108785172821307	0.7141182262249791	0.7677220620765205
13.1.5.2.41	amino acid metabolism.synthesis.serine-glycine-cysteine group.glycine.sarcosine oxidase	1	0.8400244716432579	0.8559523424400067	0.6765912552463755	0.9108785172821307	0.7141182262249791	0.7677220620765205
6.2	gluconeogenesis / glyoxylate cycle.malate synthase	1	0.8205349124242146	0.8522184102900441	0.6654403109804712	0.9108785172821307	0.7141182262249791	0.7677220620765205
28.1.3.2.3	DNA.synthesis/chromatin structure.histone.core.H3	15	0.8466077652545799	0.04641989858018244	0.646906174215603	0.8896112502430088	0.7141182262249791	0.7677220620765205
13.2.3	amino acid metabolism.degradation.aspartate family	15	0.8243630979294616	0.8942745420102789	0.7810304653882375	0.7489092048641214	0.7141182262249791	0.7677220620765205
29.2.1.1.3.1.1	protein.synthesis.ribosomal protein.prokaryotic.unknown organellar.30S subunit.S1	2	0.8329341027716181	0.8243487117876706	0.693275884882647	0.9108785172821307	0.6898636395226113	0.7677220620765205
29.5.7	protein.degradation.metalloprotease	39	0.7391261536159092	0.8899554989238113	0.7559407434668893	0.9494292077106037	0.6654423930756787	0.7677220620765205
27.3.7	RNA.regulation of transcription.C2C2(Zn) CO-like, Constans-like zinc finger family	23	0.9655187749626177	0.8524350761571883	0.693275884882647	0.4828759945981712	0.6654423930756787	0.7677220620765205
16.2.1.9	secondary metabolism.phenylpropanoids.lignin biosynthesis.COMT	1	0.8477727569119238	0.689589971256337	0.6078282804500434	0.9108785172821307	0.6574849526256676	0.7677220620765205
30.10	signalling.phosphorelay	6	0.7786670711112673	0.8584165461021024	0.693275884882647	0.9494292077106037	0.6381599447020312	0.7677220620765205
23.1.1.2	nucleotide metabolism.synthesis.pyrimidine.aspartate transcarbamoylase	2	0.9320373573305782	0.689589971256337	0.9020798622068655	0.9108785172821307	0.6381599447020312	0.7677220620765205
7.2.3	OPP.non-reductive PP.ribulose-phosphate 3-epimerase	2	0.9472945474919392	0.8524350761571883	0.646906174215603	0.9448912017622169	0.6362772267399116	0.7677220620765205
1.1.40	PS.lightreaction.cyclic electron flow-chlororespiration	5	0.8197232543637896	0.985904224723918	0.874906396796363	0.9331335463878031	0.6240656764249196	0.7677220620765205
20.1.1	stress.biotic.respiratory burst	6	0.5333309656737464	0.43469760821456666	0.7111607137217397	0.9108785172821307	0.4842447077283772	0.7677220620765205
7.2	OPP.non-reductive PP	6	0.8477727569119238	0.8899554989238113	0.6411234922271277	0.9108785172821307	0.42268867198610904	0.7677220620765205
27.3.9	RNA.regulation of transcription.C2C2(Zn) GATA transcription factor family	20	0.8205349124242146	0.868013314322696	0.9982086702304952	0.6856915783843638	0.3833138755137174	0.7677220620765205
27.1.2	RNA.processing.RNA helicase	78	0.23626770678273487	0.8832434899111883	0.18841605718352436	0.9187653254537355	0.3283863843006749	0.7677220620765205
27.1.20	RNA.processing.degradation dicer	7	0.7143064578438101	0.9651889351625859	0.947696943488323	0.9497359639046001	0.2191003601227134	0.7677220620765205
31.2.5	cell.division.plastid	8	0.842079880922218	0.8524350761571883	0.722241420840289	0.9108785172821307	0.9492408695663804	0.7655021616107305
17.2.3	hormone metabolism.auxin.induced-regulated-responsive-activated	128	0.8477727569119238	0.5848401063719875	0.6712624577301466	0.9273160315805534	0.9794165560231549	0.7537224688982407
13.1.3.2	amino acid metabolism.synthesis.aspartate family.threonine	3	0.8197232543637896	0.8805645655020632	0.885751611818096	0.9108785172821307	0.9287313582176078	0.7537224688982407
13.1.3.2.1	amino acid metabolism.synthesis.aspartate family.threonine.threonine synthase	3	0.8197232543637896	0.8805645655020632	0.885751611818096	0.9108785172821307	0.9287313582176078	0.7537224688982407
29.2.1.2.2.537	protein.synthesis.ribosomal protein.eukaryotic.60S subunit.L37A	2	0.8624325252136802	0.5917544564850383	0.9013528885763841	0.8896112502430088	0.920577821283497	0.7537224688982407
34.3	transport.amino acids	84	0.02653238559526807	0.8524350761571883	0.9199329861817559	0.9108785172821307	0.9129578914191853	0.7537224688982407
27.3.23	RNA.regulation of transcription.HSF,Heat-shock transcription factor family	16	0.84186962899919	0.9549587732293756	0.9930668681613548	0.931728799134533	0.9099729722218467	0.7537224688982407
27.3.6	RNA.regulation of transcription.bHLH,Basic Helix-Loop-Helix family	108	0.9655187749626177	0.514401259239097	0.675052277701781	0.9072262161476841	0.8992259183599752	0.7537224688982407
29.2.3	protein.synthesis.initiation	72	0.5620784282763187	0.7694469744324837	0.693275884882647	0.8896112502430088	0.8351124973746871	0.7537224688982407
17.1.1.1.1	hormone metabolism.abscisic acid.synthesis-degradation.synthesis.zeaxanthin epoxidase	2	0.9655187749626177	0.8918647654802514	0.9297301070515835	0.9108785172821307	0.7856238684153083	0.7537224688982407
19.6	tetrapyrrole synthesis.uroporphyrinogen III synthase	1	0.8197232543637896	0.7938007064428075	0.6542418567027305	0.9108785172821307	0.7598104119993545	0.7537224688982407
3.2.1	minor CHO metabolism.trehalose.TPS	6	0.8477727569119238	0.8524350761571883	0.6078282804500434	0.7185199981123783	0.7598104119993545	0.7537224688982407
10.1.21	cell wall.precursor synthesis.phosphomannomutase	1	0.8205349124242146	0.8524350761571883	0.6520480875002912	0.9108785172821307	0.7189035274222061	0.7537224688982407
1.1.5.1	PS.lightreaction.other electron carrier (ox/red).plastocyanin	1	0.7427054992446426	0.8480406204403352	0.646906174215603	0.9108785172821307	0.7187512196943667	0.7537224688982407
26.31	misc.zinc finger	2	0.7143064578438101	0.8524350761571883	0.8697727165908046	0.9108785172821307	0.7176146962072967	0.7537224688982407
18.5.2.1	Co-factor and vitamine metabolism.folate & vitamine K.vitamine K.isochorismate synthase	1	0.9655187749626177	0.689589971256337	0.646906174215603	0.9108785172821307	0.6654423930756787	0.7537224688982407
27.3.52	RNA.regulation of transcription.Global transcription factor group	16	0.8323740856397169	0.8953888523496303	0.56088319117761	0.9108785172821307	0.584359298761623	0.7537224688982407
31	cell	651	0.8498939984216991	0.8918647654802514	0.04878424436228291	0.0463822237264019	5.3119449768613464E-5	0.7531430442411392
13.1.3.4	amino acid metabolism.synthesis.aspartate family.methionine	21	0.8477727569119238	0.8524350761571883	0.8451936062929694	0.928626755129212	0.9846827880195032	0.7531430442411392
27.3.19	RNA.regulation of transcription.EIN3-like(EIL) transcription factor family	6	0.8477727569119238	0.8899554989238113	0.7111607137217397	0.9475367150680886	0.7490401352565095	0.7531430442411392
23.4	nucleotide metabolism.phosphotransfer and pyrophosphatases	19	0.8466077652545799	0.9304371095528148	0.5252699820637531	0.9494292077106037	0.9833750441316643	0.7494812988820815
11.1.15	lipid metabolism.FA synthesis and FA elongation.ACP desaturase	3	0.8400244716432579	0.8942745420102789	0.9246917368006607	0.8017137841370333	0.6574849526256676	0.7485549042235855
29.2.2.3.99	protein.synthesis.ribosome biogenesis.Pre-rRNA processing and modifications.misc	10	0.84186962899919	0.8524350761571883	0.7298633103074612	0.9331335463878031	0.7856238684153083	0.745236805143436
27.3	RNA.regulation of transcription	1990	0.7143064578438101	0.8805645655020632	0.0010004991604078497	0.0309700881863173	0.6654423930756787	0.745236805143436
29.5.11.4.3.3	protein.degradation.ubiquitin.E3.SCF.cullin	14	0.8317231010533455	0.5211279025455592	0.834450577567936	0.9331335463878031	0.9970173419857311	0.7398289193461742
29.2.1.1.2.2.37	protein.synthesis.ribosomal protein.prokaryotic.mitochondrion.50S subunit.L37	2	0.7335157353097488	0.9346306258580567	0.7843864525277625	0.9108785172821307	0.9707540234343102	0.7398289193461742
13.1.5.1	amino acid metabolism.synthesis.serine-glycine-cysteine group.serine	3	0.842079880922218	0.9035303546002469	0.9040553391731788	0.9442931028842454	0.9532030745641338	0.7398289193461742
23.1.2.1	nucleotide metabolism.synthesis.purine.amidophosphoribosyltransferase	2	0.9564365386602708	0.8524350761571883	0.693275884882647	0.9448912017622169	0.9287313582176078	0.7398289193461742
26.3.1	misc.gluco-, galacto- and mannosidases.alpha-galactosidase	5	0.8400244716432579	0.9739611772601972	0.7843864525277625	0.9565095834450993	0.9038584112255617	0.7398289193461742
35.1.40	not assigned.no ontology.glycine rich proteins	18	0.754234085532738	0.514401259239097	0.7608725929455366	0.9108785172821307	0.8745725933158431	0.7398289193461742
14.15	S-assimilation.AKN	2	0.9665198957353738	0.9700417017557024	0.6712624577301466	0.9725378037717647	0.8719944930773614	0.7398289193461742
34.18.1	transport.unspecified anions.arsenite-transporting ATPase	2	0.7143064578438101	0.689589971256337	0.8239399431780733	0.9187653254537355	0.8498991269271976	0.7398289193461742
16.1.4.21	secondary metabolism.isoprenoids.carotenoids.violaxanthin de-epoxidase	2	0.8205349124242146	0.689589971256337	0.7283387607117179	0.9108785172821307	0.8351124973746871	0.7398289193461742
4.1.15	glycolysis.cytosolic branch.phospho-enol-pyruvate carboxylase (PEPC)	4	0.84186962899919	0.9761570953573528	0.6078282804500434	0.9331335463878031	0.8264478604462507	0.7398289193461742
29.1.30	protein.aa activation.pseudouridylate synthase	14	0.8400244716432579	0.8524350761571883	0.8344669678452018	0.9273160315805534	0.8264478604462507	0.7398289193461742
29.2.1.2.2.57	protein.synthesis.ribosomal protein.eukaryotic.60S subunit.L7A	4	0.8477727569119238	0.8524350761571883	0.7093456278822892	0.9108785172821307	0.8212434604845692	0.7398289193461742
16.5.1.1.1.3	secondary metabolism.sulfur-containing.glucosinolates.synthesis.aliphatic.methylthioalkylmalate isomerase large subunit (MAM-IL)	2	0.8205349124242146	0.9977417398165379	0.6078282804500434	0.9331335463878031	0.7490401352565095	0.7398289193461742
8.2.3	TCA / org transformation.other organic acid transformatons.aconitase	2	0.8205349124242146	0.9977417398165379	0.6078282804500434	0.9331335463878031	0.7490401352565095	0.7398289193461742
13.1.3.5.5	amino acid metabolism.synthesis.aspartate family.lysine.diaminopimelate decarboxylase	1	0.9655187749626177	0.689589971256337	0.6078282804500434	0.9448912017622169	0.6954290990591478	0.7398289193461742
29.2.1.2.1.13	protein.synthesis.ribosomal protein.eukaryotic.40S subunit.S13	2	0.8205349124242146	0.8602876734526522	0.5268351549339849	0.9108785172821307	0.6954290990591478	0.7398289193461742
17.6.1.2	hormone metabolism.gibberelin.synthesis-degradation.ent-kaurene synthase	1	0.7391261536159092	0.689589971256337	0.9276752843897994	0.9108785172821307	0.6850081110716854	0.7398289193461742
13.1.7	amino acid metabolism.synthesis.histidine	7	0.8205349124242146	0.8524350761571883	0.900828932471329	0.9829153358765671	0.7598104119993545	0.7324666006850993
29.7.8	protein.glycosylation.alpha-1,6-mannosyl-glycoprotein-beta-1,2-N-acetylglucosaminyltransferase(GnTII)	3	0.8477727569119238	0.8524350761571883	0.9922064091426421	0.9108785172821307	0.6574849526256676	0.729172565298964
12.2.2	N-metabolism.ammonia metabolism.glutamine synthetase	6	0.8477727569119238	0.7694469744324837	0.693275884882647	0.9187653254537355	0.8351124973746871	0.7284034266252315
29.2.1.1.3.1	protein.synthesis.ribosomal protein.prokaryotic.unknown organellar.30S subunit	8	0.8817637711601976	0.8805645655020632	0.8575678819932666	0.9448912017622169	0.7490401352565095	0.7284034266252315
9.2.1.2	mitochondrial electron transport / ATP synthesis.NADH-DH.type II.external	2	0.9975933360886667	0.9761570953573528	0.820326905544951	0.9829153358765671	0.6654423930756787	0.7284034266252315
29.2.1.1.2.1	protein.synthesis.ribosomal protein.prokaryotic.mitochondrion.30S subunit	8	0.9714678080327426	0.8714819636987866	0.8951509645684935	0.8017137841370333	0.8276100202269232	0.6906775157682137
29.1.10	protein.aa activation.methionine-tRNA ligase	5	0.8477727569119238	0.6752796761063543	0.693275884882647	0.9448912017622169	0.9794165560231549	0.6902288478333105
25.5	C1-metabolism.Methylenetetrahydrofolate dehydrogenase & Methenyltetrahydrofolate cyclohydrolase	4	0.6916609092829789	0.8524350761571883	0.8835140677385647	0.9494292077106037	0.9248767802454988	0.6902288478333105
11.9.3.2	lipid metabolism.lipid degradation.lysophospholipases.carboxylesterase	3	0.8477727569119238	0.8805645655020632	0.9982086702304952	0.9108785172821307	0.8351124973746871	0.6902288478333105
20.2.2	stress.abiotic.cold	18	0.8205349124242146	0.9761570953573528	0.693275884882647	0.9108785172821307	0.7856238684153083	0.6902288478333105
8.1.3	TCA / org transformation.TCA.aconitase	4	0.8477727569119238	0.8480406204403352	0.7067644915641043	0.9331335463878031	0.843508029310081	0.6793673808057327
20.1	stress.biotic	595	1.1039784225494453E-4	0.004783487747210126	0.06791455767865741	0.9494292077106037	0.2320757578685699	0.6793673808057327
21.2.1	redox.ascorbate and glutathione.ascorbate	19	0.6916609092829789	0.8899554989238113	0.693275884882647	0.9967711903433336	0.5106068055833859	0.6740433614603895
16.1.4.6	secondary metabolism.isoprenoids.carotenoids.carotenoid beta ring hydroxylase	2	0.8477727569119238	0.689589971256337	0.693275884882647	0.9108785172821307	0.7187512196943667	0.6735437927766788
11.9.4.3	lipid metabolism.lipid degradation.beta-oxidation.enoyl CoA hydratase	2	0.8477727569119238	0.8899554989238113	0.931538024210668	0.9331335463878031	0.6240656764249196	0.6735437927766788
13.2.5.2	amino acid metabolism.degradation.serine-glycine-cysteine group.glycine	4	0.8639762597360661	0.8832434899111883	0.722241420840289	0.9108785172821307	0.8970272594794433	0.6649940335429171
18	Co-factor and vitamine metabolism	53	0.8314546727349975	0.689589971256337	0.7249616216975535	0.9448912017622169	0.8134801142441802	0.6649940335429171
26.10	misc.cytochrome P450	289	0.7786670711112673	0.8524350761571883	0.9893210893123617	0.8213221079335332	0.7598104119993545	0.6649940335429171
34.19.4	transport.Major Intrinsic Proteins.SIP	3	0.9175044075484711	0.8524350761571883	0.722241420840289	0.9108785172821307	0.7141182262249791	0.6649940335429171
10.6.3	cell wall.degradation.pectate lyases and polygalacturonases	99	0.980790055646864	0.9862730961359657	0.8034002293673242	0.9108785172821307	0.029714127955921783	0.6649940335429171
29.2.1.2.2.81	protein.synthesis.ribosomal protein.eukaryotic.60S subunit.P1	4	0.8205349124242146	0.2138264189848697	0.693275884882647	0.9448912017622169	0.9958131253316771	0.6629499868915851
16.8.1	secondary metabolism.flavonoids.anthocyanins	17	0.9043190291241044	0.8524350761571883	0.693275884882647	0.7185199981123783	0.978242913181746	0.6629499868915851
27.3.42	RNA.regulation of transcription.Bromodomain proteins	9	0.976570136981589	0.6773881304605218	0.440655643790132	0.9448912017622169	0.9213232530598401	0.6629499868915851
2.2.1.3.3	major CHO metabolism.degradation.sucrose.invertases.vacuolar	2	0.8197232543637896	0.689589971256337	0.9993378697624236	0.9108785172821307	0.914663003604798	0.6629499868915851
29.2.1.1.2.2	protein.synthesis.ribosomal protein.prokaryotic.mitochondrion.50S subunit	3	0.6916609092829789	0.8524350761571883	0.7067644915641043	0.9108785172821307	0.9133969017364115	0.6629499868915851
11.1.10	lipid metabolism.FA synthesis and FA elongation.beta ketoacyl CoA synthase	16	0.9046538611734996	0.9260764784317015	0.820326905544951	0.9565095834450993	0.9091629439884594	0.6629499868915851
29.2.1.99.99	protein.synthesis.ribosomal protein.unknown.unknown	5	0.8243630979294616	0.8480406204403352	0.7067644915641043	0.6973718075040175	0.8963511699806295	0.6629499868915851
1.3.9	PS.calvin cycle.seduheptulose bisphosphatase	2	0.8900837861477796	0.8832434899111883	0.56088319117761	0.8559549737269376	0.8936117434406355	0.6629499868915851
16.5.99	secondary metabolism.sulfur-containing.misc	5	0.8205349124242146	0.8899554989238113	0.20834693263791246	0.9331335463878031	0.8745725933158431	0.6629499868915851
16.5.99.1	secondary metabolism.sulfur-containing.misc.alliinase	5	0.8205349124242146	0.8899554989238113	0.20834693263791246	0.9331335463878031	0.8745725933158431	0.6629499868915851
29.1.40	protein.aa activation.bifunctional aminoacyl-tRNA synthetase	4	0.9935986748958288	0.8892888965892412	0.820326905544951	0.9624485959442424	0.8543491064701346	0.6629499868915851
13.2.5	amino acid metabolism.degradation.serine-glycine-cysteine group	5	0.8477727569119238	0.8785619397709507	0.7067644915641043	0.9108785172821307	0.8351124973746871	0.6629499868915851
24	Biodegradation of Xenobiotics	28	0.9655187749626177	0.7935256546301153	0.693275884882647	0.9108785172821307	0.8351124973746871	0.6629499868915851
13.1.3.5.4	amino acid metabolism.synthesis.aspartate family.lysine.diaminopimelate epimerase	2	0.842079880922218	0.8805645655020632	0.7960439823576868	0.8213221079335332	0.8351124973746871	0.6629499868915851
16.2.1.10	secondary metabolism.phenylpropanoids.lignin biosynthesis.CAD	17	0.8367145298186728	0.23635772214507783	0.8088292528774812	0.8017137841370333	0.8347054598357664	0.6629499868915851
27.3.10	RNA.regulation of transcription.C2C2(Zn) YABBY family	5	0.7391261536159092	0.8524350761571883	0.9315359839840424	0.9108785172821307	0.8264478604462507	0.6629499868915851
8.1.1.2	TCA / org transformation.TCA.pyruvate DH.E2	4	0.8205349124242146	0.8559523424400067	0.693275884882647	0.9448912017622169	0.7884116367985656	0.6629499868915851
1.1.3	PS.lightreaction.cytochrome b6/f	5	0.8205349124242146	0.8524350761571883	0.0656552676076102	0.9108785172821307	0.7856238684153083	0.6629499868915851
11.1.3	lipid metabolism.FA synthesis and FA elongation.ketoacyl ACP synthase	6	0.8809613382770278	0.8899554989238113	0.7608725929455366	0.9448912017622169	0.7777808448752187	0.6629499868915851
1.3.6	PS.calvin cycle.aldolase	5	0.8477727569119238	0.8918213190113933	0.8302075200193559	0.9690166196811437	0.7598104119993545	0.6629499868915851
17.1.1.1	hormone metabolism.abscisic acid.synthesis-degradation.synthesis	12	0.842079880922218	0.8805645655020632	0.6078282804500434	0.9331335463878031	0.7598104119993545	0.6629499868915851
26	misc	1555	0.0011278587700152738	0.2856278505907792	0.2958638909987176	0.013380611080572832	0.7598104119993545	0.6629499868915851
13.1.3.1	amino acid metabolism.synthesis.aspartate family.asparagine	3	0.8205349124242146	0.8524350761571883	0.646906174215603	0.9448912017622169	0.6850081110716854	0.6629499868915851
13.1.3.1.1	amino acid metabolism.synthesis.aspartate family.asparagine.asparagine synthetase	3	0.8205349124242146	0.8524350761571883	0.646906174215603	0.9448912017622169	0.6850081110716854	0.6629499868915851
1.1.4.4	PS.lightreaction.ATP synthase.gamma chain	2	0.6916609092829789	0.9549587732293756	0.6078282804500434	0.9967711903433336	0.6654423930756787	0.6629499868915851
12.2	N-metabolism.ammonia metabolism	10	0.842079880922218	0.8524350761571883	0.6939024733719907	0.9667624089143865	0.6654423930756787	0.6629499868915851
11.9.3	lipid metabolism.lipid degradation.lysophospholipases	37	0.8757231474038873	0.8524350761571883	0.693275884882647	0.9108785172821307	0.6574849526256676	0.6629499868915851
34.19.2	transport.Major Intrinsic Proteins.TIP	9	0.291706774155097	0.689589971256337	0.693275884882647	0.13041179936642622	0.6381599447020312	0.6629499868915851
20	stress	1010	0.06973577310196516	0.8243487117876706	0.6078282804500434	0.03110723881644205	0.4638771684075146	0.6629499868915851
28.1.3	DNA.synthesis/chromatin structure.histone	57	0.8205349124242146	3.1777728448645347E-9	0.0012687350361793859	0.05089033516309332	0.2271259260908012	0.6629499868915851
29.2.1.1.1	protein.synthesis.ribosomal protein.prokaryotic.chloroplast	50	0.2525167916452081	0.43469760821456666	0.5796913189497299	0.9926753775343485	0.12977541010352378	0.6629499868915851
27.1.19	RNA.processing.ribonucleases	85	0.8205349124242146	0.8524350761571883	0.7067644915641043	0.03932522690099757	0.9680690146806731	0.660368238385268
17.4.1	hormone metabolism.cytokinin.synthesis-degradation	14	0.9065683400412483	0.7935256546301153	0.7067644915641043	0.9187653254537355	0.9213232530598401	0.660368238385268
27.3.21	RNA.regulation of transcription.GRAS transcription factor family	46	0.9728609873482259	0.8587814021439875	0.4763319386372154	0.9920307888127463	0.8745725933158431	0.660368238385268
16.8.3	secondary metabolism.flavonoids.dihydroflavonols	33	0.8466077652545799	0.8554768899561462	0.693275884882647	0.931728799134533	0.8597612959635694	0.660368238385268
30.2.8.2	signalling.receptor kinases.leucine rich repeat VIII.VIII-2	8	0.10045123512162944	0.7746014844793389	0.724177858308025	0.5064373941217808	0.8402435584472284	0.660368238385268
13.1.6.5.5	amino acid metabolism.synthesis.aromatic aa.tryptophan.tryptophan synthase	8	0.8683334431594774	0.9676592716883637	0.6078282804500434	0.9108785172821307	0.8264478604462507	0.660368238385268
13.1.2.2	amino acid metabolism.synthesis.glutamate family.proline	5	0.8477727569119238	0.8714819636987866	0.7402625251129018	0.9108785172821307	0.7859488485547069	0.660368238385268
29.2.1.2.1.53	protein.synthesis.ribosomal protein.eukaryotic.40S subunit.S3A	3	0.8205349124242146	0.688847074494862	0.8309116913677933	0.9782097964467777	0.7856238684153083	0.660368238385268
1.1.5.2	PS.lightreaction.other electron carrier (ox/red).ferredoxin	9	0.3569825915637977	0.3580346396626271	0.8002203859454258	0.9553124071172179	0.7465989803097975	0.660368238385268
16.5.1.1	secondary metabolism.sulfur-containing.glucosinolates.synthesis	3	0.8205349124242146	0.8805645655020632	0.7067644915641043	0.9108785172821307	0.6954290990591478	0.660368238385268
16.5.1.1.1	secondary metabolism.sulfur-containing.glucosinolates.synthesis.aliphatic	3	0.8205349124242146	0.8805645655020632	0.7067644915641043	0.9108785172821307	0.6954290990591478	0.660368238385268
29.3.1	protein.targeting.nucleus	40	0.6916609092829789	0.9682799622252871	0.646906174215603	0.9108785172821307	0.2568941480872562	0.660368238385268
27.1	RNA.processing	353	0.5313453824270332	0.8805645655020632	0.693275884882647	0.8017137841370333	0.0014439389187320087	0.6542279192428126
17.4.2	hormone metabolism.cytokinin.signal transduction	7	0.8761864958293184	0.8524350761571883	0.874906396796363	0.9920307888127463	0.9151501047156628	0.638903774042213
5.10	fermentation.aldehyde dehydrogenase	13	0.770215397467705	0.8805645655020632	0.7559407434668893	0.9108785172821307	0.7598104119993545	0.6333328335134709
3.1.2.1	minor CHO metabolism.raffinose family.raffinose synthases.known	2	0.6392994216363375	0.689589971256337	0.5066740373448455	0.7091382393971488	0.9888833798657135	0.6158705458983278
10.5.1	cell wall.cell wall proteins.AGPs	13	0.8477727569119238	0.9761570953573528	0.7843864525277625	0.9108785172821307	0.8155197702564055	0.6088797294491024
10.5.1.1	cell wall.cell wall proteins.AGPs.AGP	13	0.8477727569119238	0.9761570953573528	0.7843864525277625	0.9108785172821307	0.8155197702564055	0.6088797294491024
29.2.1.1.3.2	protein.synthesis.ribosomal protein.prokaryotic.unknown organellar.50S subunit	20	0.7391261536159092	0.8522184102900441	0.7843864525277625	0.9565095834450993	0.7598104119993545	0.6088797294491024
27.3.36	RNA.regulation of transcription.Argonaute	16	0.8477727569119238	0.8805645655020632	0.8951509645684935	0.9108785172821307	0.2320757578685699	0.6088797294491024
34.16	transport.ABC transporters and multidrug resistance systems	143	0.005684667434910958	0.8899554989238113	0.693275884882647	0.9108785172821307	0.008481537145194205	0.6088797294491024
9.4	mitochondrial electron transport / ATP synthesis.alternative oxidase	3	0.8205349124242146	0.49017437635449135	0.693275884882647	0.9108785172821307	0.9818364232181016	0.5901276234650795
29.8	protein.assembly and cofactor ligation	13	0.8477727569119238	0.8805645655020632	0.693275884882647	0.9108785172821307	0.7598104119993545	0.5901276234650795
27.3.8	RNA.regulation of transcription.C2C2(Zn) DOF zinc finger family	23	0.8477727569119238	0.8918647654802514	0.7559407434668893	0.739294322925825	0.7598104119993545	0.5901276234650795
25.4	C1-metabolism.5-formyltetrahydrofolate cyclo-ligase	3	0.8205349124242146	0.8524350761571883	0.7067644915641043	0.9108785172821307	0.7189035274222061	0.5901276234650795
26.17	misc.dynamin	14	0.882581667607234	0.8805645655020632	0.8951509645684935	0.9108785172821307	0.695463667297764	0.5901276234650795
8.2.9	TCA / org transformation.other organic acid transformatons.cyt MDH	3	0.842079880922218	0.8899554989238113	0.693275884882647	0.9448912017622169	0.68504774931981	0.5901276234650795
17	hormone metabolism	519	0.5313453824270332	0.27041490209771524	0.693275884882647	0.02448720782843717	0.6574849526256676	0.5901276234650795
29.5.11.20	protein.degradation.ubiquitin.proteasom	74	0.8197232543637896	0.8524350761571883	0.05917385898308388	0.739294322925825	0.4638771684075146	0.5901276234650795
13.1.3.5	amino acid metabolism.synthesis.aspartate family.lysine	10	0.9993635653570236	0.8805645655020632	0.7298633103074612	0.9108785172821307	0.9091629439884594	0.5880531605789662
34.13	transport.peptides and oligopeptides	82	0.8477727569119238	0.8524350761571883	0.834897606062626	0.9598234963392637	0.8498991269271976	0.5880531605789662
21.4	redox.glutaredoxins	31	0.8639762597360661	0.8524350761571883	0.9199329861817559	0.9375302938729412	0.8498991269271976	0.5880531605789662
29.2.1.1.2	protein.synthesis.ribosomal protein.prokaryotic.mitochondrion	12	0.8205349124242146	0.8583010895440656	0.693275884882647	0.9108785172821307	0.8351124973746871	0.5880531605789662
23.3.2.3	nucleotide metabolism.salvage.nucleoside kinases.thymidine kinase	2	0.8190202735536644	0.8559523424400067	0.5550887453858413	0.8213221079335332	0.8100440598375598	0.5880531605789662
16.8.1.21	secondary metabolism.flavonoids.anthocyanins.anthocyanin 5-aromatic acyltransferase	12	0.9655187749626177	0.8899554989238113	0.8828122311243938	0.9108785172821307	0.7638669014911784	0.5880531605789662
2.1.2.1	major CHO metabolism.synthesis.starch.AGPase	7	0.8482237420009897	0.8805645655020632	0.9199329861817559	0.9494292077106037	0.7598104119993545	0.5880531605789662
17.1	hormone metabolism.abscisic acid	41	0.8477727569119238	0.9260764784317015	0.7843864525277625	0.9448912017622169	0.7141182262249791	0.5880531605789662
29.3.3	protein.targeting.chloroplast	37	0.8205349124242146	0.8805645655020632	0.693275884882647	0.9576597690019854	0.6654423930756787	0.5880531605789662
30.2.8	signalling.receptor kinases.leucine rich repeat VIII	10	0.2525167916452081	0.8524350761571883	0.693275884882647	0.4377918063656184	0.9860038287775982	0.5860753263255657
17.6	hormone metabolism.gibberelin	44	0.84186962899919	0.8524350761571883	0.5268351549339849	0.9788172623227909	0.7141182262249791	0.5860753263255657
29.5.11.5	protein.degradation.ubiquitin.ubiquitin protease	20	0.6511224473886437	0.8480406204403352	0.30020502069044896	0.918150093205205	0.2394299478493441	0.5792725684849561
27.3.48	RNA.regulation of transcription.FHA transcription factor	5	0.8466077652545799	0.8524350761571883	0.9913211603395254	0.9108785172821307	0.843508029310081	0.5327310654635027
29.4	protein.postranslational modification	781	0.004159279881449751	0.030636855156927992	3.499376710236479E-5	0.0038573348785696884	0.7244128900296503	0.5327310654635027
35.1.22	not assigned.no ontology.late embryogenesis abundant domain-containing protein	2	0.8323740856397169	0.6227557655426891	0.4050726687242028	0.9108785172821307	0.6240656764249196	0.5327310654635027
31.4	cell.vesicle transport	120	0.842079880922218	0.4488757293937332	0.820326905544951	0.9448912017622169	0.19650982588780214	0.5327310654635027
10.6	cell wall.degradation	149	0.9474689577484233	0.8350397626511729	0.7559407434668893	0.9108785172821307	0.029714127955921783	0.5327310654635027
34.19.1	transport.Major Intrinsic Proteins.PIP	12	0.700164726060942	0.03357150784765339	0.6078282804500434	0.5852956415399629	0.6898636395226113	0.5262761917886792
17.1.2	hormone metabolism.abscisic acid.signal transduction	6	0.8205349124242146	0.8524350761571883	0.4050726687242028	0.9108785172821307	0.6574849526256676	0.5262761917886792
27.3.11	RNA.regulation of transcription.C2H2 zinc finger family	85	0.9982439486941784	0.8832434899111883	0.7608725929455366	0.9108785172821307	0.9679367817248702	0.5081593818306084
16.8.5	secondary metabolism.flavonoids.isoflavones	11	0.8400244716432579	0.8524350761571883	0.874906396796363	0.9375302938729412	0.7244128900296503	0.5081593818306084
16.8.5.1	secondary metabolism.flavonoids.isoflavones.isoflavone reductase	11	0.8400244716432579	0.8524350761571883	0.874906396796363	0.9375302938729412	0.7244128900296503	0.5081593818306084
29.7	protein.glycosylation	45	0.6916609092829789	0.3369191724395947	0.646906174215603	0.9410033732799047	0.9066741954249047	0.4834877462501069
10.3.2	cell wall.hemicellulose synthesis.glucuronoxylan	3	0.7764036919890225	0.8805645655020632	0.7067644915641043	0.9108785172821307	0.7598104119993545	0.4834877462501069
1.1.1.2	PS.lightreaction.photosystem II.PSII polypeptide subunits	23	0.15009064749455037	0.7654444572838931	0.4536202012770413	0.9108785172821307	0.7598104119993545	0.4834877462501069
11.4	lipid metabolism.TAG synthesis	5	0.8007982297335147	0.37231037216576013	0.10962507267296262	0.9108785172821307	0.6574849526256676	0.4834877462501069
24.2	Biodegradation of Xenobiotics.lactoylglutathione lyase	14	0.8477727569119238	0.8480406204403352	0.693275884882647	0.8213221079335332	0.6574849526256676	0.4834877462501069
16.1.5	secondary metabolism.isoprenoids.terpenoids	63	0.8205349124242146	0.93631429387784	0.14434046835226175	0.9108785172821307	0.3833138755137174	0.4834877462501069
20.1.7	stress.biotic.PR-proteins	275	0.2129585901970407	4.2683831165622326E-4	0.10962507267296262	0.9108785172821307	0.010344024288648784	0.4834877462501069
21.3	redox.heme	5	0.9427266393854051	0.8805645655020632	0.7559407434668893	0.9187653254537355	0.6781233184998011	0.47663243508586445
27	RNA	2648	0.2525167916452081	0.8524350761571883	0.0012687350361793859	0.010069763343575788	0.00587331380137174	0.47663243508586445
29.2.1.1.2.1.14	protein.synthesis.ribosomal protein.prokaryotic.mitochondrion.30S subunit.S14	3	0.8416903152323112	0.8524350761571883	0.7810304653882375	0.5619849611470076	0.8351124973746871	0.47397149526223514
27.3.17	RNA.regulation of transcription.CPP(Zn),CPP1-related transcription factor family	6	0.8197232543637896	0.6489263962322666	0.693275884882647	0.9494292077106037	0.8687828241458346	0.4596897410234499
11.9.3.1	lipid metabolism.lipid degradation.lysophospholipases.phospholipase D	19	0.8205349124242146	0.8899554989238113	0.8510306793437569	0.931728799134533	0.7598104119993545	0.4596897410234499
17.6.1	hormone metabolism.gibberelin.synthesis-degradation	29	0.9046538611734996	0.8480406204403352	0.8476249843151319	0.9565095834450993	0.7141182262249791	0.4596897410234499
21.1	redox.thioredoxin	47	0.6152415547087958	0.9676592716883637	0.9040553391731788	0.9278892724378263	0.6574849526256676	0.4596897410234499
29.1.1	protein.aa activation.tyrosine-tRNA ligase	6	0.842079880922218	0.7654444572838931	0.47202666729189857	0.511720785517505	0.6240656764249196	0.4596897410234499
18.7	Co-factor and vitamine metabolism.iron-sulphur clusters	6	0.8205349124242146	0.8524350761571883	0.693275884882647	0.9108785172821307	0.8353133447327346	0.4551699051565224
27.3.32	RNA.regulation of transcription.WRKY domain transcription factor family	53	0.7143064578438101	0.514401259239097	0.5166465859039115	0.9108785172821307	0.7598104119993545	0.42869016986448244
1.1.4	PS.lightreaction.ATP synthase	6	0.8323740856397169	0.8524350761571883	0.34772465379439826	0.9442931028842454	0.4872747864447768	0.41090076623029526
20.2.3	stress.abiotic.drought/salt	52	0.8314546727349975	0.6213053710995646	0.7677602358535306	0.9108785172821307	0.9287313582176078	0.35200268863043027
16	secondary metabolism	416	0.700164726060942	0.8480406204403352	0.935194613367303	0.9448912017622169	0.8498991269271976	0.35200268863043027
34.21	transport.calcium	16	0.9872653071469291	0.8559523424400067	0.9199329861817559	0.8637312079393907	0.8264478604462507	0.35200268863043027
27.3.14	RNA.regulation of transcription.CCAAT box binding factor family, HAP2	6	0.9442171025850861	0.8899554989238113	0.820326905544951	0.928626755129212	0.7598104119993545	0.35200268863043027
17.5	hormone metabolism.ethylene	179	0.8205349124242146	0.13585094253442706	0.49925730534527085	0.0062337550825598	0.19650982588780214	0.35200268863043027
29.2.1.2	protein.synthesis.ribosomal protein.eukaryotic	205	0.9252033702260583	0.0	3.266492200269419E-21	9.050877042592173E-4	7.46853395794389E-8	0.30977332757138726
26.2	misc.UDP glucosyl and glucoronyl transferases	283	0.7853681544426347	0.8524350761571883	0.5252699820637531	0.9108785172821307	0.7598104119993545	0.30977332757138726
1.1.5	PS.lightreaction.other electron carrier (ox/red)	17	0.27719984691860006	0.5686277542137773	0.92036428731886	0.9331335463878031	0.7409095170674288	0.30977332757138726
29.2.1.1.3	protein.synthesis.ribosomal protein.prokaryotic.unknown organellar	29	0.7143064578438101	0.7746014844793389	0.7249616216975535	0.9565095834450993	0.6574849526256676	0.30977332757138726
17.5.1	hormone metabolism.ethylene.synthesis-degradation	134	0.8477727569119238	0.689589971256337	0.5124226701393516	0.010069763343575788	0.4842447077283772	0.30977332757138726
1.3.2	PS.calvin cycle.rubisco small subunit	3	0.7073133588732232	0.7954498599714996	0.22098003032952282	0.9108785172821307	0.3833138755137174	0.30977332757138726
34.19	transport.Major Intrinsic Proteins	38	0.6916609092829789	0.13585094253442706	0.877295895416003	0.0463822237264019	0.6574849526256676	0.3081833085951977
10	cell wall	424	0.6916609092829789	0.4265059341423046	0.30545410933156564	0.9108785172821307	0.054193295386441104	0.2840967709208499
10.6.2	cell wall.degradation.mannan-xylose-arabinose-fucose	18	0.9472945474919392	0.7714596378571723	0.7298633103074612	0.9565095834450993	0.7884116367985656	0.218337329061444
16.8	secondary metabolism.flavonoids	75	0.8205349124242146	0.8524350761571883	0.6802558570632492	0.9448912017622169	0.7598104119993545	0.18673660261862846
28	DNA	583	0.3569825915637977	0.41280777987109923	0.8975960099814344	0.8213221079335332	0.0897465561315924	0.18088546263439165
21	redox	150	0.06973577310196516	0.8714819636987866	0.7067644915641043	0.9448912017622169	0.4497287695822323	0.11162734449493235
29.2.1.2.2	protein.synthesis.ribosomal protein.eukaryotic.60S subunit	132	0.9009177442273079	5.348233522717294E-10	7.102305768917429E-10	0.0463822237264019	7.236381268900249E-4	0.07398003336123216
17.6.1.1	hormone metabolism.gibberelin.synthesis-degradation.copalyl diphosphate synthase	7	0.5333309656737464	0.43469760821456666	0.693275884882647	0.4885254604864754	0.19650982588780214	0.07398003336123216
29.2	protein.synthesis	491	0.9665198957353738	3.5435654410775896E-11	3.479263756576052E-12	0.0062337550825598	8.1766683428056E-4	0.03931223478939079
29.2.1.1	protein.synthesis.ribosomal protein.prokaryotic	91	0.04152853285216848	0.2138264189848697	0.41358996795348374	0.9370392724372415	0.12977541010352378	0.030250856234287804
1.3	PS.calvin cycle	35	0.7143064578438101	0.8805645655020632	0.56088319117761	0.8244222247437157	0.7190833382565777	0.007841935053431634
13.2	amino acid metabolism.degradation	65	0.8931984784631856	0.8899554989238113	0.693275884882647	0.9448912017622169	0.42268867198610904	0,9473279532873639
13	amino acid metabolism	223	0.842079880922218	0.8524350761571883	0.9982086702304952	0.9108785172821307	0.539069316744058	0,8417124627434885
13.2.6	amino acid metabolism.degradation.aromatic aa	20	0.925579861161477	0.8477228892469506	0.7298633103074612	0.931728799134533	0.6362772267399116	0,7972290472380774

## Sheet: Foglio2
bin	name	elements	p-value B6	bin	name	elements	p-value C6								down							up
1	PS	153	3.18678507317463E-11	17	hormone metabolism	519	0.02448720782843717						bin	name	elements	p-value B6				bin	name	elements	p-value B6
1.1	PS.lightreaction	92	3.18678507317463E-11	17.5	hormone metabolism.ethylene	179	0.0062337550825598						35	not assigned	17346	7.945336593548783E-26				20.1	stress.biotic	595	1.1039784225494453E-4
1.1.1	PS.lightreaction.photosystem II	43	3.271443469727878E-6	17.5.1	hormone metabolism.ethylene.synthesis-degradation	134	0.010069763343575788						35.2	not assigned.unknown	15556	3.8659507841181567E-31				29.2.1.1	protein.synthesis.ribosomal protein.prokaryotic	91	0.04152853285216848
1.1.1.1	PS.lightreaction.photosystem II.LHC-II	20	3.190911571921519E-5	20	stress	1010	0.03110723881644205						1.1.1	PS.lightreaction.photosystem II	43	3.271443469727878E-6				29	protein	3315	0.03823781137874469
1.1.2	PS.lightreaction.photosystem I	11	0.02653238559526807	26	misc	1555	0.013380611080572832						1.1.1.1	PS.lightreaction.photosystem II.LHC-II	20	3.190911571921519E-5				16.1.2.3	secondary metabolism.isoprenoids.mevalonate pathway.HMG-CoA reductase	8	0.03823781137874469
1.1.2.2	PS.lightreaction.photosystem I.PSI polypeptide subunits	10	0.02653238559526807	26.8	misc.nitrilases, *nitrile lyases, berberine bridge enzymes, reticuline oxidases, troponine reductases	67	0.007692240467781053						1	PS	153	3.18678507317463E-11				27.3.64	RNA.regulation of transcription.PHOR1	12	0.029885020322893936
16.1.2.3	secondary metabolism.isoprenoids.mevalonate pathway.HMG-CoA reductase	8	0.03823781137874469	27	RNA	2648	0.010069763343575788						1.1	PS.lightreaction	92	3.18678507317463E-11				34.3	transport.amino acids	84	0.02653238559526807
20.1	stress.biotic	595	1.1039784225494453E-4	27.1.19	RNA.processing.ribonucleases	85	0.03932522690099757						34	transport	1009	2.0169338572739726E-5				30.3	signalling.calcium	199	0.017228260701786846
21.5	redox.peroxiredoxin	9	0.02653238559526807	27.3	RNA.regulation of transcription	1990	0.0309700881863173						1.1.2	PS.lightreaction.photosystem I	11	0.02653238559526807				34.1	transport.p- and v-ATPases	41	0.008423062383342339
26	misc	1555	0.0011278587700152738	29	protein	3315	0.031428183044911975						1.1.2.2	PS.lightreaction.photosystem I.PSI polypeptide subunits	10	0.02653238559526807				34.16	transport.ABC transporters and multidrug resistance systems	143	0.005684667434910958
27.3.64	RNA.regulation of transcription.PHOR1	12	0.029885020322893936	29.2	protein.synthesis	491	0.0062337550825598						21.5	redox.peroxiredoxin	9	0.02653238559526807				29.4	protein.postranslational modification	781	0.004159279881449751
29	protein	3315	0.03823781137874469	29.2.1	protein.synthesis.ribosomal protein	311	0.0038573348785696884						bin	name	elements	p-value B12				26	misc	1555	0.0011278587700152738
29.2.1.1	protein.synthesis.ribosomal protein.prokaryotic	91	0.04152853285216848	29.2.1.2.2	protein.synthesis.ribosomal protein.eukaryotic.60S subunit	132	0.0463822237264019						20.1.7	stress.biotic.PR-proteins	275	4.2683831165622326E-4				bin	name	elements	p-value B12
29.4	protein.postranslational modification	781	0.004159279881449751	29.4	protein.postranslational modification	781	0.0038573348785696884						30.2	signalling.receptor kinases	712	1.3567318390287782E-4				29.2.1.2.1	protein.synthesis.ribosomal protein.eukaryotic.40S subunit	73	9.279005433349141E-5
30.3	signalling.calcium	199	0.017228260701786846	29.5.11.4.3	protein.degradation.ubiquitin.E3.SCF	493	0.01178289451962984						30.2.11	signalling.receptor kinases.leucine rich repeat XI	284	0.0018109963214653685				29.2.1.2.2	protein.synthesis.ribosomal protein.eukaryotic.60S subunit	132	5.348233522717294E-10
34	transport	1009	2.0169338572739726E-5	29.5.11.4.3.2	protein.degradation.ubiquitin.E3.SCF.FBOX	456	0.011309454467569457						35.1.5	not assigned.no ontology.pentatricopeptide (PPR) repeat-containing protein	554	0.0018577935674609805				29.2	protein.synthesis	491	3.5435654410775896E-11
34.1	transport.p- and v-ATPases	41	0.008423062383342339	30	signalling	1405	0.0062337550825598						20.1	stress.biotic	595	0.004783487747210126				28.1.3	DNA.synthesis/chromatin structure.histone	57	3.1777728448645347E-9
34.16	transport.ABC transporters and multidrug resistance systems	143	0.005684667434910958	31	cell	651	0.0463822237264019						35.1	not assigned.no ontology	1790	0.004783487747210126				29.2.1.2	protein.synthesis.ribosomal protein.eukaryotic	205	0.0
34.3	transport.amino acids	84	0.02653238559526807	33	development	570	0.024716207954036406						bin	name	elements	p-value b24				29.2.1	protein.synthesis.ribosomal protein	311	0.0
35	not assigned	17346	7.945336593548783E-26	34.19	transport.Major Intrinsic Proteins	38	0.0463822237264019						27.3	RNA.regulation of transcription	1990	0.0010004991604078497				9	mitochondrial electron transport / ATP synthesis	77	0.001920754823654472
35.2	not assigned.unknown	15556	3.8659507841181567E-31	bin	protein.synthesis.ribosomal protein.eukaryotic	205	9.050877042592173E-4			41073			27	RNA	2648	0.0012687350361793859				28.1.3.2	DNA.synthesis/chromatin structure.histone.core	16	0.02983170809547326
				29.2.1.2	transport	1009	9.010979850160306E-4						28.1.3	DNA.synthesis/chromatin structure.histone	57	0.0012687350361793859				29.4	protein.postranslational modification	781	0.030636855156927992
				34	signalling.calcium	199	8.765712265511372E-4						11.1.12	lipid metabolism.FA synthesis and FA elongation.ACP protein	9	0.03713079866600011				34.19.1	transport.Major Intrinsic Proteins.PIP	12	0.03357150784765339
				30.3	not assigned.unknown	15556	4.4226892238205226E-33						31	cell	651	0.04878424436228291				20.2.1	stress.abiotic.heat	231	0.039552725907295666
				35.2	stress.abiotic	411	2.507641290625359E-4						35	not assigned	17346	5.0841199654877815E-11				28.1.3.2.3	DNA.synthesis/chromatin structure.histone.core.H3	15	0.04641989858018244
				20.2	not assigned	17346	1.6458548725400286E-32						35.2	not assigned.unknown	15556	3.014028173924241E-14				bin	name	elements	p-value b24
				35	stress.abiotic.heat	231	1.2818895959234963E-6						bin	name	elements	p-value C6				29.4.1	protein.postranslational modification.kinase	285	0.020356045554650787
													29.5.11.4.3.2	protein.degradation.ubiquitin.E3.SCF.FBOX	456	0.011309454467569457				30.2	signalling.receptor kinases	712	0.029712614168540392
													29.5.11.4.3	protein.degradation.ubiquitin.E3.SCF	493	0.01178289451962984				29.4.1.57	protein.postranslational modification.kinase.receptor like cytoplasmatic kinase VII	280	0.03255042616186794
													20	stress	1010	0.03110723881644205				27.3.99	RNA.regulation of transcription.unclassified	326	0.03255042616186794
bin	name	elements	p-value B12										30.3	not assigned.unknown	15556	4.4226892238205226E-33				29.2.1.2.2	protein.synthesis.ribosomal protein.eukaryotic.60S subunit	132	7.102305768917429E-10
29.2.1.2.1	protein.synthesis.ribosomal protein.eukaryotic.40S subunit	73	9.279005433349141E-5	bin	name	elements	p-value C12						35.2	stress.abiotic	411	2.507641290625359E-4				1	PS	153	5.2256985211644276E-6
29.2.1.2.2	protein.synthesis.ribosomal protein.eukaryotic.60S subunit	132	5.348233522717294E-10	10.6	cell wall.degradation	149	0.029714127955921783						20.2	not assigned	17346	1.6458548725400286E-32				1.1	PS.lightreaction	92	4.977108162523836E-6
20.1.7	stress.biotic.PR-proteins	275	4.2683831165622326E-4	10.6.3	cell wall.degradation.pectate lyases and polygalacturonases	99	0.029714127955921783						35	stress.abiotic.heat	231	1.2818895959234963E-6				29.2.1	protein.synthesis.ribosomal protein	311	4.6567120666988965E-19
29.2	protein.synthesis	491	3.5435654410775896E-11	20.1.7	stress.biotic.PR-proteins	275	0.010344024288648784						bin	name	elements	p-value C12				30	signalling	1405	4.4598180275068344E-4
28.1.3	DNA.synthesis/chromatin structure.histone	57	3.1777728448645347E-9	27	RNA	2648	0.00587331380137174						27.1	RNA.processing	353	0.0014439389187320087				1.1.1.1	PS.lightreaction.photosystem II.LHC-II	20	4.4598180275068344E-4
30.2	signalling.receptor kinases	712	1.3567318390287782E-4	27.1	RNA.processing	353	0.0014439389187320087						27	RNA	2648	0.00587331380137174				29.4	protein.postranslational modification	781	3.499376710236479E-5
29.2.1.2	protein.synthesis.ribosomal protein.eukaryotic	205	0.0	29.2	protein.synthesis	491	8.1766683428056E-4						34.16	transport.ABC transporters and multidrug resistance systems	143	0.008481537145194205				29.2	protein.synthesis	491	3.479263756576052E-12
29.2.1	protein.synthesis.ribosomal protein	311	0.0	29.2.1	protein.synthesis.ribosomal protein	311	9.889769003734727E-10						20.1.7	stress.biotic.PR-proteins	275	0.010344024288648784				29.2.1.2.1	protein.synthesis.ribosomal protein.eukaryotic.40S subunit	73	3.479263756576052E-12
30.2.11	signalling.receptor kinases.leucine rich repeat XI	284	0.0018109963214653685	29.2.1.2	protein.synthesis.ribosomal protein.eukaryotic	205	7.46853395794389E-8			55623			3.6	minor CHO metabolism.callose	12	0.03150641535258163				29.2.1.2	protein.synthesis.ribosomal protein.eukaryotic	205	3.266492200269419E-21
35.1.5	not assigned.no ontology.pentatricopeptide (PPR) repeat-containing protein	554	0.0018577935674609805	29.2.1.2.1	protein.synthesis.ribosomal protein.eukaryotic.40S subunit	73	8.650612894352816E-4						35.2	not assigned.unknown	15556	6.990604121956956E-5				1.1.1	PS.lightreaction.photosystem II	43	2.2460810784474816E-4
9	mitochondrial electron transport / ATP synthesis	77	0.001920754823654472	29.2.1.2.2	protein.synthesis.ribosomal protein.eukaryotic.60S subunit	132	7.236381268900249E-4						35	not assigned	17346	6.990604121956956E-5				bin	name	elements	p-value C6
20.1	stress.biotic	595	0.004783487747210126	3.6	minor CHO metabolism.callose	12	0.03150641535258163						31	cell	651	5.3119449768613464E-5				29.2.1	protein.synthesis.ribosomal protein	311	0.0038573348785696884
35.1	not assigned.no ontology	17900	0.004783487747210126	31	cell	651	5.3119449768613464E-5						bin	name	elements	p-value C24				29.4	protein.postranslational modification	781	0.0038573348785696884
28.1.3.2	DNA.synthesis/chromatin structure.histone.core	16	0.02983170809547326	34.16	transport.ABC transporters and multidrug resistance systems	143	0.008481537145194205						29.2.1.1	protein.synthesis.ribosomal protein.prokaryotic	91	0.030250856234287804				30	signalling	1405	0.0062337550825598
29.4	protein.postranslational modification	781	0.030636855156927992	35	not assigned	17346	6.990604121956956E-5						28.1	DNA.synthesis/chromatin structure	375	8.73123232597566E-4				29.2	protein.synthesis	491	0.0062337550825598
34.19.1	transport.Major Intrinsic Proteins.PIP	12	0.03357150784765339	35.2	not assigned.unknown	15556	6.990604121956956E-5													17.5	hormone metabolism.ethylene	179	0.0062337550825598
20.2.1	stress.abiotic.heat	231	0.039552725907295666																	26.8	misc.nitrilases, *nitrile lyases, berberine bridge enzymes, reticuline oxidases, troponine reductases	67	0.007692240467781053
28.1.3.2.3	DNA.synthesis/chromatin structure.histone.core.H3	15	0.04641989858018244																	17.5.1	hormone metabolism.ethylene.synthesis-degradation	134	0.010069763343575788
bin	name	elements	p-value b24	bin	name	elements	p-value C24													27	RNA	2648	0.010069763343575788
1	PS	153	5.2256985211644276E-6	1	PS	153	2.6845192735436285E-13													26	misc	1555	0.013380611080572832
1.1	PS.lightreaction	92	4.977108162523836E-6	1.1	PS.lightreaction	92	3.97308852484457E-11													17	hormone metabolism	519	0.02448720782843717
1.1.1	PS.lightreaction.photosystem II	43	2.2460810784474816E-4	1.1.1	PS.lightreaction.photosystem II	43	2.684950070431791E-4													33	development	570	0.024716207954036406
1.1.1.1	PS.lightreaction.photosystem II.LHC-II	20	4.4598180275068344E-4	1.1.1.1	PS.lightreaction.photosystem II.LHC-II	20	4.894845958343108E-4													27.3	RNA.regulation of transcription	1990	0.0309700881863173
11.1.12	lipid metabolism.FA synthesis and FA elongation.ACP protein	9	0.03713079866600011	1.1.2	PS.lightreaction.photosystem I	11	2.684950070431791E-4													29	protein	3315	0.031428183044911975
27	RNA	2648	0.0012687350361793859	1.1.2.2	PS.lightreaction.photosystem I.PSI polypeptide subunits	10	4.894845958343108E-4													27.1.19	RNA.processing.ribonucleases	85	0.03932522690099757
27.3	RNA.regulation of transcription	1990	0.0010004991604078497	1.3	PS.calvin cycle	35	0.007841935053431634													29.2.1.2.2	protein.synthesis.ribosomal protein.eukaryotic.60S subunit	132	0.0463822237264019
27.3.99	RNA.regulation of transcription.unclassified	326	0.03255042616186794	13	amino acid metabolism	223	0,8417124627434885													34.19	transport.Major Intrinsic Proteins	38	0.0463822237264019
28.1.3	DNA.synthesis/chromatin structure.histone	57	0.0012687350361793859	13.2	amino acid metabolism.degradation	65	0,9473279532873639													31	cell	651	0.0463822237264019
29.2	protein.synthesis	491	3.479263756576052E-12	13.2.6	amino acid metabolism.degradation.aromatic aa	20	0,7972290472380774													bin	protein.synthesis.ribosomal protein.eukaryotic	205	9.050877042592173E-4
29.2.1	protein.synthesis.ribosomal protein	311	4.6567120666988965E-19	28.1	DNA.synthesis/chromatin structure	375	8.73123232597566E-4													29.2.1.2	transport	1009	9.010979850160306E-4
29.2.1.2	protein.synthesis.ribosomal protein.eukaryotic	205	3.266492200269419E-21	29.2	protein.synthesis	491	0.03931223478939079													34	signalling.calcium	199	8.765712265511372E-4
29.2.1.2.1	protein.synthesis.ribosomal protein.eukaryotic.40S subunit	73	3.479263756576052E-12	29.2.1	protein.synthesis.ribosomal protein	311	9.103948044606736E-4													bin	name	elements	p-value C12
29.2.1.2.2	protein.synthesis.ribosomal protein.eukaryotic.60S subunit	132	7.102305768917429E-10	29.2.1.1	protein.synthesis.ribosomal protein.prokaryotic	91	0.030250856234287804													10.6.3	cell wall.degradation.pectate lyases and polygalacturonases	99	0.029714127955921783
29.4	protein.postranslational modification	781	3.499376710236479E-5																	10.6	cell wall.degradation	149	0.029714127955921783
29.4.1	protein.postranslational modification.kinase	285	0.020356045554650787																	29.2.1	protein.synthesis.ribosomal protein	311	9.889769003734727E-10
29.4.1.57	protein.postranslational modification.kinase.receptor like cytoplasmatic kinase VII	280	0.03255042616186794																	29.2.1.2.1	protein.synthesis.ribosomal protein.eukaryotic.40S subunit	73	8.650612894352816E-4
30	signalling	1405	4.4598180275068344E-4																	29.2	protein.synthesis	491	8.1766683428056E-4
30.2	signalling.receptor kinases	712	0.029712614168540392																	29.2.1.2	protein.synthesis.ribosomal protein.eukaryotic	205	7.46853395794389E-8
31	cell	651	0.04878424436228291																	29.2.1.2.2	protein.synthesis.ribosomal protein.eukaryotic.60S subunit	132	7.236381268900249E-4
35	not assigned	17346	5.0841199654877815E-11																	bin	name	elements	p-value C24
35.2	not assigned.unknown	15556	3.014028173924241E-14																	13.2.6	amino acid metabolism.degradation.aromatic aa	20	0,7972290472380774
																				13	amino acid metabolism	223	0,8417124627434885
bin	name	elements	p-value C6																	13.2	amino acid metabolism.degradation	65	0,9473279532873639
29.2.1	protein.synthesis.ribosomal protein	311	0.0038573348785696884																	1.3	PS.calvin cycle	35	0.007841935053431634
29.4	protein.postranslational modification	781	0.0038573348785696884																	29.2	protein.synthesis	491	0.03931223478939079
30	signalling	1405	0.0062337550825598																	29.2.1	protein.synthesis.ribosomal protein	311	9.103948044606736E-4
29.2	protein.synthesis	491	0.0062337550825598																	1.1.1.1	PS.lightreaction.photosystem II.LHC-II	20	4.894845958343108E-4
17.5	hormone metabolism.ethylene	179	0.0062337550825598																	1.1.2.2	PS.lightreaction.photosystem I.PSI polypeptide subunits	10	4.894845958343108E-4
26.8	misc.nitrilases, *nitrile lyases, berberine bridge enzymes, reticuline oxidases, troponine reductases	67	0.007692240467781053																	1.1	PS.lightreaction	92	3.97308852484457E-11
17.5.1	hormone metabolism.ethylene.synthesis-degradation	134	0.010069763343575788																	1.1.1	PS.lightreaction.photosystem II	43	2.684950070431791E-4
27	RNA	2648	0.010069763343575788																	1.1.2	PS.lightreaction.photosystem I	11	2.684950070431791E-4
29.5.11.4.3.2	protein.degradation.ubiquitin.E3.SCF.FBOX	456	0.011309454467569457																	1	PS	153	2.6845192735436285E-13
29.5.11.4.3	protein.degradation.ubiquitin.E3.SCF	493	0.01178289451962984
26	misc	1555	0.013380611080572832
17	hormone metabolism	519	0.02448720782843717
33	development	570	0.024716207954036406
27.3	RNA.regulation of transcription	1990	0.0309700881863173
20	stress	1010	0.03110723881644205
29	protein	3315	0.031428183044911975
27.1.19	RNA.processing.ribonucleases	85	0.03932522690099757
29.2.1.2.2	protein.synthesis.ribosomal protein.eukaryotic.60S subunit	132	0.0463822237264019
34.19	transport.Major Intrinsic Proteins	38	0.0463822237264019
31	cell	651	0.0463822237264019
bin	protein.synthesis.ribosomal protein.eukaryotic	205	9.050877042592173E-4
29.2.1.2	transport	1009	9.010979850160306E-4
34	signalling.calcium	199	8.765712265511372E-4
30.3	not assigned.unknown	15556	4.4226892238205226E-33
35.2	stress.abiotic	411	2.507641290625359E-4
20.2	not assigned	17346	1.6458548725400286E-32
35	stress.abiotic.heat	231	1.2818895959234963E-6
bin	name	elements	p-value C12
27.1	RNA.processing	353	0.0014439389187320087
27	RNA	2648	0.00587331380137174
34.16	transport.ABC transporters and multidrug resistance systems	143	0.008481537145194205
20.1.7	stress.biotic.PR-proteins	275	0.010344024288648784
10.6.3	cell wall.degradation.pectate lyases and polygalacturonases	99	0.029714127955921783
10.6	cell wall.degradation	149	0.029714127955921783
3.6	minor CHO metabolism.callose	12	0.03150641535258163
29.2.1	protein.synthesis.ribosomal protein	311	9.889769003734727E-10
29.2.1.2.1	protein.synthesis.ribosomal protein.eukaryotic.40S subunit	73	8.650612894352816E-4
29.2	protein.synthesis	491	8.1766683428056E-4
29.2.1.2	protein.synthesis.ribosomal protein.eukaryotic	205	7.46853395794389E-8
29.2.1.2.2	protein.synthesis.ribosomal protein.eukaryotic.60S subunit	132	7.236381268900249E-4
35.2	not assigned.unknown	15556	6.990604121956956E-5
35	not assigned	17346	6.990604121956956E-5
31	cell	651	5.3119449768613464E-5
bin	name	elements	p-value C24
13.2.6	amino acid metabolism.degradation.aromatic aa	20	0,7972290472380774
13	amino acid metabolism	223	0,8417124627434885
13.2	amino acid metabolism.degradation	65	0,9473279532873639
1.3	PS.calvin cycle	35	0.007841935053431634
29.2.1.1	protein.synthesis.ribosomal protein.prokaryotic	91	0.030250856234287804
29.2	protein.synthesis	491	0.03931223478939079
29.2.1	protein.synthesis.ribosomal protein	311	9.103948044606736E-4
28.1	DNA.synthesis/chromatin structure	375	8.73123232597566E-4
1.1.1.1	PS.lightreaction.photosystem II.LHC-II	20	4.894845958343108E-4
1.1.2.2	PS.lightreaction.photosystem I.PSI polypeptide subunits	10	4.894845958343108E-4
1.1	PS.lightreaction	92	3.97308852484457E-11
1.1.1	PS.lightreaction.photosystem II	43	2.684950070431791E-4
1.1.2	PS.lightreaction.photosystem I	11	2.684950070431791E-4
1	PS	153	2.6845192735436285E-13

## Sheet: Supp. Tab. 2
Table S5: PAGEMAN gene set enrichment analysis using Bin-wise Wilcoxon test with Benjamini-Hochberg false discovery rate multiple testing correction (cut-off = 2.0, P-value <0.05).
BTH 6 hpt
bin	name	elements	p-value BTH
1	PS	153	3.18678507317463E-11
1.1	PS.lightreaction	92	3.18678507317463E-11
1.1.1	PS.lightreaction.photosystem II	43	3.271443469727878E-6
1.1.1.1	PS.lightreaction.photosystem II.LHC-II	20	3.190911571921519E-5
1.1.2	PS.lightreaction.photosystem I	11	0.02653238559526807
1.1.2.2	PS.lightreaction.photosystem I.PSI polypeptide subunits	10	0.02653238559526807
16.1.2.3	secondary metabolism.isoprenoids.mevalonate pathway.HMG-CoA reductase	8	0.03823781137874469
20.1	stress.biotic	595	1.1039784225494453E-4
21.5	redox.peroxiredoxin	9	0.02653238559526807
26	misc	1555	0.0011278587700152738
27.3.64	RNA.regulation of transcription.PHOR1	12	0.029885020322893936
29	protein	3315	0.03823781137874469
29.2.1.1	protein.synthesis.ribosomal protein.prokaryotic	91	0.04152853285216848
29.4	protein.postranslational modification	781	0.004159279881449751
30.3	signalling.calcium	199	0.017228260701786846
34	transport	1009	2.0169338572739726E-5
34.1	transport.p- and v-ATPases	41	0.008423062383342339
34.16	transport.ABC transporters and multidrug resistance systems	143	0.005684667434910958
34.3	transport.amino acids	84	0.02653238559526807
35	not assigned	17346	7.945336593548783E-26
35.2	not assigned.unknown	15556	3.8659507841181567E-31
BTH 12 hpt
bin	name	elements	p-value
29.2.1.2.1	protein.synthesis.ribosomal protein.eukaryotic.40S subunit	73	9.279005433349141E-5
29.2.1.2.2	protein.synthesis.ribosomal protein.eukaryotic.60S subunit	132	5.348233522717294E-10
20.1.7	stress.biotic.PR-proteins	275	4.2683831165622326E-4
29.2	protein.synthesis	491	3.5435654410775896E-11
28.1.3	DNA.synthesis/chromatin structure.histone	57	3.1777728448645347E-9
30.2	signalling.receptor kinases	712	1.3567318390287782E-4
29.2.1.2	protein.synthesis.ribosomal protein.eukaryotic	205	0.0
29.2.1	protein.synthesis.ribosomal protein	311	0.0
30.2.11	signalling.receptor kinases.leucine rich repeat XI	284	0.0018109963214653685
28.1.3.2.3	DNA.synthesis/chromatin structure.histone.core.H3	15	0.04641989858018244
9	mitochondrial electron transport / ATP synthesis	77	0.001920754823654472
20.1	stress.biotic	595	0.004783487747210126
28.1.3.2	DNA.synthesis/chromatin structure.histone.core	16	0.02983170809547326
29.4	protein.postranslational modification	781	0.030636855156927992
34.19.1	transport.Major Intrinsic Proteins.PIP	12	0.03357150784765339
20.2.1	stress.abiotic.heat	231	0.039552725907295666
35.1.5	not assigned.no ontology.pentatricopeptide (PPR) repeat-containing protein	554	0.0018577935674609805
35.1	not assigned.no ontology	17900	0.004783487747210126
BTH 24 hpt
bin	name	elements	p-value
1	PS	153	5.2256985211644276E-6
1.1	PS.lightreaction	92	4.977108162523836E-6
1.1.1	PS.lightreaction.photosystem II	43	2.2460810784474816E-4
1.1.1.1	PS.lightreaction.photosystem II.LHC-II	20	4.4598180275068344E-4
11.1.12	lipid metabolism.FA synthesis and FA elongation.ACP protein	9	0.03713079866600011
27	RNA	2648	0.0012687350361793859
27.3	RNA.regulation of transcription	1990	0.0010004991604078497
27.3.99	RNA.regulation of transcription.unclassified	326	0.03255042616186794
28.1.3	DNA.synthesis/chromatin structure.histone	57	0.0012687350361793859
29.2	protein.synthesis	491	3.479263756576052E-12
29.2.1	protein.synthesis.ribosomal protein	311	4.6567120666988965E-19
29.2.1.2	protein.synthesis.ribosomal protein.eukaryotic	205	3.266492200269419E-21
29.2.1.2.1	protein.synthesis.ribosomal protein.eukaryotic.40S subunit	73	3.479263756576052E-12
29.2.1.2.2	protein.synthesis.ribosomal protein.eukaryotic.60S subunit	132	7.102305768917429E-10
29.4	protein.postranslational modification	781	3.499376710236479E-5
29.4.1	protein.postranslational modification.kinase	285	0.020356045554650787
29.4.1.57	protein.postranslational modification.kinase.receptor like cytoplasmatic kinase VII	280	0.03255042616186794
30	signalling	1405	4.4598180275068344E-4
30.2	signalling.receptor kinases	712	0.029712614168540392
31	cell	651	0.04878424436228291
35	not assigned	17346	5.0841199654877815E-11
35.2	not assigned.unknown	15556	3.014028173924241E-14
Chitosan 6 hpt
bin	name	elements	p-value
29.2.1	protein.synthesis.ribosomal protein	311	0.0038573348785696884
29.4	protein.postranslational modification	781	0.0038573348785696884
30	signalling	1405	0.0062337550825598
29.2	protein.synthesis	491	0.0062337550825598
17.5	hormone metabolism.ethylene	179	0.0062337550825598
26.8	misc.nitrilases, *nitrile lyases, berberine bridge enzymes, reticuline oxidases, troponine reductases	67	0.007692240467781053
17.5.1	hormone metabolism.ethylene.synthesis-degradation	134	0.010069763343575788
27	RNA	2648	0.010069763343575788
29.5.11.4.3.2	protein.degradation.ubiquitin.E3.SCF.FBOX	456	0.011309454467569457
29.5.11.4.3	protein.degradation.ubiquitin.E3.SCF	493	0.01178289451962984
26	misc	1555	0.013380611080572832
17	hormone metabolism	519	0.02448720782843717
33	development	570	0.024716207954036406
27.3	RNA.regulation of transcription	1990	0.0309700881863173
20	stress	1010	0.03110723881644205
29	protein	3315	0.031428183044911975
27.1.19	RNA.processing.ribonucleases	85	0.03932522690099757
29.2.1.2.2	protein.synthesis.ribosomal protein.eukaryotic.60S subunit	132	0.0463822237264019
34.19	transport.Major Intrinsic Proteins	38	0.0463822237264019
31	cell	651	0.0463822237264019
bin	protein.synthesis.ribosomal protein.eukaryotic	205	9.050877042592173E-4
29.2.1.2	transport	1009	9.010979850160306E-4
34	signalling.calcium	199	8.765712265511372E-4
30.3	not assigned.unknown	15556	4.4226892238205226E-33
35.2	stress.abiotic	411	2.507641290625359E-4
20.2	not assigned	17346	1.6458548725400286E-32
35	stress.abiotic.heat	231	1.2818895959234963E-6
Chitosan 12 hpt
bin	name	elements	p-value
27.1	RNA.processing	353	0.0014439389187320087
27	RNA	2648	0.00587331380137174
34.16	transport.ABC transporters and multidrug resistance systems	143	0.008481537145194205
20.1.7	stress.biotic.PR-proteins	275	0.010344024288648784
10.6.3	cell wall.degradation.pectate lyases and polygalacturonases	99	0.029714127955921783
10.6	cell wall.degradation	149	0.029714127955921783
3.6	minor CHO metabolism.callose	12	0.03150641535258163
29.2.1	protein.synthesis.ribosomal protein	311	9.889769003734727E-10
29.2.1.2.1	protein.synthesis.ribosomal protein.eukaryotic.40S subunit	73	8.650612894352816E-4
29.2	protein.synthesis	491	8.1766683428056E-4
29.2.1.2	protein.synthesis.ribosomal protein.eukaryotic	205	7.46853395794389E-8
29.2.1.2.2	protein.synthesis.ribosomal protein.eukaryotic.60S subunit	132	7.236381268900249E-4
35.2	not assigned.unknown	15556	6.990604121956956E-5
35	not assigned	17346	6.990604121956956E-5
31	cell	651	5.3119449768613464E-5
Chitosan 24 hpt
bin	name	elements	p-value
13.2.6	amino acid metabolism.degradation.aromatic aa	20	0,7972290472380774
13	amino acid metabolism	223	0,8417124627434885
13.2	amino acid metabolism.degradation	65	0,9473279532873639
1.3	PS.calvin cycle	35	0.007841935053431634
29.2.1.1	protein.synthesis.ribosomal protein.prokaryotic	91	0.030250856234287804
29.2	protein.synthesis	491	0.03931223478939079
29.2.1	protein.synthesis.ribosomal protein	311	9.103948044606736E-4
28.1	DNA.synthesis/chromatin structure	375	8.73123232597566E-4
1.1.1.1	PS.lightreaction.photosystem II.LHC-II	20	4.894845958343108E-4
1.1.2.2	PS.lightreaction.photosystem I.PSI polypeptide subunits	10	4.894845958343108E-4
1.1	PS.lightreaction	92	3.97308852484457E-11
1.1.1	PS.lightreaction.photosystem II	43	2.684950070431791E-4
1.1.2	PS.lightreaction.photosystem I	11	2.684950070431791E-4
1	PS	153	2.6845192735436285E-13
Abbreviation: hpt, hours post-treatment
